# Supplementary material for: Serum proteomic biomarker investigation of vascular depression using data-independent acquisition: a pilot study
Source: Front Aging Neurosci. 2024 Feb 7;16:1341374. doi: 10.3389/fnagi.2024.1341374 (PMC10879412; doi:10.3389/fnagi.2024.1341374)
Supplement: Supplementary file 1 [file Data_Sheet_1.xlsx]

## Sheet: Supp. Table 1
Table S1. Normalized serum protein expression (rows) across all participants (columns; Controls=36, VaD=35).
Protein	Other_Proteins	Protein_Names	Genes	Description	Mw(kDa)	Length	HC01	VaD01	VaD02	VaD03	VaD04	HC02	HC03	HC04	HC05	HC06	HC07	HC08	HC09	HC10	HC11	HC12	HC13	VaD5	HC14	HC15	VaD06	VaD07	VaD08	HC16	VaD09	VaD10	VaD11	HC17	HC18	VaD12	HC19	HC20	HC21	VaD13	VaD14	HC22	HC23	HC24	HC25	HC26	VaD15	HC27	VaD16
Q9NR34		MA1C1_HUMAN	MAN1C1	Mannosyl-oligosaccharide 1,2-alpha-mannosidase IC OS=Homo sapiens OX=9606 GN=MAN1C1 PE=1 SV=1	70.91	630	16.8292	16.524	16.1862	15.5543	14.5822	16.8388	16.2154	17.5389	15.9265	15.4525	17.0528	17.7112	16.3969	17.5699	16.5235	16.4907	16.4738	16.9654	17.0843	16.6715	16.1568	15.6253	17.8288	17.2878	16.2934	14.0073	15.1008	16.6957	16.618	16.8176	16.336	17.5519	17.45	17.5548	15.1941	15.8539	15.9362	16.1894	16.7503	15.6582	15.4861	16.9396	14.1214
A0A0C4DH43		HV70D_HUMAN	IGHV2-70D	Immunoglobulin heavy variable 2-70D OS=Homo sapiens OX=9606 GN=IGHV2-70D PE=3 SV=1	13.31	119	12.9479	11.8906	7.66776	8.62453	8.23643	11.4847	8.08119	7.75984	8.23089	7.90456	13.3647	12.0489	12.7696	8.8132	8.9763	8.23999	10.3146	7.78208	13.3499	11.8896	7.62857	8.17182	10.929	7.72016	11.4903	15.7044	10.8155	7.86114	9.10277	8.09371	12.2488	8.81795	6.17665	8.17493	12.1462	12.5595	9.94203	7.98749	8.36305	14.3743	8.00715	8.10553	11.0031
Q8WVM8		SCFD1_HUMAN	SCFD1	Sec1 family domain-containing protein 1 OS=Homo sapiens OX=9606 GN=SCFD1 PE=1 SV=4	72.38	642	9.96671	8.31396	9.37961	8.35657	9.24526	9.66426	9.46102	9.8917	8.97314	9.28314	9.87716	9.98536	9.75408	9.40818	9.65927	9.66924	7.31626	9.75691	10.4156	10.3617	8.95818	10.138	9.775	10.0536	10.1316	9.41588	9.79773	10.7732	10.2671	9.40671	10.3456	10.4635	9.26652	9.70361	9.3131	10.3427	9.15345	9.5501	7.90938	8.32724	9.49941	9.31515	9.0654
P47914		RL29_HUMAN	RPL29	60S ribosomal protein L29 OS=Homo sapiens OX=9606 GN=RPL29 PE=1 SV=2	17.75	159	11.3596	10.9693	10.1474	9.50045	7.33235	10.9999	10.3505	10.2014	10.083	9.92029	8.72937	8.26205	10.588	10.2093	10.3631	10.7004	10.2409	9.41721	10.1698	11.2454	9.28087	10.4354	9.32644	10.6329	9.04426	7.94519	11.4073	10.4647	10.531	10.7047	9.58865	11.3005	7.81281	9.89714	9.47793	10.7059	7.53757	8.11268	10.5216	9.92394	7.92574	10.3996	7.92588
Q8TCU6		PREX1_HUMAN	PREX1	Phosphatidylinositol 3,4,5-trisphosphate-dependent Rac exchanger 1 protein OS=Homo sapiens OX=9606 GN=PREX1 PE=1 SV=3	186.2	1659	7.07976	12.9984	12.8064	12.4067	11.7915	12.4335	12.8586	12.4183	13.1662	12.5259	13.2689	12.5613	12.2589	12.4443	13.2989	12.7235	13.4675	7.94585	12.7241	14.0506	7.03388	11.8243	7.00065	13.5115	8.83198	12.3827	12.1964	13.5497	13.7157	12.7311	12.9017	13.1941	14.2173	12.8027	12.2181	12.9929	13.6996	13.0175	7.66376	13.732	12.2641	13.5533	12.8823
P61163		ACTZ_HUMAN	ACTR1A	Alpha-centractin OS=Homo sapiens OX=9606 GN=ACTR1A PE=1 SV=1	42.61	376	9.98849	7.85061	9.4111	9.07379	9.54996	9.91897	9.4956	10.0644	9.1333	9.20445	9.74485	9.36662	10.7559	9.53333	9.88314	10.2229	7.75366	9.60559	11.1684	11.177	9.02954	9.06027	8.10257	10.7817	10.1528	9.90238	10.5855	11.2161	10.5936	8.48793	9.56581	11.5129	9.03302	9.44406	10.1259	11.8138	10.6677	9.37414	9.29938	8.61822	9.37131	10.7643	10.0202
Q8IZ07		AN13A_HUMAN	ANKRD13A	Ankyrin repeat domain-containing protein 13A OS=Homo sapiens OX=9606 GN=ANKRD13A PE=1 SV=3	67.62	590	12.0722	8.1623	11.0776	11.3171	10.527	9.14288	10.8343	12.1557	11.3041	11.6863	11.3194	11.0684	11.9449	10.76	11.1933	11.3423	11.2353	7.89065	11.4055	12.8806	6.74869	11.4989	7.32214	11.9861	11.1423	11.4581	11.8395	12.3378	11.662	11.2491	11.3233	11.5388	11.5041	11.8886	11.3885	11.3537	7.55546	11.3318	9.50407	10.8925	10.7753	11.5438	11.4454
P62851		RS25_HUMAN	RPS25	40S ribosomal protein S25 OS=Homo sapiens OX=9606 GN=RPS25 PE=1 SV=1	13.74	125	11.3441	10.4522	10.2471	9.36542	10.6241	11.0238	9.40489	11.8259	8.52172	9.21336	9.31267	11.0056	10.6754	10.0952	8.97656	10.3675	7.46053	8.58309	11.5015	11.9912	10.0169	10.4323	10.1471	10.9239	9.83282	10.3712	8.65473	10.4557	11.6232	10.6396	10.5765	12.5024	10.7235	9.33414	7.51059	11.0361	7.07032	10.6218	10.2964	7.46437	8.05881	11.1716	7.59047
Q6L8Q7		PDE12_HUMAN	PDE12	2',5'-phosphodiesterase 12 OS=Homo sapiens OX=9606 GN=PDE12 PE=1 SV=2	67.35	609	9.16138	7.8978	9.22143	8.91748	8.99975	8.86387	7.71402	7.36525	8.24135	9.52585	8.99301	9.09435	9.92453	8.1312	9.54129	9.24793	8.58619	8.05943	9.38454	10.3068	8.15835	9.6354	7.82348	10.0856	9.6495	9.87867	8.7973	10.4127	9.72422	9.38147	10.3761	10.7573	10.2738	7.44067	9.64999	9.88353	9.60982	10.2888	9.91885	7.35098	9.61222	8.65638	9.30115
Q00610		CLH1_HUMAN	CLTC	Clathrin heavy chain 1 OS=Homo sapiens OX=9606 GN=CLTC PE=1 SV=5	191.61	1675	11.4204	10.5653	11.1376	10.7808	10.903	10.9578	11.5544	12.0743	10.7115	11.2765	11.2645	11.8075	11.6482	11.2018	11.6994	11.4459	11.2844	10.9049	12.1065	11.8003	10.8043	11.5369	11.6837	11.5037	11.9121	11.7311	11.7194	12.3386	12.0336	11.5821	11.8874	12.2346	11.1618	11.6807	11.2592	12.3439	10.8386	11.7318	11.8334	11.0058	11.0429	11.4698	10.8126
Q5T447		HECD3_HUMAN	HECTD3	E3 ubiquitin-protein ligase HECTD3 OS=Homo sapiens OX=9606 GN=HECTD3 PE=1 SV=1	97.11	861	7.98159	7.34429	6.91062	7.2127	7.91671	10.6004	10.8642	7.47939	11.1962	10.96	11.2674	7.64866	10.0905	10.6274	10.5553	8.23252	8.57284	10.1587	10.0301	10.451	7.79532	10.6381	6.72428	10.5201	7.33918	11.449	10.6952	11.158	10.7041	7.62389	11.1419	10.5097	8.90144	7.55329	6.93849	11.3925	8.44766	8.34347	8.55081	7.40414	6.76443	7.95282	9.39024
Q01432		AMPD3_HUMAN	AMPD3	AMP deaminase 3 OS=Homo sapiens OX=9606 GN=AMPD3 PE=1 SV=1	88.81	767	8.23075	8.18935	7.78866	7.51142	8.99269	7.32906	7.08222	10.4988	6.7607	8.41095	8.28859	9.95762	9.90212	7.40115	10.0893	9.60823	10.9627	9.75108	8.05022	10.8024	7.34696	9.14117	8.15883	9.88833	8.0272	9.8745	9.99	10.2397	10.169	6.47836	9.14003	9.76639	10.1175	8.14052	6.8991	8.74307	7.90945	9.78013	9.734	8.32485	7.23828	10.4306	8.39998
Q10588		BST1_HUMAN	BST1	ADP-ribosyl cyclase/cyclic ADP-ribose hydrolase 2 OS=Homo sapiens OX=9606 GN=BST1 PE=1 SV=2	35.72	318	10.0431	8.17249	10.7698	10.0087	10.8536	9.88756	10.4821	11.0856	10.5933	10.62	10.0314	9.80269	9.78013	9.9842	10.8338	11.019	11.0978	10.0007	10.4862	11.721	10.492	10.3328	9.36545	10.6613	6.79212	10.7517	11.8455	10.6532	11.2124	10.464	10.1353	10.6246	10.6021	10.0178	10.9848	10.6942	12.551	11.1692	9.9086	7.93321	10.2182	10.8159	12.1045
Q13177		PAK2_HUMAN	PAK2	Serine/threonine-protein kinase PAK 2 OS=Homo sapiens OX=9606 GN=PAK2 PE=1 SV=3	58.04	524	10.7388	10.245	10.1012	10.2553	10.2002	10.42	10.7218	10.6382	9.35823	10.0642	10.4221	10.3194	10.1925	10.0342	10.0559	10.8168	10.3774	10.1696	11.2646	10.6813	10.3408	10.3712	9.96276	10.9273	9.99312	9.73858	9.96001	10.7827	11.0968	10.9391	10.2582	10.5878	9.71501	10.5723	9.88856	11.1436	10.8548	10.0537	10.2321	9.8032	10.6299	10.004	9.92815
Q13630		FCL_HUMAN	GFUS	GDP-L-fucose synthase OS=Homo sapiens OX=9606 GN=GFUS PE=1 SV=1	35.89	321	12.4833	11.2934	10.9778	11.5352	11.4455	12.4422	11.4522	12.6159	11.4629	12.4832	12.1265	12.2172	12.5642	12.5477	12.1367	12.3537	11.8666	11.7552	12.5335	13.2682	11.7256	12.6098	11.7181	13.0886	12.7857	12.6676	13.7891	13.2382	12.8354	12.2204	12.32	13.8977	12.3592	11.5231	12.7313	11.9473	7.16198	12.802	12.7382	11.7113	12.0527	12.344	12.1337
Q6IAA8		LTOR1_HUMAN	LAMTOR1	Ragulator complex protein LAMTOR1 OS=Homo sapiens OX=9606 GN=LAMTOR1 PE=1 SV=2	17.74	161	7.51198	8.39959	9.26625	8.52427	10.2401	10.7733	10.4447	10.1852	8.93044	9.96149	10.0743	9.58975	10.0132	10.6013	9.04873	10.3742	10.6697	9.87777	9.80261	7.76955	6.64277	9.64152	9.53381	10.3843	7.81281	10.2818	9.51636	7.90667	10.639	9.66716	9.8792	9.37266	10.1518	9.76423	10.3895	10.2552	10.6889	10.7435	8.14326	10.7987	9.92485	10.3963	10.1378
Q14764		MVP_HUMAN	MVP	Major vault protein OS=Homo sapiens OX=9606 GN=MVP PE=1 SV=4	99.33	893	10.4735	10.8365	9.78182	8.96768	7.2239	7.48744	10.6644	10.4505	9.80765	9.69757	9.68596	9.91172	10.4033	10.3262	10.1299	10.6084	9.93382	8.68724	10.6887	11.7352	9.48498	9.91602	9.91635	10.7191	9.82972	9.97421	11.0598	10.4326	10.9881	10.663	10.3753	10.7229	10.3702	10.099	9.9055	11.1054	10.4698	10.4547	11.0422	8.86846	9.70289	9.60849	10.9466
Q4G0F5		VP26B_HUMAN	VPS26B	Vacuolar protein sorting-associated protein 26B OS=Homo sapiens OX=9606 GN=VPS26B PE=1 SV=2	39.15	336	6.69815	7.61057	8.244	9.70435	8.74253	7.89859	7.84222	8.39977	9.89429	10.6415	7.48944	9.77531	10.1343	6.0279	11.288	10.9421	10.5448	8.15993	11.0893	7.86223	6.83525	6.83771	6.65884	10.3222	7.93589	7.73252	8.60633	10.3491	10.2187	8.08331	8.48544	9.79288	9.18369	6.63627	7.90202	10.5316	8.16833	9.74548	9.73235	7.00624	7.51737	8.3353	8.2879
P38606		VATA_HUMAN	ATP6V1A	V-type proton ATPase catalytic subunit A OS=Homo sapiens OX=9606 GN=ATP6V1A PE=1 SV=2	68.3	617	9.83652	9.40867	9.39846	8.86971	8.43739	8.29372	9.52199	9.72668	7.29518	9.33404	9.4478	8.88865	9.69863	9.2725	9.37769	6.97564	9.05326	9.30341	9.12393	9.69537	6.62382	9.31357	7.30358	8.60711	9.49827	8.26572	9.16745	9.99348	9.6339	9.60725	8.384	10.2486	9.11768	8.01737	8.03635	10.1134	10.2645	8.81386	9.81738	9.36826	9.16189	9.72972	7.24149
Q6B0K9		HBM_HUMAN	HBM	Hemoglobin subunit mu OS=Homo sapiens OX=9606 GN=HBM PE=1 SV=1	15.62	141	9.23543	7.95395	8.54115	8.46461	6.77289	7.03728	9.25343	8.34295	8.16758	7.71536	8.50878	8.81868	8.30095	7.06752	7.77228	8.29375	7.67965	7.37412	9.59614	8.88768	7.23758	8.01927	7.92581	7.17919	8.83157	7.8871	8.99109	8.68825	7.64605	8.12244	8.69082	9.97767	8.48274	6.88847	8.44326	8.08023	7.93606	7.71137	8.84	7.69079	6.81846	9.52103	7.3147
P30566		PUR8_HUMAN	ADSL	Adenylosuccinate lyase OS=Homo sapiens OX=9606 GN=ADSL PE=1 SV=2	54.89	484	10.4664	9.98738	10.9721	10.4391	10.358	10.659	10.5857	10.4928	9.72008	10.7093	11.0468	11.2846	11.7366	10.7941	10.8353	10.9109	10.4423	10.8411	11.1402	11.6073	10.5584	10.7245	10.6982	11.7191	11.4332	10.6824	11.2573	12.199	12.0944	11.0774	11.3829	12.2055	10.8917	10.1251	10.5346	10.8926	10.4633	11.3499	10.7777	10.2339	10.9785	10.2964	10.6894
Q96CV9		OPTN_HUMAN	OPTN	Optineurin OS=Homo sapiens OX=9606 GN=OPTN PE=1 SV=3	65.92	577	9.95273	9.22653	9.54867	9.68863	9.92477	10.305	8.41144	10.2185	7.59899	9.51989	9.92512	7.74441	9.92344	10.3527	10.537	11.9415	10.4699	9.88656	10.4311	10.259	9.51874	9.4866	9.25327	10.1459	9.60088	11.0205	9.60345	11.355	11.0834	10.3275	10.9839	12.0374	10.88	7.55927	9.81518	10.1317	10.2801	10.1062	10.23	8.05724	9.61514	10.4086	11.6658
A6NDU8		RIMC1_HUMAN	RIMOC1	RAB7A-interacting MON1-CCZ1 complex subunit 1 OS=Homo sapiens OX=9606 GN=RIMOC1 PE=1 SV=1	33.62	294	9.36433	9.44948	8.56535	7.87386	9.66154	9.78842	9.41081	8.45377	8.67526	9.48191	9.08263	7.65344	8.43257	8.14584	9.46136	9.9447	8.2744	7.13871	10.0698	10.3533	5.83295	9.2731	8.13223	9.34717	8.84925	9.43588	10.1005	10.6565	9.52376	8.46212	9.25668	10.4289	7.85816	8.50169	8.88984	11.213	10.1747	9.10134	8.03955	6.9367	6.05758	8.44419	8.55073
O95273		CCDB1_HUMAN	CCNDBP1	Cyclin-D1-binding protein 1 OS=Homo sapiens OX=9606 GN=CCNDBP1 PE=1 SV=2	40.26	360	10.2616	10.4107	7.39197	7.71168	10.7074	11.4357	10.2662	10.3807	8.64566	11.446	10.3693	10.2956	10.7865	9.85053	8.32054	10.5428	10.6582	9.6583	11.3433	11.1422	10.6636	11.1229	6.68162	10.0186	9.85136	9.83151	12.0213	10.9491	11.1578	11.1334	10.9361	12.1469	11.1663	7.94329	10.8317	10.4575	10.3151	11.2666	10.5723	10.7751	9.78077	10.9962	9.69721
P02763		A1AG1_HUMAN	ORM1	Alpha-1-acid glycoprotein 1 OS=Homo sapiens OX=9606 GN=ORM1 PE=1 SV=2	23.54	201	15.0676	14.4518	15.4752	15.4325	18.6668	15.8267	16.5864	16.8838	18.5885	15.4375	14.7759	15.047	14.9798	17.0137	17.5979	19.7628	20.0691	18.1157	16.0974	19.6732	16.8621	16.035	14.1136	15.5775	14.2943	15.0091	21.0951	15.633	14.9775	15.8872	14.7213	18.8105	14.905	18.1538	18.727	15.2417	19.8875	17.9364	15.6358	14.2421	16.9659	14.929	20.417
P02794		FRIH_HUMAN	FTH1	Ferritin heavy chain OS=Homo sapiens OX=9606 GN=FTH1 PE=1 SV=2	21.23	183	12.896	12.3233	11.2555	12.3264	12.2125	12.6942	12.7673	12.9875	12.7308	12.4913	12.6817	13.4799	12.3722	13.2202	12.6942	12.7257	12.0663	11.9376	13.4068	12.6889	12.5149	12.7255	12.7306	12.3818	12.3914	11.5699	12.8651	13.1639	12.9515	13.1311	12.6844	12.642	13.1402	13.2785	12.4265	12.4789	7.38948	12.6761	12.9685	12.8833	12.7123	12.8913	12.0099
P05198		IF2A_HUMAN	EIF2S1	Eukaryotic translation initiation factor 2 subunit 1 OS=Homo sapiens OX=9606 GN=EIF2S1 PE=1 SV=3	36.11	315	12.1896	11.7809	11.7734	11.4549	11.5378	11.7766	11.6488	10.835	11.5131	12.3085	11.4579	12.0784	12.1746	11.562	12.4187	11.9128	11.4991	11.2902	12.3887	12.5027	10.9742	12.1823	10.2958	12.0372	11.8837	11.7546	11.9494	12.684	12.4649	12.3131	11.8856	12.5978	11.8543	12.3668	11.6986	12.1772	11.8101	12.1073	12.2909	11.8012	11.4196	11.7349	11.6931
P07332		FES_HUMAN	FES	Tyrosine-protein kinase Fes/Fps OS=Homo sapiens OX=9606 GN=FES PE=1 SV=3	93.5	822	9.5705	8.03807	9.5584	8.36153	8.04339	9.09377	10.0927	9.56676	7.55664	9.10293	6.72062	9.31879	9.83743	7.41197	9.63697	9.28782	10.0349	7.43602	8.08996	11.0343	7.27621	9.86011	6.97099	10.0962	8.54675	9.65052	11.0986	9.73238	10.0312	9.82653	8.46139	9.54801	10.5404	9.57748	9.18355	10.3036	8.47234	8.48703	9.38821	8.33248	6.96042	7.14408	10.2887
P08708		RS17_HUMAN	RPS17	40S ribosomal protein S17 OS=Homo sapiens OX=9606 GN=RPS17 PE=1 SV=2	15.55	135	9.45958	8.05827	9.54542	9.43652	9.52167	9.63866	9.46564	10.023	8.60321	9.1236	7.06958	7.52234	10.2074	8.84594	9.98275	9.92876	8.67636	8.3458	10.2468	10.2947	8.02124	8.66267	7.96917	9.99922	9.79989	7.40978	9.76086	10.3315	10.2196	8.1039	10.6073	11.2785	9.03695	7.84615	9.36694	9.93202	8.57939	10.7141	9.71611	8.79762	8.68656	9.08426	9.85504
Q9C0B1		FTO_HUMAN	FTO	Alpha-ketoglutarate-dependent dioxygenase FTO OS=Homo sapiens OX=9606 GN=FTO PE=1 SV=3	58.28	505	10.1958	10.8621	6.67122	10.4704	10.8968	11.0269	10.1252	10.3577	10.7166	10.5539	9.71238	10.4965	10.2648	10.6731	10.3242	10.4749	11.0321	9.88204	10.2739	10.7986	10.3701	10.2066	8.0296	10.979	10.2924	11.3523	10.502	10.0628	10.6957	9.60476	11.1838	10.8045	10.8362	9.79532	10.6077	10.8097	10.3384	10.884	9.71319	11.2818	10.0956	10.6235	10.237
P10768		ESTD_HUMAN	ESD	S-formylglutathione hydrolase OS=Homo sapiens OX=9606 GN=ESD PE=1 SV=2	31.46	282	10.6071	10.4024	9.70158	10.2748	11.0988	10.8967	11.1212	10.7241	10.33	10.6917	10.5849	11.1171	11.2796	11.4552	11.3243	11.2226	11.3029	10.5009	11.6791	11.0935	10.3951	10.8117	10.779	11.1918	11.1882	11.6021	10.7169	11.9079	10.8243	11.1249	11.2859	10.8641	10.023	10.6508	10.9153	11.6204	11.0724	11.4837	10.4728	10.1669	10.9516	9.78939	10.3202
Q9H3P7		GCP60_HUMAN	ACBD3	Golgi resident protein GCP60 OS=Homo sapiens OX=9606 GN=ACBD3 PE=1 SV=4	60.59	528	7.44116	9.23835	9.49944	7.8524	9.3811	8.19914	8.87941	7.79065	8.51918	8.42736	7.60759	6.83158	9.40528	7.30027	7.3761	8.29381	8.88298	8.64992	8.37198	9.76771	8.00642	9.38533	7.11055	8.17027	8.82453	10.4745	9.5506	10.0896	9.98734	9.8533	6.10477	7.11045	6.78262	10.693	10.0844	7.87886	8.07738	9.71126	9.59858	9.76019	10.537	10.0708	8.26087
Q9GZM8	Q9NXR1	NDEL1_HUMAN	NDEL1	Nuclear distribution protein nudE-like 1 OS=Homo sapiens OX=9606 GN=NDEL1 PE=1 SV=1	38.37	345	9.9736	9.17123	10.4274	10.1465	10.0402	10.2437	9.72706	9.9417	9.58191	9.3638	9.78519	9.68134	10.4618	7.95959	10.0273	10.4309	9.77816	10.2063	9.99913	10.3592	10.6963	10.5074	10.2756	10.4128	10.3707	10.0472	11.0093	10.0319	11.2262	9.77727	10.101	10.5087	10.1478	8.65123	10.2015	9.7075	8.30054	10.1332	6.2788	9.85819	10.5715	10.5982	10.7959
Q8NBJ4		GOLM1_HUMAN	GOLM1	Golgi membrane protein 1 OS=Homo sapiens OX=9606 GN=GOLM1 PE=1 SV=1	45.33	401	14.3643	15.0903	15.1629	15.6648	16.2809	15.5357	15.0044	14.8395	15.5473	14.2163	15.3343	15.1239	15.5798	15.8289	15.7442	15.2341	14.5101	15.1185	16.0797	15.3143	16.3202	15.7002	15.4422	15.1091	15.2606	15.8803	15.6907	15.0864	15.7094	15.9581	15.1884	15.0357	15.7233	14.8371	15.3928	15.5882	14.5502	14.5864	15.7183	15.2066	15.8428	16.0218	14.8682
Q9BXD5		NPL_HUMAN	NPL	N-acetylneuraminate lyase OS=Homo sapiens OX=9606 GN=NPL PE=1 SV=1	35.16	320	9.41018	9.53914	9.89727	10.2465	10.3007	9.42249	9.63175	9.57011	8.3406	8.48827	10.103	9.93042	7.68768	7.84365	9.51623	8.42612	6.72839	10.2676	10.0225	9.05132	9.39769	9.65533	10.1451	9.822	10.2239	8.65221	9.9243	9.47033	9.8828	10.0921	8.85825	9.15538	9.76215	9.90274	9.48574	9.77759	8.10741	9.18741	10.0568	7.38424	9.79055	9.61809	10.0561
Q9NP55		BPIA1_HUMAN	BPIFA1	BPI fold-containing family A member 1 OS=Homo sapiens OX=9606 GN=BPIFA1 PE=1 SV=1	26.71	256	14.26	12.2027	13.1078	12.2748	12.4327	11.2668	13.3145	17.4193	13.7247	14.5364	11.998	11.3961	11.977	11.9266	10.8459	11.0706	11.2411	12.0136	11.1694	10.7917	13.5702	13.1004	11.6758	11.1821	11.7104	11.417	10.8131	12.0304	11.327	13.0884	11.5809	7.44616	12.6765	13.0504	13.2535	11.5286	11.7939	11.1089	12.2791	12.7128	11.3864	12.1325	11.3953
Q9NQ30		ESM1_HUMAN	ESM1	Endothelial cell-specific molecule 1 OS=Homo sapiens OX=9606 GN=ESM1 PE=1 SV=2	20.09	184	13.4934	13.8493	13.9108	14.2605	14.1958	13.6046	14.0146	13.4133	13.9551	13.3015	13.9831	13.2605	13.0023	13.1589	13.4886	13.6289	14.0997	14.6116	13.4542	12.6062	14.0918	15.2696	13.4417	13.615	13.8099	13.3081	13.1957	13.1028	13.1618	13.7767	13.1635	12.8092	13.2533	13.8507	13.6149	12.6555	13.2116	13.2827	13.4706	13.34	13.6582	12.865	13.5279
Q96S86		HPLN3_HUMAN	HAPLN3	Hyaluronan and proteoglycan link protein 3 OS=Homo sapiens OX=9606 GN=HAPLN3 PE=2 SV=1	40.89	360	7.8256	8.82266	7.55227	7.771	8.69889	7.33382	9.56243	7.01923	8.99991	7.95716	7.82667	9.58737	7.805	7.87294	6.85433	7.68133	7.45175	9.18982	7.26826	8.00683	8.83888	10.5531	9.48256	8.54032	9.3014	8.57412	8.53285	7.55443	7.739	9.67385	8.37129	7.14674	7.65531	9.63434	8.76624	8.23249	8.63044	9.59267	9.45948	8.44462	9.2513	9.87415	9.11954
Q96EE4		CC126_HUMAN	CCDC126	Coiled-coil domain-containing protein 126 OS=Homo sapiens OX=9606 GN=CCDC126 PE=2 SV=2	15.67	140	10.2387	9.92617	10.5431	10.2112	9.97174	9.92698	9.4597	9.33068	8.23846	10.4695	9.93349	10.1158	9.33879	10.0866	10.1086	10.5127	9.5947	10.4294	9.71322	6.33582	10.1788	9.4642	10.6497	10.2813	9.86018	10.1762	10.179	10.4386	8.66893	9.91855	9.7949	10.0784	10.0187	10.3997	9.9006	8.87645	10.6186	10.0865	9.70773	10.5429	10.6291	8.20772	10.7511
Q96AE7		TTC17_HUMAN	TTC17	Tetratricopeptide repeat protein 17 OS=Homo sapiens OX=9606 GN=TTC17 PE=1 SV=1	129.56	1141	7.46939	8.70385	8.45596	10.034	8.3542	8.35409	8.23647	8.6407	9.05469	7.79247	9.58392	7.92119	7.68861	8.91556	8.39413	8.43021	8.91863	8.76758	7.8472	7.76226	8.81595	9.24092	8.66473	8.92948	8.63947	9.13371	9.21033	8.71584	7.74552	8.95134	8.17741	7.88471	7.49132	8.79468	7.85453	9.09855	7.93294	8.11193	6.87988	7.71697	8.79704	9.20795	7.86114
A0A0C4DH36		HV338_HUMAN	IGHV3-38	Probable non-functional immunoglobulin heavy variable 3-38 OS=Homo sapiens OX=9606 GN=IGHV3-38 PE=1 SV=1	12.76	116	11.5273	8.35571	8.01403	11.1363	13.3967	7.67394	11.7029	8.10942	5.95866	12.8565	10.6744	7.83279	11.2641	11.8032	11.7736	12.7319	11.9768	10.9099	8.20621	12.3253	12.1963	14.1971	8.20339	8.06713	13.4565	13.7977	14.8269	11.9028	8.15163	12.3491	12.7323	12.2643	8.03112	12.7598	14.0499	12.3696	13.8596	8.84186	7.38495	11.3733	12.7393	11.3317	12.8609
Q5SZK8		FREM2_HUMAN	FREM2	FRAS1-related extracellular matrix protein 2 OS=Homo sapiens OX=9606 GN=FREM2 PE=1 SV=3	351.16	3169	13.4327	14.3501	13.8436	13.1075	13.9916	13.2114	12.8315	13.0363	13.8252	12.4532	12.8105	13.3227	12.5129	14.1627	13.3698	13.5123	13.5796	14.362	14.031	12.9488	15.3494	15.1295	13.5743	14.213	13.1428	14.2771	13.6082	13.6861	12.7644	14.2147	13.0471	12.5022	12.3281	12.6675	13.2638	12.5213	13.2672	12.3555	13.8102	13.9185	13.0395	13.3451	13.4248
P20908		CO5A1_HUMAN	COL5A1	Collagen alpha-1(V) chain OS=Homo sapiens OX=9606 GN=COL5A1 PE=1 SV=3	183.56	1838	11.1026	10.6816	10.0779	10.6094	10.8308	10.4516	10.9353	10.19	10.9747	10.9464	10.5731	10.4709	10.8772	10.8798	11.1069	11.1709	10.4361	10.8592	10.7658	8.64979	11.3243	11.2221	10.4491	11.015	11.004	10.0124	11.3143	10.9406	10.3813	11.1948	10.6417	10.1394	10.79	10.6905	10.8926	10.3703	8.74185	10.6834	10.9837	11.1845	11.1135	10.8599	10.3386
O95969		SG1D2_HUMAN	SCGB1D2	Secretoglobin family 1D member 2 OS=Homo sapiens OX=9606 GN=SCGB1D2 PE=2 SV=1	9.92	90	10.0291	10.0065	6.752	10.5748	10.1919	8.29005	7.29364	12.5996	10.7203	6.66083	9.02777	7.35223	7.48947	10.0901	7.59083	7.53968	6.68889	10.5436	7.75982	7.18663	7.666	10.0623	9.71898	6.74066	9.81305	9.34255	8.60395	7.56677	7.92297	9.65817	7.67432	8.00089	8.12985	10.8486	11.6097	8.13033	7.5208	8.1841	7.94584	7.07851	9.51622	8.61964	8.08866
P01023		A2MG_HUMAN	A2M	Alpha-2-macroglobulin OS=Homo sapiens OX=9606 GN=A2M PE=1 SV=3	163.29	1474	18.5289	19.363	18.0133	18.8246	19.0627	18.7918	18.5767	18.3493	18.585	18.3207	18.789	18.516	18.6798	18.6749	19.0985	20.0292	19.9316	19.4432	19.0662	20.7553	20.7876	19.1395	19.228	18.5577	20.4972	19.2993	20.9098	18.6021	18.0847	18.5759	18.668	18.2939	18.5847	18.9677	19.6441	17.9614	21.1269	18.5056	18.7052	18.1672	20.7056	18.5019	20.1946
P09466		PAEP_HUMAN	PAEP	Glycodelin OS=Homo sapiens OX=9606 GN=PAEP PE=1 SV=2	20.62	180	10.6319	10.2708	10.3945	12.4805	10.825	9.42663	11.7379	10.4601	11.3444	11.7282	10.3907	12.2687	10.021	10.6395	10.7238	9.77391	10.6652	10.6588	9.69932	10.2575	9.36367	9.81086	10.8486	6.9844	11.2674	10.648	11.2693	10.5308	7.68601	11.0351	8.47183	9.8342	10.4828	10.7649	10.7853	9.22742	7.80676	10.3831	11.0742	8.50224	10.4186	10.1979	11.251
P0DOX6		IGM_HUMAN		Immunoglobulin mu heavy chain OS=Homo sapiens OX=9606 PE=1 SV=2	63.49	576	11.9935	12.6338	12.5605	12.539	12.9253	11.1345	11.8449	12.8714	12.2353	13.5975	12.671	12.6822	12.301	11.4374	11.545	11.8165	12.5052	13.1321	11.6888	11.4171	11.8908	13.8181	13.2471	11.3967	13.7741	12.5385	10.0253	10.8956	11.8524	11.2183	13.422	12.7662	10.9162	12.4814	11.694	11.798	13.6085	11.6207	12.1947	10.5077	11.1393	11.5891	10.9912
P10451		OSTP_HUMAN	SPP1	Osteopontin OS=Homo sapiens OX=9606 GN=SPP1 PE=1 SV=1	35.42	314	14.5645	14.6007	15.5004	14.6237	14.6443	14.2238	14.456	13.9009	15.6211	14.654	14.2613	14.0489	13.9599	14.8207	14.8517	14.8516	13.591	15.0752	14.3391	13.7839	14	15.6522	13.5932	14.2417	14.8519	15.1137	14.9016	15.0125	14.9672	15.6551	14.2367	13.9494	14.5464	15.0357	14.8153	14.1338	13.7089	14.1508	14.5735	14.383	14.4819	15.4065	14.2868
P12109		CO6A1_HUMAN	COL6A1	Collagen alpha-1(VI) chain OS=Homo sapiens OX=9606 GN=COL6A1 PE=1 SV=3	108.53	1028	12.2242	12.7638	12.0715	12.4711	12.505	12.33	12.4183	12.5481	12.5611	11.734	12.9829	12.7018	12.7767	12.1836	12.774	13.1289	12.966	12.9474	12.9137	12.5936	12.7495	13.011	12.9777	12.2349	13.3901	11.9518	12.9993	12.1435	12.5341	12.6228	12.8705	12.5295	12.5729	13.1684	12.6114	12.0239	13.0881	12.0866	12.1259	13.3776	12.8266	12.9002	12.8775
P19883		FST_HUMAN	FST	Follistatin OS=Homo sapiens OX=9606 GN=FST PE=1 SV=2	38.01	344	10.802	12.4973	12.9372	12.1471	12.5874	12.192	12.4062	11.8514	10.1914	12.478	12.3441	11.2338	10.9682	12.0163	13.06	12.5983	12.8096	11.4265	12.3293	11.9077	12.6658	11.1456	11.9361	11.8419	12.9474	12.1138	11.9035	11.7381	13.1121	12.0058	12.1608	12.2549	12.7958	12.0269	12.123	11.5961	10.3714	11.4899	11.8003	11.5454	12.2859	12.4615	12.4418
P24821		TENA_HUMAN	TNC	Tenascin OS=Homo sapiens OX=9606 GN=TNC PE=1 SV=3	240.85	2201	16.9451	16.8468	17.0656	17.7402	16.7535	16.3493	16.112	16.9897	16.4	15.6543	17.5835	16.6147	15.7058	16.8067	15.8821	16.6793	15.8014	16.6802	17.448	16.6183	17.1658	17.2605	17.048	17.3996	17.049	16.5514	16.2736	17.3954	17.3739	16.8209	17.6573	16.6895	17.594	17.4549	16.1313	17.3217	16.9477	17.4454	17.4386	16.7205	16.7339	17.3971	17.239
Q4LDE5		SVEP1_HUMAN	SVEP1	Sushi, von Willebrand factor type A, EGF and pentraxin domain-containing protein 1 OS=Homo sapiens OX=9606 GN=SVEP1 PE=1 SV=3	390.17	3571	14.1582	15.2575	14.6812	15.8752	14.7958	14.8597	14.2773	14.7356	14.6757	13.7812	15.0152	14.4305	14.8417	14.0268	13.5347	14.2108	13.748	14.8359	14.7738	14.703	15.122	15.1281	15.4935	13.9505	15.7576	13.5906	14.0878	14.7676	14.683	14.8697	14.8612	14.7762	15.3868	14.7078	13.4793	15.3838	14.642	14.6226	16.0407	14.0987	15.0119	15.8434	13.8245
P35442		TSP2_HUMAN	THBS2	Thrombospondin-2 OS=Homo sapiens OX=9606 GN=THBS2 PE=1 SV=2	129.99	1172	14.5427	14.4863	14.5798	15.2468	16.8423	14.748	14.8583	14.2377	14.5957	14.9297	14.3237	14.6465	14.859	14.5138	14.7237	14.671	14.9034	15.5182	14.9697	14.1883	15.105	15.7637	14.7796	14.5394	14.9458	14.8333	14.6732	14.7206	14.852	15.0493	14.4641	14.372	14.8404	14.8224	14.3196	14.482	13.9778	14.3361	14.7576	14.7064	15.0093	15.0676	14.2293
P41159		LEP_HUMAN	LEP	Leptin OS=Homo sapiens OX=9606 GN=LEP PE=1 SV=1	18.64	167	8.3576	10.4817	11.2914	10.4783	10.3685	9.1633	7.84755	9.72753	9.83605	9.10817	7.07485	7.29175	10.0217	7.88845	11.2292	10.0667	7.46775	10.7778	10.9889	10.1728	11.4828	10.7898	10.3837	10.8404	7.78308	8.08939	11.0502	9.85338	9.37279	8.58856	10.6741	9.77156	10.809	10.9141	7.34226	9.2853	11.2927	8.45083	7.16777	10.5032	10.5551	8.74542	13.5728
P48729		KC1A_HUMAN	CSNK1A1	Casein kinase I isoform alpha OS=Homo sapiens OX=9606 GN=CSNK1A1 PE=1 SV=2	38.91	337	14.1438	13.035	14.001	14.0185	14.0563	14.3853	13.6471	14.2491	6.68111	10.8796	14.0554	12.8273	13.8297	13.541	13.4665	12.8527	13.3131	14.1461	12.8266	13.0501	14.1161	13.9714	13.1453	12.9403	13.53	13.4007	11.5074	13.1141	13.5833	13.4115	13.0136	12.489	13.4575	13.3693	13.2156	12.2507	11.6236	13.5513	11.8646	13.4454	13.6938	13.2872	13.0764
P62166		NCS1_HUMAN	NCS1	Neuronal calcium sensor 1 OS=Homo sapiens OX=9606 GN=NCS1 PE=1 SV=2	21.88	190	9.50126	10.1371	9.69774	10.0729	9.93817	8.30623	8.70037	7.66328	8.67766	9.23792	10.5566	10.1098	9.54102	7.04809	10.0402	9.351	7.95539	10.2657	9.29377	9.21491	10.2734	9.87579	9.72964	9.61531	9.74441	9.49206	7.1178	9.64831	9.67821	10.1817	9.41767	8.59103	7.50935	10.1683	9.81039	7.12376	7.76148	7.08059	9.79732	9.52164	10.1033	9.81618	9.63251
P62277		RS13_HUMAN	RPS13	40S ribosomal protein S13 OS=Homo sapiens OX=9606 GN=RPS13 PE=1 SV=2	17.22	151	10.5623	11.6299	11.4572	11.0888	10.105	11.0613	10.1477	11.4292	10.2884	9.75253	9.48841	6.92143	9.92421	7.05143	8.29082	9.55616	8.37328	10.6047	7.94942	7.04003	10.6913	9.85293	10.5978	7.95305	10.4694	10.2856	9.94464	8.50792	9.96591	8.98639	6.85249	8.30666	8.69552	10.3792	10.513	8.51378	9.39687	9.92946	9.27929	9.95262	9.27441	9.50436	9.66499
P78539		SRPX_HUMAN	SRPX	Sushi repeat-containing protein SRPX OS=Homo sapiens OX=9606 GN=SRPX PE=1 SV=1	51.57	464	13.0878	13.3034	13.1237	13.4452	14.3893	13.5424	13.9729	13.1753	13.8381	13.8556	13.8718	12.8313	12.6074	13.2622	12.7386	13.5749	14.3908	14.2992	13.1952	13.1179	13.5511	14.635	13.5864	13.5936	13.6614	13.9871	13.388	13.8437	12.9335	13.8708	12.7181	13.1024	13.5401	13.8529	13.9252	13.124	12.093	13.3579	13.1221	14.1013	13.7931	14.0694	13.6094
Q14112		NID2_HUMAN	NID2	Nidogen-2 OS=Homo sapiens OX=9606 GN=NID2 PE=1 SV=3	151.25	1375	16.2686	15.1994	16.2587	16.2153	16.2817	16.2584	15.9626	14.9513	15.4136	15.9996	14.9091	14.3601	16.4661	13.7794	16.2776	16.03	15.7954	16.1459	14.9015	15.1618	16.105	16.2006	14.9851	15.33	15.4574	16.139	16.0306	16.0863	15.845	14.9678	15.5556	14.3305	15.5468	15.6146	16.6717	13.5457	15.499	16.4051	14.1733	16.5212	15.4543	14.9113	15.553
P98164		LRP2_HUMAN	LRP2	Low-density lipoprotein receptor-related protein 2 OS=Homo sapiens OX=9606 GN=LRP2 PE=1 SV=3	521.95	4655	12.1418	9.11941	8.00345	10.8476	11.9727	8.51843	11.3798	7.41313	8.75861	7.21587	12.7009	8.06985	7.94371	8.21087	12.1286	7.67473	11.9116	11.7735	7.41376	7.57449	11.155	12.1256	7.24869	8.55406	8.02053	8.43738	7.6945	10.159	10.3808	11.8973	7.93287	7.28299	7.74257	11.0543	10.9708	7.76912	9.12203	9.2964	7.6449	8.21266	12.1129	7.52523	11.9895
A0A075B6H7		KV37_HUMAN	IGKV3-7	Probable non-functional immunoglobulin kappa variable 3-7 OS=Homo sapiens OX=9606 GN=IGKV3-7 PE=1 SV=1	12.78	116	13.7152	13.5104	14.4816	14.8955	14.4574	14.7088	15.5113	15.0089	13.5366	15.6466	15.1189	14.9405	13.5939	15.4249	15.2423	16.847	16.9697	16.72	17.8064	16.9318	14.3329	13.462	14.1536	14.5698	14.5999	14.5052	16.7305	15.347	17.9548	14.633	15.5385	15.9533	15.145	14.4077	15.6347	14.9553	15.1561	20.3752	15.5066	15.7708	15.6499	16.6304	16.3021
A0A075B6H9		LV469_HUMAN	IGLV4-69	Immunoglobulin lambda variable 4-69 OS=Homo sapiens OX=9606 GN=IGLV4-69 PE=1 SV=1	12.77	119	12.859	14.1028	12.1346	12.5302	12.9904	8.94843	11.683	11.4816	13.0259	8.81801	12.4257	12.2762	8.99866	11.2427	12.6279	13.2542	13.0403	12.7276	12.2605	12.836	14.3295	10.8729	11.2435	11.3957	12.466	11.641	14.6786	12.6052	12.074	11.1853	11.2066	10.8953	10.958	12.2268	11.8684	9.12755	13.3707	10.8418	13.8731	10.7123	10.1734	9.01821	9.03915
A0A075B6K4		LV310_HUMAN	IGLV3-10	Immunoglobulin lambda variable 3-10 OS=Homo sapiens OX=9606 GN=IGLV3-10 PE=3 SV=2	12.44	115	12.6976	13.8121	12.359	13.41	13.0021	13.8991	13.7768	14.5011	12.4761	13.5182	13.6993	12.8552	13.7705	12.5131	12.9671	15.0761	12.9691	14.5123	13.6307	13.0146	14.0304	13.6465	14.2055	14.1445	14.3368	13.1262	13.87	13.9441	14.725	12.1861	12.8748	14.6185	12.7589	13.0363	13.8803	14.2393	14.4383	12.0912	14.3073	9.08238	13.0563	13.5388	13.4128
A0A075B6Q5		HV364_HUMAN	IGHV3-64	Immunoglobulin heavy variable 3-64 OS=Homo sapiens OX=9606 GN=IGHV3-64 PE=3 SV=1	12.89	118	12.911	8.41146	10.7172	11.0185	11.1563	8.42163	9.06398	11.203	7.00634	8.88411	8.20217	11.9267	8.48647	10.9484	11.6547	12.359	9.25561	11.9472	8.604	12.4277	8.80066	11.5178	11.3985	12.4382	11.0836	7.22587	12.9792	7.37475	8.54114	11.2111	11.9456	13.742	7.19621	11.0373	11.6384	8.61596	12.9532	11.4041	8.55538	7.77833	7.08264	11.4017	11.9312
A0A075B6R9	A0A0C4DH68	KVD24_HUMAN	IGKV2D-24	Probable non-functional immunoglobulin kappa variable 2D-24 OS=Homo sapiens OX=9606 GN=IGKV2D-24 PE=1 SV=1	13.08	120	13.4387	12.7669	12.9462	13.3638	14.0987	14.3387	13.6075	14.1121	12.6193	13.2707	13.1322	13.2511	12.0397	14.4716	13.9593	15.7824	16.6281	15.0494	14.7792	15.5225	15.4726	14.2439	14.3579	13.3296	14.0477	14.3299	16.587	13.6954	13.1475	14.555	13.7012	14.3832	12.9222	14.6632	15.4505	14.4085	16.5812	15.1893	13.7426	13.6971	14.5917	13.2855	15.4974
A0A075B6S5		KV127_HUMAN	IGKV1-27	Immunoglobulin kappa variable 1-27 OS=Homo sapiens OX=9606 GN=IGKV1-27 PE=3 SV=1	12.71	117	7.8296	7.72587	7.70233	11.8129	10.4533	7.73992	11.639	8.50934	7.55549	8.2982	11.0124	8.2602	7.82367	7.7307	11.055	11.4858	8.57507	7.05749	7.94626	11.4372	11.7845	8.36219	10.9273	7.75481	7.65027	8.4378	11.1013	7.89503	11.3615	10.3742	10.5028	11.8448	7.73061	7.86444	10.1566	7.95394	12.2644	8.51861	7.87206	10.1266	7.61993	10.4615	11.2618
A0A087WSY6		KVD15_HUMAN	IGKV3D-15	Immunoglobulin kappa variable 3D-15 OS=Homo sapiens OX=9606 GN=IGKV3D-15 PE=3 SV=6	12.53	115	12.551	12.5435	12.8403	12.5279	14.9529	12.3898	13.268	12.8269	12.8275	10.8938	13.0693	12.3092	12.0378	12.0475	13.9295	15.1487	15.641	14.054	12.2728	15.219	14.2704	11.5985	13.681	13.6374	13.6705	12.0507	15.5604	13.8767	13.1821	13.3661	13.7626	13.8697	12.2739	12.1764	14.8167	12.964	15.2277	13.8103	13.5458	11.4074	13.0443	14.9693	15.4204
A0A087WSZ0		KVD08_HUMAN	IGKV1D-8	Immunoglobulin kappa variable 1D-8 OS=Homo sapiens OX=9606 GN=IGKV1D-8 PE=3 SV=6	12.84	117	8.70019	7.88681	8.06346	9.38919	8.38492	9.1035	9.50926	11.2587	10.2437	9.30923	8.95064	7.55349	9.62577	7.79067	9.16374	10.5455	9.72691	8.09609	8.10066	11.1821	9.04739	7.68584	9.2407	8.95309	9.11771	7.77548	12.4061	8.24903	8.20024	8.09792	7.77788	8.86376	8.09423	9.23235	8.75914	8.10935	12.9698	11.015	8.03247	12.1126	9.31453	8.61663	11.0117
A0A087WW87	P01614	KV240_HUMAN	IGKV2-40	Immunoglobulin kappa variable 2-40 OS=Homo sapiens OX=9606 GN=IGKV2-40 PE=3 SV=2	13.31	121	14.2755	11.7075	17.8122	11.6623	14.3958	14.953	15.7287	13.8045	12.8995	12.4352	16.144	19.7134	12.2337	16.1164	14.7397	14.76	12.476	14.4628	18.3442	14.1363	15.5851	14.1066	14.5829	12.6892	11.7755	11.4103	13.648	14.3056	13.4168	12.8896	13.5004	13.7379	13.2275	11.3877	20.7307	13.4365	15.5713	15.1842	17.5354	20.1079	13.5641	14.2539	14.4777
A0A0A0MS14		HV145_HUMAN	IGHV1-45	Immunoglobulin heavy variable 1-45 OS=Homo sapiens OX=9606 GN=IGHV1-45 PE=3 SV=1	13.51	117	11.1215	11.6369	13.4392	11.0628	12.1921	7.89995	7.77041	7.82598	11.9792	11.001	7.84222	10.9404	11.0715	8.1004	7.96064	12.403	12.032	11.9254	8.91885	12.4949	7.44527	8.01577	7.05189	8.11667	11.3477	11.5379	13.3647	12.6162	11.0905	11.5862	10.9469	11.1659	11.6352	11.2977	12.279	8.93285	13.55	11.0455	8.88246	11.047	13.0613	8.15461	10.8395
A0A0A0MS15		HV349_HUMAN	IGHV3-49	Immunoglobulin heavy variable 3-49 OS=Homo sapiens OX=9606 GN=IGHV3-49 PE=3 SV=1	13.06	119	13.5404	12.5237	12.8925	14.3526	13.7311	14.7981	15.0295	15.0571	14.0661	14.1639	14.1395	13.7133	13.7683	14.2349	14.8012	15.4773	16.3185	15.1118	13.7611	16.3569	14.2367	13.5169	14.2446	15.0183	13.7524	12.9901	15.8339	15.0725	14.066	14.1457	14.359	15.2904	14.6019	14.7069	15.6894	14.7916	16.001	14.0614	14.5667	14.2035	13.9664	14.4815	15.1378
A0A0A0MT36		KVD21_HUMAN	IGKV6D-21	Immunoglobulin kappa variable 6D-21 OS=Homo sapiens OX=9606 GN=IGKV6D-21 PE=3 SV=1	12.34	114	11.9854	8.73963	11.0218	12.4216	10.6094	10.3496	10.9911	9.51272	12.6958	12.5266	10.4153	9.5355	11.381	12.3066	12.5218	15.9393	14.6495	10.2181	12.1199	13.2122	11.7489	9.70639	10.3038	12.2296	9.40407	8.09857	13.1017	12.6992	9.88275	10.4988	11.3249	10.0255	13.4743	12.3316	12.7307	8.49714	15.4882	11.1991	12.1865	7.96914	7.98551	13.5106	12.86
A0A0B4J1U3		LV136_HUMAN	IGLV1-36	Immunoglobulin lambda variable 1-36 OS=Homo sapiens OX=9606 GN=IGLV1-36 PE=1 SV=5	12.48	117	10.5404	9.73023	13.4042	9.62398	8.35878	8.74794	7.80126	9.70515	7.92913	9.31531	11.0027	7.89823	13.4159	11.4383	11.3772	13.9877	13.274	10.6698	10.7064	13.9495	12.7405	7.84461	8.32862	12.7765	8.01698	12.3928	12.3526	12.848	10.7837	7.78731	10.7755	12.0549	10.583	8.22417	17.4865	12.1004	15.0344	12.073	13.4518	11.3044	11.2991	7.98453	14.4411
A0A0B4J1U7		HV601_HUMAN	IGHV6-1	Immunoglobulin heavy variable 6-1 OS=Homo sapiens OX=9606 GN=IGHV6-1 PE=3 SV=1	13.48	121	8.18582	8.28841	9.99918	8.4843	9.92262	8.29927	10.3075	8.15933	7.7519	7.62556	9.01791	7.71939	9.89795	11.5389	9.89645	11.8184	10.5898	7.60206	10.2432	11.3479	7.47759	8.68593	10.0131	11.1907	9.90409	7.93096	11.9346	10.8428	8.0318	7.81772	10.2088	10.0755	9.67955	10.8554	11.1298	10.3578	11.7527	9.86214	8.43274	8.81543	9.98752	10.0221	11.4631
A0A0B4J1V0		HV315_HUMAN	IGHV3-15	Immunoglobulin heavy variable 3-15 OS=Homo sapiens OX=9606 GN=IGHV3-15 PE=3 SV=1	12.93	119	11.0576	10.3998	10.7294	11.3352	11.5642	10.5459	10.5459	11.096	8.62307	7.95368	10.3866	10.7573	10.5615	11.2016	11.0788	11.6122	11.5517	11.1792	11.4209	13.9629	9.99444	8.2408	10.3448	11.855	7.84304	11.6619	13.1733	12.0134	11.0657	10.511	11.4521	11.5357	7.92175	11.0052	12.3457	11.7238	15.0243	11.699	10.7771	11.6069	12.7158	12.1901	12.5056
A0A0B4J1V2		HV226_HUMAN	IGHV2-26	Immunoglobulin heavy variable 2-26 OS=Homo sapiens OX=9606 GN=IGHV2-26 PE=3 SV=1	13.18	119	9.18531	7.87225	7.89217	7.02508	7.64591	7.88547	8.70446	12.906	8.16214	7.78346	9.72947	8.59849	8.32255	7.92504	8.28736	10.115	10.8035	9.45844	8.48595	10.4577	10.1657	7.83025	9.57257	7.94502	10.4886	9.82245	12.7417	8.08111	11.0169	9.3647	7.80899	11.5813	8.76953	9.18811	10.2114	8.09529	13.033	9.79812	8.01796	11.9134	12.3839	8.82055	10.402
A0A0B4J1V6		HV373_HUMAN	IGHV3-73	Immunoglobulin heavy variable 3-73 OS=Homo sapiens OX=9606 GN=IGHV3-73 PE=3 SV=1	12.86	119	8.01685	8.08196	9.8154	8.29288	9.63777	10.3572	8.13047	7.9864	7.73703	9.98618	12.751	8.13336	7.97926	8.78701	11.1426	9.18206	10.1261	11.8022	10.0362	7.46513	7.82254	8.03713	7.599	11.2683	8.69803	8.75483	12.0548	8.90648	8.85973	8.1423	10.9044	11.5784	8.32098	9.86335	10.8678	8.29779	12.9045	7.84331	8.22698	10.1547	11.1877	9.60027	10.3861
A0A0B4J1X5		HV374_HUMAN	IGHV3-74	Immunoglobulin heavy variable 3-74 OS=Homo sapiens OX=9606 GN=IGHV3-74 PE=3 SV=1	12.84	117	8.8474	8.01024	8.73415	9.82986	10.5265	8.16284	10.8241	8.83644	7.95125	8.62018	7.66438	7.70438	8.80373	11.7355	8.11786	7.34258	11.1155	9.722	8.08669	10.095	9.44519	11.1182	9.33032	9.99087	8.24566	9.4391	11.2043	8.46978	9.99712	7.97392	12.2466	10.109	10.466	10.0634	11.1205	10.8152	14.5162	13.3598	13.8829	10.7283	8.85893	10.061	10.8382
A0A0B4J1X8		HV343_HUMAN	IGHV3-43	Immunoglobulin heavy variable 3-43 OS=Homo sapiens OX=9606 GN=IGHV3-43 PE=3 SV=1	13.08	118	12.6712	11.7946	13.051	12.7747	11.872	14.6525	7.95969	12.1589	11.8027	14.5496	13.0228	14.3193	11.3373	11.4206	12.1051	8.58882	13.2242	13.1972	12.6206	13.9044	12.4863	11.7746	7.63089	13.1305	12.996	10.784	12.3555	12.8655	12.8087	13.1993	13.5471	13.0872	12.4537	8.05354	12.4887	12.6542	13.2811	12.1152	8.15549	8.36766	13.4206	12.576	12.1691
A0A0B4J1Y8		LV949_HUMAN	IGLV9-49	Immunoglobulin lambda variable 9-49 OS=Homo sapiens OX=9606 GN=IGLV9-49 PE=1 SV=1	13.02	123	13.094	8.76554	8.28866	10.8405	7.67707	11.6825	10.5956	8.38669	7.87799	10.0512	8.53855	7.92055	8.36751	12.9913	8.95099	11.8003	11.7824	11.8606	11.0432	11.5678	10.5383	7.96638	10.5094	10.6576	11.4542	8.31892	12.5526	8.06702	8.42168	10.0202	9.77629	7.79049	10.0817	11.3209	11.6251	10.3957	9.45277	11.8129	8.90829	10.5118	12.4038	8.37822	7.25641
A0A0B4J1Y9		HV372_HUMAN	IGHV3-72	Immunoglobulin heavy variable 3-72 OS=Homo sapiens OX=9606 GN=IGHV3-72 PE=3 SV=1	13.2	119	11.9093	11.8464	12.2446	12.0942	13.2896	12.1931	11.8934	12.4927	11.4785	11.3808	10.8763	11.0335	11.9025	11.9042	12.0731	13.5981	12.9702	12.849	12.8195	12.8513	12.09	12.0846	12.2596	12.239	11.7162	11.9217	14.5779	12.9877	12.8997	12.5024	12.1397	11.9785	11.8488	12.093	12.69	12.9312	15.0192	11.7727	13.6633	11.5625	12.8679	12.3285	13.409
A0A0B4J2D9	P0DP09	KVD13_HUMAN	IGKV1D-13	Immunoglobulin kappa variable 1D-13 OS=Homo sapiens OX=9606 GN=IGKV1D-13 PE=3 SV=1	12.57	117	8.40796	7.65952	12.3153	7.56836	12.325	12.8244	14.4441	15.3843	11.8721	8.17748	8.07603	11.6836	12.0236	13.1653	12.4622	14.7594	14.3706	13.4027	12.1515	14.0488	7.64359	8.71149	12.6093	15.2763	13.2225	13.0167	14.7657	14.5177	17.2614	13.5431	13.0447	14.1704	7.90728	11.8197	12.4133	13.2428	17.6643	12.3853	12.2884	7.95469	7.8121	13.3234	13.923
A0A0C4DH25		KVD20_HUMAN	IGKV3D-20	Immunoglobulin kappa variable 3D-20 OS=Homo sapiens OX=9606 GN=IGKV3D-20 PE=3 SV=1	12.51	116	12.1429	12.5435	14.1119	12.4484	13.1406	12.4767	12.9117	13.7207	13.6652	14.0571	17.6835	13.7529	13.1017	14.1863	14.8706	15.7644	18.2235	16.1954	15.739	15.546	15.7434	11.3075	14.1935	15.1372	12.9097	14.0078	15.4848	14.899	17.5036	14.4081	15.4612	16.1136	14.3916	13.9842	15.7589	13.3505	12.86	13.6415	14.1595	14.3208	13.7974	15.7459	15.7659
A0A0C4DH29		HV103_HUMAN	IGHV1-3	Immunoglobulin heavy variable 1-3 OS=Homo sapiens OX=9606 GN=IGHV1-3 PE=3 SV=1	13.01	117	13.2972	12.9286	13.232	15.4356	11.0771	14.1654	14.7661	12.2826	11.389	14.5444	11.2442	11.4188	12.2809	13.0191	11.7552	12.546	11.4454	12.8226	10.723	13.0255	11.8408	14.2076	14.7544	11.6596	12.7727	11.9193	13.765	12.4545	12.5441	13.3611	12.5781	12.1742	12.234	12.6907	13.3461	12.9513	15.2909	12.2673	12.7419	12.8746	14.109	12.6266	13.4539
A0A0C4DH31		HV118_HUMAN	IGHV1-18	Immunoglobulin heavy variable 1-18 OS=Homo sapiens OX=9606 GN=IGHV1-18 PE=3 SV=1	12.82	117	8.2069	7.23713	12.2264	12.2423	13.8061	8.02268	8.35501	12.0491	7.51972	7.76918	7.86442	11.5992	8.16792	10.912	13.6389	12.3267	12.1801	7.97258	8.21908	12.5797	8.5232	7.95315	7.97125	8.34233	11.3885	12.2233	14.2097	12.8325	11.4365	10.6456	12.1858	11.661	8.04445	8.89225	11.3975	11.3508	15.8528	8.17273	11.6533	11.0017	10.8917	10.6061	12.5703
A0A0C4DH33		HV124_HUMAN	IGHV1-24	Immunoglobulin heavy variable 1-24 OS=Homo sapiens OX=9606 GN=IGHV1-24 PE=3 SV=1	12.82	117	15.4624	15.7992	14.8079	14.9771	15.6106	14.693	14.0501	17.0333	15.2281	13.5834	15.4336	17.0333	14.9125	14.0654	14.2778	16.2337	15.0229	15.8727	15.3445	16.1121	15.1587	14.4899	15.6241	16.2744	15.0923	14.53	14.5558	16.1753	16.3582	16.0212	16.3197	16.2019	14.7607	13.9015	14.8371	16.0704	16.3553	15.9863	15.2547	18.6176	16.2619	17.4698	16.6185
A0A0C4DH34		HV428_HUMAN	IGHV4-28	Immunoglobulin heavy variable 4-28 OS=Homo sapiens OX=9606 GN=IGHV4-28 PE=3 SV=1	13.12	117	8.87263	8.21849	8.33482	10.6095	9.44385	10.0135	7.94535	9.40892	7.08824	10.1459	8.56511	7.48509	8.82878	8.12228	8.54216	9.62113	10.5087	8.66072	7.8826	11.0423	10.03	7.20369	8.6626	8.13809	8.03868	10.0373	10.2657	9.6713	10.6949	7.95979	10.3997	10.1737	7.6958	8.03922	8.19319	8.95787	12.4247	9.88332	11.2526	8.09162	8.89565	9.19976	11.0624
A0A0C4DH35		HV335_HUMAN	IGHV3-35	Probable non-functional immunoglobulin heavy variable 3-35 OS=Homo sapiens OX=9606 GN=IGHV3-35 PE=1 SV=1	12.81	117	12.927	12.5834	12.7455	14.0001	13.3065	13.7167	13.6638	13.0464	13.508	13.8792	12.8969	12.9188	12.9488	12.9699	8.30851	13.9116	13.913	14.7877	11.2826	13.9112	15.7239	12.8544	14.2164	12.2621	16.9825	12.0738	12.9034	12.4618	12.6275	12.5696	14.1362	13.5355	13.4021	12.6322	12.7295	13.8871	11.8075	14.866	15.8756	12.1337	12.0942	12.3788	12.7272
A0A0C4DH38		HV551_HUMAN	IGHV5-51	Immunoglobulin heavy variable 5-51 OS=Homo sapiens OX=9606 GN=IGHV5-51 PE=3 SV=1	12.67	117	14.7412	14.9279	14.7064	14.8308	15.3139	14.9685	14.3224	15.435	15.1246	14.5369	14.7129	14.5909	15.4244	15.3047	15.2781	16.8752	17.6672	15.5984	15.0555	16.984	16.0381	15.8108	15.2184	15.7894	14.7531	14.8081	18.6531	14.9855	13.8884	15.3534	15.2227	15.0898	13.6323	15.5076	15.1526	15.818	17.5405	14.2574	14.2397	14.5171	15.3745	15.3363	17.0091
A0A0C4DH67		KV108_HUMAN	IGKV1-8	Immunoglobulin kappa variable 1-8 OS=Homo sapiens OX=9606 GN=IGKV1-8 PE=3 SV=1	12.54	115	10.517	9.27042	10.8894	11.8263	11.1805	13.0609	11.5012	12.4054	12.2928	12.1927	12.1743	11.3503	12.3462	11.5702	12.7689	13.8451	13.0734	13.4888	13.5026	13.5071	11.7038	12.1149	11.8208	12.4413	11.4648	13.868	16.759	11.6315	12.5611	12.8589	11.3691	13.0995	12.0957	14.7385	12.8861	12.1357	15.1392	11.927	8.49982	13.2762	12.3833	12.1909	13.7121
A0A0G2JMI3		HV692_HUMAN	IGHV1-69-2	Immunoglobulin heavy variable 1-69-2 OS=Homo sapiens OX=9606 GN=IGHV1-69-2 PE=3 SV=2	12.87	117	12.3424	6.84641	8.00078	8.16853	7.82262	7.25394	14.7281	8.09606	7.16266	14.6499	12.3683	19.2766	7.75952	7.69531	7.89582	8.06763	7.70135	14.8332	11.9153	11.2523	16.5613	8.30719	12.8946	8.05386	8.724	8.77986	11.813	8.18759	7.81114	10.9774	12.9923	8.37435	10.7772	10.6857	8.86425	9.47802	15.9743	8.19406	7.45756	7.74358	10.0975	8.84595	8.15897
A0A0J9YX35		HV64D_HUMAN	IGHV3-64D	Immunoglobulin heavy variable 3-64D OS=Homo sapiens OX=9606 GN=IGHV3-64D PE=3 SV=1	12.82	117	7.38414	7.67122	11.2472	11.9282	11.6339	11.3514	12.1998	12.0571	11.128	10.8426	6.99843	8.06129	11.8237	12.0326	8.22534	12.7773	12.6361	11.9145	11.3513	13.0863	11.5625	9.20957	11.1166	11.8466	12.2827	11.563	14.1373	12.0889	15.5855	11.7253	8.36765	11.1346	8.25147	11.5538	13.5093	7.482	14.5991	10.7766	11.5697	7.32443	12.512	11.4094	13.478
A0A1B0GTC6		CC085_HUMAN	C3orf85	Uncharacterized protein C3orf85 OS=Homo sapiens OX=9606 GN=C3orf85 PE=3 SV=1	10.39	90	10.2979	10.7608	11.3283	11.2497	10.521	10.5797	10.5563	11.268	11.0173	10.6492	11.4401	10.1382	10.6514	11.3098	11.9407	11.882	11.1416	11.2033	11.1459	10.7902	11.166	10.8805	10.7745	11.5293	10.6984	11.1564	10.5747	11.3068	10.4872	10.5496	11.6446	10.9479	11.3015	8.16173	11.2359	10.9636	11.0373	11.4585	11.3536	11.5805	11.3009	11.0904	11.8233
A0AVT1		UBA6_HUMAN	UBA6	Ubiquitin-like modifier-activating enzyme 6 OS=Homo sapiens OX=9606 GN=UBA6 PE=1 SV=1	117.97	1052	11.2309	10.493	10.6071	10.4579	10.5116	10.8096	10.7639	10.8346	6.68913	10.4761	10.035	10.582	10.5247	10.2722	10.3314	11.0919	10.2197	10.6821	11.1118	10.3185	10.3802	10.5724	8.68897	8.27316	10.4034	10.4294	11.5768	10.9842	11.6305	10.9478	10.6556	10.0237	7.34833	10.9241	11.263	10.5179	8.15696	10.2388	7.96871	8.29828	10.9401	7.34765	10.8992
A1L4H1		SRCRL_HUMAN	SSC5D	Soluble scavenger receptor cysteine-rich domain-containing protein SSC5D OS=Homo sapiens OX=9606 GN=SSC5D PE=1 SV=3	165.74	1573	15.893	16.4142	15.8514	16.8076	16.1285	15.8774	15.0057	16.0208	15.1034	14.1359	15.3505	17.237	15.5199	15.6239	15.5572	14.654	14.009	15.2145	16.0419	15.6638	15.9309	15.9937	16.9106	15.0972	15.6256	13.7847	15	15.6818	16.3346	15.2527	16.6874	15.903	16.2964	14.9735	14.7333	16.6359	15.5413	15.6901	16.8945	14.7694	15.483	15.5371	14.8462
A4D1P6		WDR91_HUMAN	WDR91	WD repeat-containing protein 91 OS=Homo sapiens OX=9606 GN=WDR91 PE=1 SV=2	83.34	747	11.7055	11.5024	10.8918	10.7294	10.9549	11.3037	10.5578	10.1019	10.882	11.5189	11.0501	10.7202	11.6458	11.5899	9.61109	11.1776	11.0092	11.0808	11.2533	11.8855	7.75706	11.6802	7.13349	11.5566	11.6255	11.6026	11.7016	11.9721	11.7577	11.2943	11.3962	12.2413	10.7632	10.1197	11.8329	11.3404	8.31954	11.7375	8.89225	10.16	10.6003	11.0309	11.4097
A6NC98		CC88B_HUMAN	CCDC88B	Coiled-coil domain-containing protein 88B OS=Homo sapiens OX=9606 GN=CCDC88B PE=1 SV=1	164.81	1476	7.45509	7.89391	8.73397	7.53297	8.73875	7.32639	8.34917	8.70425	8.97915	6.06112	7.07311	6.64693	8.29991	8.39897	9.29642	10.6435	7.78423	7.90827	9.42808	10.0335	6.97349	9.19412	6.0081	9.44252	9.098	9.85214	9.95935	7.52286	10.3173	9.73162	8.8415	7.75606	9.09718	8.37973	9.23714	7.55235	9.18103	7.3619	8.25441	9.34216	7.16277	10.1019	10.651
A6NI72	P14598	NCF1B_HUMAN	NCF1B	Putative neutrophil cytosol factor 1B OS=Homo sapiens OX=9606 GN=NCF1B PE=5 SV=2	44.82	391	11.3349	8.0392	11.0232	7.10611	11.3891	9.27572	11.6467	11.8014	10.6205	10.7628	6.59794	7.49715	11.2858	7.34202	8.57593	10.5485	10.4339	11.241	7.10252	10.1289	11.5865	11.2926	12.3329	9.66215	6.08309	10.0035	9.78923	10.0521	11.4351	11.5726	7.7431	8.08768	7.70743	12.6304	10.5935	9.60961	11.0394	6.27268	11.4233	7.90565	10.3393	10.6617	9.81271
A6NMD2	D6RF30;H3BQL2;P0CJ92	GOG8J_HUMAN	GOLGA8J	Golgin subfamily A member 8J OS=Homo sapiens OX=9606 GN=GOLGA8J PE=3 SV=3	71.77	632	12.3203	12.4963	12.3192	12.5965	12.9738	12.7376	12.3042	12.7078	12.6066	12.4951	12.5057	12.4724	11.3962	11.6561	12.6361	13.0581	12.8782	12.3418	12.3439	11.8473	12.4704	12.6751	12.3868	12.5985	11.4935	12.4357	13.2458	12.9834	12.6584	12.4866	12.6158	12.6986	12.6409	11.9054	12.2524	12.2804	13.8608	12.7996	12.8486	12.4395	12.4668	12.5236	12.301
B0I1T2		MYO1G_HUMAN	MYO1G	Unconventional myosin-Ig OS=Homo sapiens OX=9606 GN=MYO1G PE=1 SV=2	116.44	1018	10.8424	11.3212	11.3215	10.6247	11.2107	10.8675	10.9369	10.713	11.0826	10.3096	10.2828	10.5001	11.5092	10.407	11.1687	11.2021	10.7477	10.383	10.9705	10.9882	10.8781	10.0286	10.3301	10.7905	10.6612	10.8254	11.0584	10.4623	11.1647	10.8335	11.1128	10.8014	10.6457	11.4834	10.8158	11.6749	10.8944	10.9382	11.0939	11.3354	10.304	11.0157	10.9591
B1AKI9		ISM1_HUMAN	ISM1	Isthmin-1 OS=Homo sapiens OX=9606 GN=ISM1 PE=2 SV=2	52.11	464	9.3422	11.1998	10.0851	10.2412	10.0252	10.5526	6.23163	7.41145	9.35292	9.87849	7.59881	10.0396	9.96296	10.4438	7.55436	10.4886	10.3952	9.9782	10.2051	10.1959	9.46073	10.7869	10.0737	10.786	10.0799	8.25138	10.9798	9.91446	11.237	8.08069	8.07808	7.3408	8.82033	9.93434	9.66785	10.0111	11.1009	9.81048	9.53417	10.5769	10.8173	11.1989	10.2786
B5ME19	Q99613	EIFCL_HUMAN	EIF3CL	Eukaryotic translation initiation factor 3 subunit C-like protein OS=Homo sapiens OX=9606 GN=EIF3CL PE=1 SV=1	105.47	914	9.7534	7.2152	10.5189	5.98859	10.833	10.8693	10.3747	10.3503	7.70991	10.2674	9.16947	9.99522	10.4362	9.3235	10.9805	10.8511	10.5157	9.32574	10.5366	11.6703	9.74507	10.6682	8.27188	11.0655	9.7534	10.6704	10.9468	10.3628	11.2414	10.7986	7.32362	11.4065	10.7473	10.9771	10.5101	11.3993	8.72522	10.22	9.9581	9.77871	10.5126	11.3562	10.4571
B9A064		IGLL5_HUMAN	IGLL5	Immunoglobulin lambda-like polypeptide 5 OS=Homo sapiens OX=9606 GN=IGLL5 PE=2 SV=2	23.06	214	17.9244	19.4659	18.3792	19.0919	18.6722	19.1306	19.4828	18.7228	17.744	17.0573	19.2082	19.1029	17.7061	18.1852	19.1146	19.6447	19.3178	19.4933	18.7961	19.8895	19.7088	17.8289	17.815	19.1185	18.7644	17.9394	20.0821	18.2481	18.216	19.3493	18.7775	19.0365	18.1589	18.3312	18.562	18.841	19.4728	18.2728	19.0327	18.6406	19.703	17.8599	19.0301
C4AMC7	Q6VEQ5;Q9NQA3	WASH3_HUMAN	WASH3P	Putative WAS protein family homolog 3 OS=Homo sapiens OX=9606 GN=WASH3P PE=1 SV=2	49.99	463	7.00363	9.93205	7.32267	8.09787	9.7222	6.86544	9.51731	9.36551	8.6331	8.10888	7.44339	8.65116	9.21723	6.87348	9.40462	8.19025	7.85047	6.01855	9.54028	10.8467	7.98569	8.43189	7.20763	10.063	8.17556	9.50142	8.00953	9.26589	10.4243	7.34337	8.76701	8.51031	8.77929	8.51468	8.67356	9.71858	8.30483	9.44099	8.18435	7.75519	10.3135	10.0903	9.90561
C9JR72		KBTBD_HUMAN	KBTBD13	Kelch repeat and BTB domain-containing protein 13 OS=Homo sapiens OX=9606 GN=KBTBD13 PE=1 SV=1	49.48	458	13.9748	13.7688	13.2185	12.9942	7.94649	13.7506	13.6134	13.5288	13.5329	13.0814	13.5698	13.7363	13.2647	13.5609	13.6618	8.94057	8.06409	13.8641	13.5631	13.45	13.7622	13.5643	13.8862	13.4686	13.4805	13.2911	11.762	13.7434	13.1329	6.27015	13.4887	13.2241	7.92881	13.4652	12.7602	13.3941	8.51668	13.1897	14.1102	13.4913	13.8088	7.41907	12.6939
E9PAV3		NACAM_HUMAN	NACA	Nascent polypeptide-associated complex subunit alpha, muscle-specific form OS=Homo sapiens OX=9606 GN=NACA PE=1 SV=1	205.42	2078	11.3682	11.4856	11.6537	12.0071	11.8454	11.987	11.2843	11.7106	11.5399	12.1445	11.0208	11.2071	11.8617	7.86038	12.0736	11.2629	11.1759	11.5771	11.3524	11.9809	11.2514	11.8093	11.5432	11.7149	11.6326	11.9799	12.6444	12.1819	12.3317	11.799	11.9781	12.9565	11.9927	10.856	11.9927	12.3228	11.0787	11.5887	11.228	11.5414	11.9212	11.7044	11.8245
O00139		KIF2A_HUMAN	KIF2A	Kinesin-like protein KIF2A OS=Homo sapiens OX=9606 GN=KIF2A PE=1 SV=3	79.95	706	11.9628	6.50376	11.369	11.2041	11.3225	11.6571	12.1971	6.94939	7.75915	11.7101	9.70659	8.60861	11.9323	7.70713	12.9018	12.0617	11.6466	11.2346	11.9682	11.961	8.12722	11.3719	9.2028	11.6633	10.68	12.6233	12.1227	12.3292	11.6544	12.3951	11.7208	12.6137	11.7595	13.079	12.0135	13.9086	12.7445	12.0408	7.36309	11.8495	12.0149	10.6329	11.7395
O00151		PDLI1_HUMAN	PDLIM1	PDZ and LIM domain protein 1 OS=Homo sapiens OX=9606 GN=PDLIM1 PE=1 SV=4	36.07	329	10.119	9.77952	12.232	10.1142	11.9674	10.7165	13.2455	10.8555	7.90757	12.8366	10.3897	7.7267	12.6707	8.83866	10.2662	10.0373	7.99103	11.1383	11.8889	9.45593	10.1029	10.7283	6.73586	10.3248	9.88396	12.2351	10.0613	10.2997	11.3663	12.0451	6.22544	9.06177	10.6766	11.755	11.9017	11.1704	11.5132	12.4283	6.65402	10.3834	10.2872	9.34089	7.97108
O00160		MYO1F_HUMAN	MYO1F	Unconventional myosin-If OS=Homo sapiens OX=9606 GN=MYO1F PE=1 SV=3	124.84	1098	9.76148	9.74129	10.0059	9.36909	9.17163	9.08446	9.5903	10.2679	10.4671	8.91421	8.57783	9.76992	9.97661	9.32467	9.4782	9.76001	8.873	8.83204	9.35394	10.3623	9.57429	9.81153	9.0911	9.87791	9.26639	9.49707	10.5073	9.25031	10.3642	10.6405	9.97429	9.44296	9.69741	9.50439	9.71931	10.2572	9.79575	9.52856	10.1702	8.86614	9.57846	9.61108	10.5586
O00161		SNP23_HUMAN	SNAP23	Synaptosomal-associated protein 23 OS=Homo sapiens OX=9606 GN=SNAP23 PE=1 SV=1	23.35	211	10.2509	10.549	12.2948	10.6191	11.6113	11.2155	12.2587	11.2113	10.9832	12.603	10.7771	9.4243	11.9977	8.79693	11.5347	11.2321	10.7412	10.8152	11.5944	11.0275	10.325	10.2529	10.5785	10.6941	10.6732	12.1797	10.9046	11.562	11.3646	11.4187	11.1791	10.3452	11.5354	11.1613	11.9389	12.0374	10.9042	11.5316	10.0139	10.6965	10.7024	10.1171	8.18061
O00178		GTPB1_HUMAN	GTPBP1	GTP-binding protein 1 OS=Homo sapiens OX=9606 GN=GTPBP1 PE=1 SV=3	72.45	669	9.62463	7.5666	8.3943	8.50723	8.81034	8.24748	8.28618	7.92263	7.06584	9.3213	8.59093	7.87647	9.63316	7.93221	8.73915	8.61446	8.51577	8.18459	8.03929	8.99464	7.04863	9.13223	7.72957	8.53185	8.31313	9.80726	10.1268	8.79533	9.93468	8.29582	10.0144	10.074	9.53438	7.48625	8.15513	9.74093	9.17308	8.32854	7.71332	8.82518	7.49682	6.96463	8.15131
O00186		STXB3_HUMAN	STXBP3	Syntaxin-binding protein 3 OS=Homo sapiens OX=9606 GN=STXBP3 PE=1 SV=2	67.76	592	9.37593	8.89197	10.0551	9.13175	9.36326	7.83634	9.74355	9.04026	9.25464	9.99271	9.05052	7.02708	9.87335	8.55803	9.25398	9.00067	9.60907	8.13281	10.0656	9.40281	9.56536	9.01473	7.57527	9.33853	9.45573	9.27014	9.23261	9.75784	9.50649	9.65819	8.94022	6.25366	9.66239	8.32586	9.58711	9.55273	9.34077	9.7028	9.03475	9.25449	9.19065	7.92182	9.38934
O00187		MASP2_HUMAN	MASP2	Mannan-binding lectin serine protease 2 OS=Homo sapiens OX=9606 GN=MASP2 PE=1 SV=4	75.7	686	21.0886	21.6051	20.4972	21.1332	20.8191	21.2764	21.2593	21.2066	21.2593	20.68	21.2877	20.654	20.9812	21.1581	20.9672	20.7307	20.8651	21.1143	20.5545	20.2764	21.2933	21.0886	20.8802	20.7471	20.0292	20.7876	20.3752	20.5638	21.0156	20.4676	20.8034	21.4118	21.3266	20.8651	20.4476	20.1825	20.5069	21.1015	20.7796	20.5451	21.1886	20.417	20.4874
O00194		RB27B_HUMAN	RAB27B	Ras-related protein Rab-27B OS=Homo sapiens OX=9606 GN=RAB27B PE=1 SV=4	24.61	218	11.3908	9.87744	12.3726	10.9819	11.9546	11.7049	13.1519	11.1493	9.99917	12.9206	11.3039	9.02132	12.8321	8.07906	11.7457	11.8387	11.4023	11.9784	11.9968	11.7138	10.7781	11.2509	9.59035	10.8578	11.2601	12.9281	11.3345	11.7195	12.1945	12.2914	8.29822	8.30561	12.0045	12.9894	12.6417	11.6511	12.243	12.7242	8.04045	11.5435	12.0071	10.5548	9.50549
O00203		AP3B1_HUMAN	AP3B1	AP-3 complex subunit beta-1 OS=Homo sapiens OX=9606 GN=AP3B1 PE=1 SV=3	121.32	1094	10.0777	9.3216	9.93226	9.59648	10.0723	10.5512	10.6859	9.36289	8.82563	10.0808	9.45122	6.29372	9.827	7.24622	9.86871	9.69243	8.76044	8.87657	10.2703	10.7647	9.07067	10.4187	8.71461	9.86965	9.39068	10.5678	8.04033	10.0819	10.2551	10.1017	8.43449	10.1988	9.66458	10.4258	10.0887	10.9369	9.96751	10.137	8.73716	10.0241	10.2405	9.49044	9.38663
O00231		PSD11_HUMAN	PSMD11	26S proteasome non-ATPase regulatory subunit 11 OS=Homo sapiens OX=9606 GN=PSMD11 PE=1 SV=3	47.46	422	13.1346	12.282	12.6585	12.5182	12.5474	13.0174	12.4371	12.3667	11.7263	13.1278	12.1687	12.3184	13.0357	12.0966	12.8982	12.5558	12.4119	12.5176	12.8413	12.8961	12.0034	12.8706	11.885	13.2345	12.8028	13.0689	13.7547	13.551	13.3064	12.6489	12.9071	14.1127	12.724	12.191	13.082	12.9524	11.7427	13.1297	12.6811	12.3383	12.4258	12.7184	12.7867
O00232		PSD12_HUMAN	PSMD12	26S proteasome non-ATPase regulatory subunit 12 OS=Homo sapiens OX=9606 GN=PSMD12 PE=1 SV=3	52.9	456	11.3939	10.5267	10.854	10.8094	10.2783	11.048	10.4278	10.8124	9.47981	11.2151	10.1132	9.96348	10.9437	11.3092	10.8467	11.1451	11.2019	11.6645	11.5133	11.3492	10.1947	10.9051	10.3553	11.4564	11.1429	10.8547	11.348	11.6861	11.9354	10.9041	11.1117	12.2152	10.415	10.7567	10.8339	11.5412	10.2337	11.7097	8.71905	11.1511	10.7825	10.8648	11.2634
O00264		PGRC1_HUMAN	PGRMC1	Membrane-associated progesterone receptor component 1 OS=Homo sapiens OX=9606 GN=PGRMC1 PE=1 SV=3	21.67	195	12.5467	12.4809	12.4525	12.5603	12.4691	12.3884	12.6074	12.0701	12.6223	12.5925	12.3525	12.4777	12.5601	12.1662	12.3394	12.6009	12.2406	12.3798	11.765	11.727	12.514	12.4784	12.0336	12.4112	12.3532	12.4541	11.908	11.8985	11.9641	12.7306	12.3137	11.8257	11.8689	12.6184	12.5494	11.8205	11.6088	11.7239	11.873	12.377	12.5121	12.5553	11.9887
O00299		CLIC1_HUMAN	CLIC1	Chloride intracellular channel protein 1 OS=Homo sapiens OX=9606 GN=CLIC1 PE=1 SV=4	26.92	241	15.4193	14.2029	15.3889	15.3507	15.7118	15.3058	16.6285	15.2041	14.7816	15.6972	15.1921	14.6143	15.9835	14.6916	15.6586	15.3163	14.9935	15.037	15.2114	15.3974	15.1186	15.461	14.5351	15.1244	15.4044	16.808	15.0213	15.8861	15.9457	15.5493	15.6342	15.3657	15.2981	16.1531	15.4963	16.3983	15.5551	16.427	14.7849	15.5858	15.7549	15.2298	14.6728
O00303		EIF3F_HUMAN	EIF3F	Eukaryotic translation initiation factor 3 subunit F OS=Homo sapiens OX=9606 GN=EIF3F PE=1 SV=1	37.56	357	10.1887	8.59384	10.4227	10.7378	10.4376	10.7889	10.4652	10.272	10.071	10.0211	10.0136	7.72764	10.0389	7.60139	10.5203	10.6494	10.7549	7.21251	10.4628	10.5658	7.5776	10.1165	7.8019	10.3597	9.23017	10.3496	8.19857	10.8566	11.136	10.4033	7.39597	11.3054	8.07324	11.0507	10.514	11.127	9.2072	10.7751	7.74291	10.081	10.6202	10.3998	10.5561
O00339		MATN2_HUMAN	MATN2	Matrilin-2 OS=Homo sapiens OX=9606 GN=MATN2 PE=1 SV=4	106.84	956	11.2263	10.9745	10.6624	11.1306	9.83169	10.5003	10.4376	10.4466	10.7467	9.79898	10.002	10.8528	10.4292	10.9928	7.1015	11.0397	9.98695	10.2087	12.0534	10.6991	11.109	9.70927	10.4745	11.5377	10.7554	9.93343	10.5753	10.9904	11.0426	10.1503	10.275	10.2566	11.017	10.3914	10.0944	11.2114	11.1175	10.2083	11.3075	9.78273	9.95902	11.2409	11.1192
O00391		QSOX1_HUMAN	QSOX1	Sulfhydryl oxidase 1 OS=Homo sapiens OX=9606 GN=QSOX1 PE=1 SV=3	82.58	747	14.5986	14.0071	13.7235	13.497	14.3212	15.0322	13.6804	13.8269	13.2178	14.1675	13.1395	13.519	13.0289	13.6657	13.2823	13.5806	13.4114	13.5003	14.0949	14.0696	13.2357	13.2991	13.3154	13.2862	13.4227	12.9462	14.3477	13.0508	13.1953	13.5412	12.7181	13.0945	13.3862	13.3749	13.5677	13.9629	14.6019	13.4343	13.1749	13.8024	13.9667	13.6334	14.1349
O00410		IPO5_HUMAN	IPO5	Importin-5 OS=Homo sapiens OX=9606 GN=IPO5 PE=1 SV=4	123.63	1097	12.6826	12.1831	12.6799	12.5495	12.5757	12.8475	12.8481	12.0777	11.7274	12.8438	12.5496	12.006	12.8663	12.448	12.6998	12.7306	12.5747	12.4235	13.0567	13.3056	12.4253	13.0754	11.8123	12.758	12.6886	12.9138	13.028	13.4658	13.3612	12.8294	13.1389	13.8306	12.4949	12.253	13.1365	12.6102	11.7242	13.1228	12.5957	12.4567	12.7727	12.4236	12.548
O00429		DNM1L_HUMAN	DNM1L	Dynamin-1-like protein OS=Homo sapiens OX=9606 GN=DNM1L PE=1 SV=2	81.88	736	9.68018	8.57568	9.62223	9.46346	8.7073	8.93238	10.0942	9.73074	7.4248	9.61665	9.11221	8.44821	10.3827	7.93313	8.05537	10.1409	7.97737	9.73848	9.90785	9.07065	7.42122	9.49702	7.94976	9.11526	8.73411	10.1235	9.29759	9.58403	9.57813	7.41408	9.3429	8.44051	9.08889	10.97	8.13048	10.6836	10.8216	9.95389	7.25879	8.60967	9.98375	6.90479	9.5375
O00461		GOLI4_HUMAN	GOLIM4	Golgi integral membrane protein 4 OS=Homo sapiens OX=9606 GN=GOLIM4 PE=1 SV=1	81.88	696	14.5467	14.547	15.0768	15.0413	15.2221	14.8353	14.9798	14.4158	15.0186	15.0577	14.8661	14.5138	14.7202	14.8472	14.9459	15.2217	15.4926	15.0412	14.5476	14.6369	14.912	14.8404	14.3599	14.9336	14.585	15.6678	15.0282	15.6008	15.2706	15.3173	14.9909	14.7527	15.4344	15.3624	15.5164	14.3401	14.3825	14.8204	14.5792	15.3223	15.5677	15.225	14.9962
O00468		AGRIN_HUMAN	AGRN	Agrin OS=Homo sapiens OX=9606 GN=AGRN PE=1 SV=6	217.32	2068	13.7304	14.862	14.0147	14.6871	14.6093	14.1584	14.2393	14.4129	14.5481	14.5355	14.4358	14.101	14.1568	13.9123	14.2679	14.3251	14.1666	14.3635	14.2574	14.4791	14.731	14.909	14.1059	14.5321	13.8359	14.116	14.1416	13.9384	13.8753	14.2826	14.4894	14.2099	14.118	13.9137	13.8133	14.051	13.8409	14.0982	13.9345	13.9823	14.3592	14.0973	14.1457
O00499		BIN1_HUMAN	BIN1	Myc box-dependent-interacting protein 1 OS=Homo sapiens OX=9606 GN=BIN1 PE=1 SV=1	64.7	593	10.1131	10.4373	9.561	10.5186	10.1365	10.1242	10.1531	10.4728	10.0934	9.5721	10.1446	10.6378	10.2645	10.398	10.4197	10.4721	10.2329	10.1678	10.5197	9.74184	10.7249	10.3101	10.3451	7.88174	9.90124	10.3287	8.59342	10.6073	10.3996	9.97143	10.9588	10.0757	9.76881	10.8857	10.3079	9.74255	10.6801	10.617	9.66555	10.5306	10.6147	11.0278	9.92157
O00505		IMA4_HUMAN	KPNA3	Importin subunit alpha-4 OS=Homo sapiens OX=9606 GN=KPNA3 PE=1 SV=2	57.81	521	9.62754	9.32636	9.74825	8.91961	9.16302	9.53955	9.97797	8.75387	8.47414	9.21736	9.11602	7.36286	9.98583	8.6213	9.89422	7.42223	6.07703	9.26343	9.74656	9.51604	8.37682	8.50889	6.38714	10.0147	8.69484	9.76405	8.18426	10.2314	10.1967	9.36376	10.2921	11.265	6.54688	7.99062	9.35173	11.0325	8.43068	10.8755	9.1837	7.30267	10.2749	8.83018	8.86358
O00560		SDCB1_HUMAN	SDCBP	Syntenin-1 OS=Homo sapiens OX=9606 GN=SDCBP PE=1 SV=1	32.44	298	12.4056	12.2805	12.058	12.3926	12.2108	12.0483	12.1432	12.8439	12.0342	11.8484	11.7636	11.3685	12.4261	12.2881	12.3219	12.7956	12.4516	12.3701	12.6523	12.1219	11.8974	11.4897	11.6209	11.8911	11.8489	11.7731	11.037	12.0341	11.931	11.9586	12.1017	11.7875	12.0505	12.4158	12.2935	12.3601	11.797	12.1615	12.1148	12.1723	11.5202	11.4758	12.3663
O00571		DDX3X_HUMAN	DDX3X	ATP-dependent RNA helicase DDX3X OS=Homo sapiens OX=9606 GN=DDX3X PE=1 SV=3	73.24	662	11.4338	11.4079	11.702	11.414	11.4291	11.2072	11.7026	11.8706	11.0946	11.2547	10.857	10.6589	11.3118	10.9784	11.4378	11.0228	10.6054	11.3095	11.1246	11.5115	11.0908	11.2659	11.0894	11.0931	10.9944	11.332	11.5517	10.887	10.9458	11.3861	10.9023	11.9509	11.3061	11.516	10.7761	11.479	10.5957	11.0597	10.3517	10.4535	11.0626	10.7859	11.2328
O00584		RNT2_HUMAN	RNASET2	Ribonuclease T2 OS=Homo sapiens OX=9606 GN=RNASET2 PE=1 SV=2	29.48	256	8.85696	8.54748	9.29989	6.71125	10.3126	9.19762	9.97565	10.5402	7.3986	9.39994	9.05652	6.91921	10.6194	7.6314	10.2447	9.59974	10.254	9.21399	8.92827	9.29439	9.04356	10.5784	7.80283	9.93533	7.62689	10.662	10.2489	7.87246	8.11934	10.1342	7.75472	6.95668	9.9394	10.496	10.8432	8.52121	7.66326	9.68348	9.20456	8.94721	9.42945	8.13392	9.10066
O00592		PODXL_HUMAN	PODXL	Podocalyxin OS=Homo sapiens OX=9606 GN=PODXL PE=1 SV=2	58.63	558	12.917	12.6798	12.8777	13.3603	13.0691	13.2368	13.0255	12.341	11.8791	13.0422	12.7164	13.0282	13.3606	12.7788	12.7497	13.4916	12.8322	12.5354	12.6619	12.14	13.1982	12.7085	13.0227	12.7531	12.5339	13.3489	8.39044	13.6771	14.1449	13.3192	14.268	13.3872	13.234	13.0471	13.6583	7.90116	6.54622	13.8101	13.6098	13.3464	13.2734	13.3581	11.89
O00602		FCN1_HUMAN	FCN1	Ficolin-1 OS=Homo sapiens OX=9606 GN=FCN1 PE=1 SV=2	35.08	326	8.02376	7.11056	9.52323	9.89841	9.70576	9.65813	8.78978	10.6299	9.92053	10.0851	10.1936	10.6341	9.94335	10.6923	8.96058	6.32372	9.64751	10.5493	10.9704	10.5658	8.57664	9.63639	10.3604	9.89303	10.2566	8.76026	11.3882	10.6863	10.7603	10.0893	9.13305	7.91663	10.7384	10.4715	8.46619	10.4662	10.7721	10.2346	10.8274	9.97141	9.19496	10.8735	11.0513
O00629		IMA3_HUMAN	KPNA4	Importin subunit alpha-3 OS=Homo sapiens OX=9606 GN=KPNA4 PE=1 SV=1	57.89	521	11.2773	11.5064	11.8615	11.3564	11.5423	11.8813	11.7096	11.3938	11.0071	12.0423	11.5931	10.9095	12.397	10.3727	11.8102	10.6517	11.4423	11.2158	11.6438	11.9233	11.3254	11.6381	10.7458	11.883	11.614	11.8832	12.1535	12.5851	12.1573	11.7112	12.301	12.8294	11.4155	11.233	12.1285	12.2769	11.7459	12.2082	10.8971	10.8598	11.7303	11.1553	11.4571
O00743		PPP6_HUMAN	PPP6C	Serine/threonine-protein phosphatase 6 catalytic subunit OS=Homo sapiens OX=9606 GN=PPP6C PE=1 SV=1	35.14	305	11.0806	11.1636	10.1235	10.189	10.5555	10.7081	10.9543	10.5749	7.45513	11.364	10.5444	10.0691	11.0212	10.985	10.6258	10.8434	11.1969	10.1179	11.1433	11.402	10.7883	11.3292	9.71285	10.9776	10.8614	11.0227	11.3888	11.5907	10.9729	10.5882	10.9761	11.6187	11.1566	10.4454	11.1512	11.3653	8.65459	10.5649	7.6084	9.79095	10.9709	9.67702	10.9987
O00748		EST2_HUMAN	CES2	Cocaine esterase OS=Homo sapiens OX=9606 GN=CES2 PE=1 SV=1	61.81	559	10.383	10.6749	7.67931	7.69802	10.5273	9.88263	9.91002	10.9913	10.4286	10.2438	10.274	10.8152	10.5241	11.0653	8.1248	10.9367	11.0364	10.1491	11.0266	10.3768	10.4219	10.4961	10.1138	10.9162	9.54097	9.94605	10.0909	10.8979	9.88056	9.928	10.5863	10.3668	10.2126	10.6597	10.334	11.0016	10.5457	10.2814	10.2546	10.0108	10.6366	10.6583	11.2071
O14498		ISLR_HUMAN	ISLR	Immunoglobulin superfamily containing leucine-rich repeat protein OS=Homo sapiens OX=9606 GN=ISLR PE=2 SV=1	46	428	12.6838	12.7584	12.239	11.8207	11.5873	12.8127	12.2255	11.8703	11.2591	12.2154	12.383	12.2235	12.4335	11.8762	12.1036	12.6218	12.3796	12.3368	12.6487	12.6056	12.3007	12.2492	12.6075	11.9394	12.4332	12.0481	12.3032	12.3818	12.3556	12.4372	11.9137	11.4717	12.7203	11.9089	12.17	10.714	13.1611	12.1368	11.7979	12.4789	11.4374	12.1788	12.7116
O14579		COPE_HUMAN	COPE	Coatomer subunit epsilon OS=Homo sapiens OX=9606 GN=COPE PE=1 SV=3	34.48	308	10.892	9.90203	10.4486	10.3374	11.3567	10.8281	11.1173	9.91028	10.3946	10.671	10.0904	10.0464	10.7735	9.43838	9.55883	9.75549	9.73665	10.5265	9.56403	10.6843	10.3744	10.5769	8.66853	10.2773	10.9412	10.7006	11.1042	10.1333	11.222	10.4176	10.3394	10.7517	10.7839	10.4522	10.2643	11.512	8.79321	10.7526	9.52729	9.17779	10.8529	9.14853	10.483
O14594		NCAN_HUMAN	NCAN	Neurocan core protein OS=Homo sapiens OX=9606 GN=NCAN PE=1 SV=3	143.09	1321	14.2893	13.7343	14.3413	14.55	13.7028	13.6114	14.4573	13.3974	14.4442	13.8981	14.8666	13.8341	13.7869	13.4235	13.6068	13.84	13.3738	14.5076	12.6375	13.1802	13.8878	14.4837	14.0198	13.4692	14.4462	13.274	12.8791	13.6742	13.3782	14.2833	13.3812	13.7165	14.0795	13.2532	13.2914	13.6312	13.3954	14.1773	14.2668	12.9014	13.1915	13.3497	12.8621
O14602	P47813	IF1AY_HUMAN	EIF1AY	Eukaryotic translation initiation factor 1A, Y-chromosomal OS=Homo sapiens OX=9606 GN=EIF1AY PE=1 SV=4	16.44	144	11.1887	10.8524	10.9652	11.004	11.1275	11.5524	12.497	10.2724	10.64	11.9935	11.185	10.683	12.1046	10.1055	11.4292	11.2229	10.9556	10.9276	11.0686	11.1529	9.93802	12.087	10.3508	10.7206	11.0476	10.7087	11.0398	12.2676	11.2368	11.3445	11.1687	11.8837	10.9625	12.944	11.3087	10.857	11.7102	12.207	10.2929	10.5137	10.855	10.6975	10.7196
O14617		AP3D1_HUMAN	AP3D1	AP-3 complex subunit delta-1 OS=Homo sapiens OX=9606 GN=AP3D1 PE=1 SV=1	130.16	1153	9.85903	8.66645	9.51157	9.67522	9.38806	10.2822	10.383	9.20133	6.95895	9.96499	9.42262	6.66998	9.81703	7.14046	9.26289	9.73734	9.76845	9.53441	8.10747	10.1815	7.65091	9.41657	8.51423	9.50096	8.75266	10.5947	10.6155	9.75221	10.1477	9.95927	8.86651	9.75919	9.25496	10.8112	9.60106	11.0285	7.73685	9.63548	7.65483	9.21371	9.76278	8.6379	9.81582
O14656		TOR1A_HUMAN	TOR1A	Torsin-1A OS=Homo sapiens OX=9606 GN=TOR1A PE=1 SV=1	37.81	332	12.8199	13.6338	13.4217	13.4494	13.4654	13.6298	13.374	14.0141	13.0073	12.86	13.1992	13.5077	13.1005	13.6349	13.7753	13.526	13.3746	13.4692	13.7013	13.2835	13.7875	13.1219	13.428	13.2881	13.2318	13.3165	13.3065	12.8345	13.0632	12.7697	13.1277	12.9035	12.7797	14.0303	12.8574	13.3277	12.9496	13.2183	12.8971	13.3471	13.6738	13.5383	13.4113
O14672		ADA10_HUMAN	ADAM10	Disintegrin and metalloproteinase domain-containing protein 10 OS=Homo sapiens OX=9606 GN=ADAM10 PE=1 SV=1	84.14	748	12.53	12.9052	13.1645	12.575	12.8327	12.8271	13.6144	12.5267	12.6815	13.1328	12.2438	12.6759	13.0517	13.2063	12.839	12.9779	12.5955	12.6285	12.9405	12.6287	12.6444	12.716	12.2937	12.9336	12.4519	12.8355	12.5973	12.9217	13.014	13.0014	12.7656	12.5343	13.0055	13.1223	13.0957	12.5469	12.6272	13.1415	12.9388	13.275	12.615	13.3721	12.5833
O14737		PDCD5_HUMAN	PDCD5	Programmed cell death protein 5 OS=Homo sapiens OX=9606 GN=PDCD5 PE=1 SV=3	14.28	125	10.3159	9.34528	9.95273	10.6355	9.92371	10.7149	10.4217	10.259	9.39069	9.98208	9.8568	10.1883	9.85191	10.1381	10.5054	9.80321	10.0013	9.74299	10.2456	10.192	9.7178	10.2675	9.48093	10.0849	10.9359	10.1695	10.3759	11.0501	11.0684	9.66941	10.7548	11.5106	9.73665	9.09708	9.9707	10.7011	9.71722	10.7831	10.4052	9.74849	9.8634	9.96754	10.1969
O14744		ANM5_HUMAN	PRMT5	Protein arginine N-methyltransferase 5 OS=Homo sapiens OX=9606 GN=PRMT5 PE=1 SV=4	72.68	637	9.33729	6.86877	8.7846	9.74375	8.30335	9.62519	6.93554	8.48344	6.71196	10.1647	7.86676	9.12137	9.90812	9.81972	9.89259	9.94827	9.0671	7.73202	10.615	10.4078	10.1771	9.76763	8.49574	10.8541	10.5359	10.065	9.83556	11.8236	10.3167	9.42651	10.3223	11.6686	9.91699	8.94251	10.2264	9.90602	7.26857	10.4767	10.0464	7.65138	6.77228	7.32615	8.61302
O14745		NHRF1_HUMAN	NHERF1	Na(+)/H(+) exchange regulatory cofactor NHE-RF1 OS=Homo sapiens OX=9606 GN=NHERF1 PE=1 SV=4	38.87	358	11.2704	11.7805	11.756	10.6769	11.4384	11.6426	11.8711	12.2286	11.2579	11.4052	11.0451	11.312	12.0442	11.5238	12.0128	11.9039	11.7363	11.1112	11.7007	12.1122	11.467	11.4707	10.883	11.4976	11.4026	11.8943	11.7802	11.5306	11.8665	11.6015	11.3911	11.7147	11.4395	12.0764	11.8738	11.4449	11.7214	11.3052	11.4882	11.6384	11.7248	11.6798	11.4629
O14773		TPP1_HUMAN	TPP1	Tripeptidyl-peptidase 1 OS=Homo sapiens OX=9606 GN=TPP1 PE=1 SV=2	61.25	563	15.9887	14.652	16.5208	15.908	16.1218	16.2195	16.7487	16.1263	15.441	15.9643	16.0869	14.2756	16.3928	13.9484	15.995	16.2281	15.9139	16.0058	16.2734	16.1855	15.6462	16.1615	14.1907	15.9051	15.3318	16.1038	16.0796	15.2551	16.2577	16.0254	15.1158	14.641	15.7524	16.6198	16.58	13.9614	15.529	16.0369	15.2298	15.1579	15.5029	14.6591	15.4269
O14786		NRP1_HUMAN	NRP1	Neuropilin-1 OS=Homo sapiens OX=9606 GN=NRP1 PE=1 SV=3	103.13	923	19.0247	18.9013	18.5748	18.9981	19.0363	19.0944	18.8043	18.8061	19.1703	18.7097	18.9722	18.9194	18.7987	19.0222	18.5108	19.0119	19.0953	18.9976	19.1255	18.683	18.9004	19.1347	18.9993	18.963	18.8583	18.1934	18.3983	18.8066	18.2153	19.184	18.7461	18.598	18.4463	19.231	19.01	18.0017	17.7877	18.2068	18.7162	18.6635	19.0566	18.8312	18.9595
O14787		TNPO2_HUMAN	TNPO2	Transportin-2 OS=Homo sapiens OX=9606 GN=TNPO2 PE=1 SV=3	101.39	897	10.015	8.88295	9.41472	9.88112	9.66447	9.10242	10.1555	9.14807	9.19203	9.82909	9.42259	6.47792	10.0322	9.3193	10.0783	9.63288	9.23747	9.63209	10.1945	9.30244	9.90555	9.20839	7.59753	9.30049	9.06792	9.89255	9.37829	10.3014	9.93964	9.69046	8.82552	9.98502	8.27894	9.62126	10.3645	10.4275	9.87611	9.54034	7.1263	7.97709	10.0757	7.66431	9.80584
O14791		APOL1_HUMAN	APOL1	Apolipoprotein L1 OS=Homo sapiens OX=9606 GN=APOL1 PE=1 SV=5	43.97	398	17.4301	17.0468	17.1319	17.2215	17.7534	17.5596	16.4188	18.265	16.8971	17.0683	17.1627	17.7446	17.3908	17.6809	17.8429	16.6321	17.1652	17.7011	17.3828	17.3687	17.7818	17.4118	17.0904	17.4269	16.2149	17.503	17.4484	17.3354	17.0638	17.2371	17.7999	17.546	17.1244	17.3906	17.2263	17.8372	17.6094	17.9874	16.9277	17.2617	16.4967	17.6647	17.5903
O14818		PSA7_HUMAN	PSMA7	Proteasome subunit alpha type-7 OS=Homo sapiens OX=9606 GN=PSMA7 PE=1 SV=1	27.89	248	15.0126	15.5725	15.9066	15.5921	16.4399	15.8143	15.2033	15.5237	15.2444	15.7502	15.0739	15.253	15.5004	15.2541	15.9524	15.182	16.0141	16.2112	15.9218	15.5164	15.8907	15.3228	15.8485	16.4464	15.8992	15.704	15.5257	15.9974	15.6382	15.2447	16.1374	15.9822	16.0578	16.2299	16.2806	15.9085	14.7947	15.8358	15.4338	15.2039	16.3474	15.6728	15.5876
O14829		PPE1_HUMAN	PPEF1	Serine/threonine-protein phosphatase with EF-hands 1 OS=Homo sapiens OX=9606 GN=PPEF1 PE=1 SV=1	75.79	653	12.8248	11.9575	12.0177	11.4148	10.4278	11.8314	11.7948	12.3144	12.4089	11.1346	12.0842	12.551	10.8473	12.4948	11.706	11.78	12.0874	12.5359	12.1956	11.5786	11.391	11.7459	12.7796	12.4079	11.9262	10.7966	11.2184	11.6772	11.6385	11.2421	11.6791	11.2551	12.2315	11.4001	11.2374	10.6127	12.0817	11.5148	12.003	11.7778	11.7378	10.8142	11.991
O14917		PCD17_HUMAN	PCDH17	Protocadherin-17 OS=Homo sapiens OX=9606 GN=PCDH17 PE=1 SV=2	126.23	1159	7.36278	10.2616	7.89917	10.5329	9.62414	9.72647	8.85964	10.7811	8.95319	9.53044	6.24671	12.6377	10.1902	10.8951	7.46176	10.5309	9.57061	9.86441	10.9445	8.35906	6.95087	9.9622	11.0999	10.2841	8.70787	9.73144	9.06254	10.3458	10.4261	7.91183	10.3045	10.0777	8.6246	10.0855	9.8456	8.94233	8.10176	9.52163	10.0123	9.91486	9.39039	11.3821	10.7601
O14950	P19105	ML12B_HUMAN	MYL12B	Myosin regulatory light chain 12B OS=Homo sapiens OX=9606 GN=MYL12B PE=1 SV=2	19.78	172	15.0418	12.3462	14.4854	13.4694	14.3467	14.6614	16.248	13.5298	14.0931	14.6077	13.109	11.8258	14.7537	12.1744	14.1195	13.7281	14.0452	13.9786	13.2692	14.4245	14.1024	14.3276	12.0969	13.6833	13.4959	15.7121	13.4825	14.3391	15.5627	14.6546	13.3832	13.5379	13.5481	16.5089	14.4178	14.154	13.5068	15.15	12.9637	13.8166	14.9863	13.8027	14.2636
O14960		LECT2_HUMAN	LECT2	Leukocyte cell-derived chemotaxin-2 OS=Homo sapiens OX=9606 GN=LECT2 PE=1 SV=2	16.39	151	12.3849	13.1225	12.9333	11.3632	13.2277	12.9427	13.5475	12.7037	12.0809	13.0748	13.6312	11.9824	13.1779	12.8036	13.1482	13.3962	13.6675	13.497	12.7172	12.375	13.4513	12.3646	13.0055	13.34	12.8943	13.182	13.1213	12.8719	13.429	13.0384	12.9586	13.0219	13.2538	13.4117	12.562	13.3239	12.5645	13.3383	11.8686	12.921	12.1487	13.153	13.5208
O14974		MYPT1_HUMAN	PPP1R12A	Protein phosphatase 1 regulatory subunit 12A OS=Homo sapiens OX=9606 GN=PPP1R12A PE=1 SV=1	115.28	1030	10.6059	9.0628	10.0853	9.59692	9.21289	8.05147	10.6458	9.96046	7.31726	9.74037	10.2387	7.28079	9.32343	6.70776	6.76676	10.696	7.2777	8.71249	7.45633	10.1844	6.21709	7.18206	7.49901	7.73174	7.85015	10.0677	10.7307	9.77558	10.0903	10.3877	8.12016	8.86819	9.68926	11.2828	9.97722	10.6181	9.23265	8.79206	9.60864	9.65603	11.1951	10.1556	8.09555
O14980		XPO1_HUMAN	XPO1	Exportin-1 OS=Homo sapiens OX=9606 GN=XPO1 PE=1 SV=1	123.38	1071	10.5995	10.2561	10.138	10.1875	10.2232	10.5865	10.3265	10.4076	9.22251	10.1953	10.7038	10.6768	10.829	10.3024	10.427	10.8281	10.276	10.691	11.4863	11.465	10.6913	11.0779	10.7902	10.7327	11.2836	10.9299	11.254	11.7075	11.3907	10.7961	11.438	11.2958	10.6273	10.4082	10.865	10.8349	10.0923	10.8201	10.6765	9.86995	10.3678	9.57242	9.96359
O15031		PLXB2_HUMAN	PLXNB2	Plexin-B2 OS=Homo sapiens OX=9606 GN=PLXNB2 PE=1 SV=3	205.12	1838	8.75335	9.30129	9.63475	9.81206	10.0595	9.99544	10.1981	9.2962	9.89041	9.83918	9.37306	9.7915	10.1838	9.11365	9.62433	10.9995	9.89018	10.2588	10.4567	10.3589	8.76543	9.74607	9.79003	8.83928	9.68392	10.6056	10.1465	9.93882	9.19223	9.765	7.30184	9.36847	9.69847	9.92283	10.0954	10.9215	10.1748	9.76904	10.4703	10.2054	9.56222	9.64977	10.5722
O15067		PUR4_HUMAN	PFAS	Phosphoribosylformylglycinamidine synthase OS=Homo sapiens OX=9606 GN=PFAS PE=1 SV=4	144.73	1338	11.2157	10.9335	10.9685	11.1364	6.80259	10.8719	7.74746	8.13829	7.36485	10.605	11.2128	11.8126	7.77083	11.0594	11.2689	11.2082	10.7596	10.2612	12.1962	11.5241	10.8469	11.4623	7.00468	11.0866	11.4154	11.016	11.7323	12.1407	11.4748	11.642	11.3788	11.9491	11.01	8.06052	11.2281	11.5515	10.6662	11.2258	11.2851	10.6755	7.74816	11.5676	10.7867
O15117		FYB1_HUMAN	FYB1	FYN-binding protein 1 OS=Homo sapiens OX=9606 GN=FYB1 PE=1 SV=2	85.39	783	12.1021	9.52602	12.125	10.7709	11.5025	11.2824	12.9093	10.5998	9.96805	11.909	10.3716	8.75758	11.9652	7.49499	11.8008	10.4549	10.5503	11.1763	11.7516	11.6499	9.17741	10.6056	6.75861	11.0981	10.9805	11.8946	11.1002	11.8592	11.7645	12.3165	10.323	9.75494	11.1555	13.4275	11.4363	11.2758	11.1998	12.9215	6.89204	11.2732	11.3618	10.7735	11.2973
O15143		ARC1B_HUMAN	ARPC1B	Actin-related protein 2/3 complex subunit 1B OS=Homo sapiens OX=9606 GN=ARPC1B PE=1 SV=3	40.95	372	10.4452	9.38947	12.3206	10.8091	12.2329	11.3274	12.851	11.8939	9.68306	12.8703	10.438	8.94861	12.194	8.38625	11.3881	11.8614	10.9455	11.8011	12.3769	11.157	10.2003	10.9928	9.46261	11.7243	10.8265	12.3494	10.4155	10.9964	11.4351	12.1129	10.2489	9.19461	11.4373	11.6888	12.538	11.8389	12.5867	11.8488	7.35811	11.6696	10.7548	9.72177	10.1372
O15144		ARPC2_HUMAN	ARPC2	Actin-related protein 2/3 complex subunit 2 OS=Homo sapiens OX=9606 GN=ARPC2 PE=1 SV=1	34.33	300	10.7284	7.46132	11.9351	10.068	11.2919	10.6452	11.7394	12.1472	10.3576	12.4059	9.9795	11.7603	11.8465	9.75607	10.9606	11.0187	10.821	10.7126	11.7337	11.1892	9.65804	10.3324	10.4122	10.6824	10.2956	11.4531	10.9705	10.4095	10.2232	11.3922	10.5578	10.5106	11.5375	10.9107	11.4701	10.1776	10.952	11.1384	10.5128	10.7246	10.3662	8.99147	10.8356
O15145		ARPC3_HUMAN	ARPC3	Actin-related protein 2/3 complex subunit 3 OS=Homo sapiens OX=9606 GN=ARPC3 PE=1 SV=3	20.55	178	10.838	10.2673	12.231	10.8607	12.0088	10.9899	12.3835	12.0139	10.3457	12.6148	10.8383	9.862	12.1434	10.3297	11.4582	11.2277	10.3776	11.7265	12.2839	11.411	11.0235	10.9641	10.0639	11.2643	10.4328	12.0741	11.0795	11.3398	11.6745	12.0408	10.8601	10.7319	11.4439	11.3189	12.0442	11.8317	11.4153	12.165	10.6862	11.3149	10.7144	10.5231	10.9935
O15204		ADEC1_HUMAN	ADAMDEC1	ADAM DEC1 OS=Homo sapiens OX=9606 GN=ADAMDEC1 PE=1 SV=2	52.77	470	15.0161	15.6229	15.4283	15.9255	14.8016	16.0593	15.2777	15.7032	15.6244	15.6534	16.5131	14.9415	16.3697	14.5088	14.7486	15.1478	15.1369	15.8858	14.8711	15.384	15.8277	15.8025	15.7015	14.6824	15.6436	15.4906	14.3809	15.5976	15.8896	15.8847	15.4398	14.5842	15.7169	15.4297	15.3278	14.7438	15.3964	15.4045	15.8067	15.6328	15.4753	15.7795	15.3734
O15230		LAMA5_HUMAN	LAMA5	Laminin subunit alpha-5 OS=Homo sapiens OX=9606 GN=LAMA5 PE=1 SV=8	399.73	3695	9.46926	10.2771	9.1852	9.77165	9.12267	9.8959	9.20371	9.20457	10.2859	10.0698	9.42701	9.00386	9.76218	8.55687	9.81067	9.52003	9.98854	9.09265	9.56225	9.83472	9.86207	10.266	9.41864	9.73758	9.63521	9.47462	9.67232	9.41141	9.02858	9.94477	9.29208	9.50905	9.37137	9.43848	9.09087	9.8645	8.69494	9.01947	8.68351	9.78583	9.4581	9.49033	10.3625
O15240		VGF_HUMAN	VGF	Neurosecretory protein VGF OS=Homo sapiens OX=9606 GN=VGF PE=1 SV=2	67.26	615	11.4664	11.8663	12.0425	12.0592	11.414	11.6445	11.984	11.7908	11.9862	11.3709	12.1424	11.7353	11.3442	12.0581	11.9309	11.9318	12.4435	11.5847	10.9367	11.721	11.4305	12.2774	11.5106	11.3114	11.8233	12.5756	11.5875	11.8912	11.5179	12.3246	11.3189	11.0774	11.2009	11.6633	12.32	11.6101	11.7777	12.176	11.7383	12.3494	11.5679	12.0795	12.0332
O15335		CHAD_HUMAN	CHAD	Chondroadherin OS=Homo sapiens OX=9606 GN=CHAD PE=1 SV=2	40.48	359	12.7655	11.886	12.2572	12.5565	12.2695	12.1507	12.1935	11.9344	12.0467	12.4527	12.076	12.3972	11.8913	12.0849	11.722	11.4667	12.1492	12.2036	11.915	11.2066	12.0633	12.8074	11.3412	11.6819	12.3364	12.7609	11.0931	12.5693	12.2994	11.6166	12.3711	12.0638	11.927	12.0038	11.6891	11.268	11.7555	12.0968	11.8983	11.9152	12.9776	12.9073	11.598
O15347		HMGB3_HUMAN	HMGB3	High mobility group protein B3 OS=Homo sapiens OX=9606 GN=HMGB3 PE=1 SV=4	22.98	200	10.5831	8.29912	11.2938	9.92701	10.9971	11.0331	11.4094	10.648	10.4274	10.8875	8.38911	8.1444	11.4216	6.76853	10.664	11.3866	10.6891	7.95119	10.2328	11.3973	10.0126	11.774	7.40907	10.8648	7.16972	11.1525	7.5598	10.9488	12.2273	11.5938	8.67098	10.6888	10.9143	10.0449	7.45199	6.77384	7.6411	10.7927	7.17311	9.91593	7.8192	7.99238	9.91234
O15371		EIF3D_HUMAN	EIF3D	Eukaryotic translation initiation factor 3 subunit D OS=Homo sapiens OX=9606 GN=EIF3D PE=1 SV=1	63.97	548	11.5784	10.8536	11.2088	10.4169	11.338	11.3792	12.0236	11.6425	11.0885	11.3893	10.4366	6.5399	11.6349	10.8879	12.3236	11.4699	10.7921	11.364	11.3	11.7102	10.7357	11.1218	6.86938	11.22	11.0784	11.4211	11.9479	11.1424	11.4985	11.8078	8.65294	12.0079	11.2482	11.7234	11.204	11.9954	11.5231	11.3745	10.8765	10.232	11.5023	11.5371	10.8656
O15400		STX7_HUMAN	STX7	Syntaxin-7 OS=Homo sapiens OX=9606 GN=STX7 PE=1 SV=4	29.82	261	8.02465	6.74257	7.22909	7.76985	10.0887	10.1577	11.3577	6.60785	7.51468	9.08495	8.67433	7.48	8.81322	9.38067	8.80857	7.03409	8.41641	7.11649	8.10835	7.95081	8.37283	9.37523	8.21429	10.7151	6.45647	11.0795	6.47258	8.22859	9.90127	8.86079	9.32671	10.1165	10.6615	7.39303	10.6682	7.80014	9.64861	10.9947	7.92074	7.68084	9.89551	9.8953	6.2317
O15460		P4HA2_HUMAN	P4HA2	Prolyl 4-hydroxylase subunit alpha-2 OS=Homo sapiens OX=9606 GN=P4HA2 PE=1 SV=1	60.9	535	10.6671	12.1205	10.8336	10.8123	7.62272	10.7635	10.322	10.6724	11.3883	11.249	10.7524	7.02193	11.0206	7.69032	10.9252	10.535	10.8531	10.9611	11.2933	10.6939	10.9575	11.4437	11.4623	7.28059	10.7312	11.8592	11.074	7.43113	10.9774	11.5122	7.62534	10.7457	7.15009	9.87491	11.1198	8.11708	6.92244	7.78947	10.3297	11.1618	7.96441	11.2115	10.6325
O15511		ARPC5_HUMAN	ARPC5	Actin-related protein 2/3 complex subunit 5 OS=Homo sapiens OX=9606 GN=ARPC5 PE=1 SV=3	16.32	151	11.4916	7.65458	11.7048	11.0425	12.3379	12.1489	13.1646	12.5011	10.5109	13.0286	10.6497	10.5734	12.0418	7.24117	12.2692	11.6724	11.3587	12.2059	13.1406	11.8748	11.4624	11.5892	6.63018	11.8926	12.2234	13.1628	12.956	12.0707	12.716	12.6432	7.6803	7.31924	12.1623	12.5895	12.8613	12.1293	7.99608	12.922	11.4325	12.2541	11.2623	8.67763	12.2102
O43143		DHX15_HUMAN	DHX15	ATP-dependent RNA helicase DHX15 OS=Homo sapiens OX=9606 GN=DHX15 PE=1 SV=2	90.93	795	9.09817	9.57379	8.98562	9.19395	9.95161	9.70217	9.32858	9.72184	8.84405	8.14262	8.75487	8.04351	9.45856	8.47027	9.57379	9.10425	9.02936	7.90702	9.22773	9.65049	9.08409	9.87565	8.90171	8.9687	8.39242	9.04943	9.88924	9.78945	9.7363	9.31733	9.19197	10.0341	9.47574	9.18822	9.38858	9.39477	9.35005	9.95264	9.5025	9.67513	9.13386	9.42481	9.03318
O43150		ASAP2_HUMAN	ASAP2	Arf-GAP with SH3 domain, ANK repeat and PH domain-containing protein 2 OS=Homo sapiens OX=9606 GN=ASAP2 PE=1 SV=3	111.65	1006	10.5709	9.07267	9.91673	7.91668	9.55228	9.59903	11.0247	7.66723	7.06074	9.98796	8.37049	7.88233	10.2782	8.08481	9.58553	8.00408	7.64568	6.39582	9.45352	9.52403	8.35409	7.85251	7.55834	9.82019	9.89222	9.99824	8.52468	10.3043	9.98068	8.90454	7.19792	9.75542	6.90973	10.9851	9.91363	11.9775	10.3334	10.8295	8.2169	10.1298	10.4285	9.00992	8.31701
O43157		PLXB1_HUMAN	PLXNB1	Plexin-B1 OS=Homo sapiens OX=9606 GN=PLXNB1 PE=1 SV=3	232.29	2135	12.2485	11.9675	11.4256	12.4297	11.6967	12.3719	11.9095	12.1561	11.9303	11.1575	11.3257	13.1833	11.6704	12.8216	12.2766	11.7024	11.603	11.938	12.5853	12.0476	11.8246	11.4526	12.439	12.3943	12.2235	11.3024	12.123	12.2215	11.7111	12.5355	11.8444	11.4961	11.3067	12.2134	11.8268	12.0179	12.5263	11.5799	12.4562	11.775	12.1082	12.831	12.3313
O43175		SERA_HUMAN	PHGDH	D-3-phosphoglycerate dehydrogenase OS=Homo sapiens OX=9606 GN=PHGDH PE=1 SV=4	56.65	533	8.70542	11.1933	11.0653	9.53015	8.73591	7.58155	10.6138	10.44	9.83586	7.57194	7.30986	7.28002	10.2044	9.83806	8.79082	7.85346	9.93831	10.2763	10.0414	9.87467	7.28685	10.3028	9.6461	10.4214	7.52201	9.63619	10.1077	9.88369	9.56985	8.81114	6.95781	10.1908	6.72451	6.69336	6.99407	8.79207	8.32763	8.89219	10.9048	10.0826	7.14086	10.9538	9.7336
O43182		RHG06_HUMAN	ARHGAP6	Rho GTPase-activating protein 6 OS=Homo sapiens OX=9606 GN=ARHGAP6 PE=1 SV=3	105.95	974	11.8151	7.2102	10.6909	10.9152	10.2931	10.8884	11.9539	7.99438	10.1711	10.5738	10.3277	9.88839	11.1536	11.0262	10.6318	10.982	8.7861	10.5616	10.7381	10.8443	9.26398	10.3641	7.10608	6.57677	10.7767	11.5709	10.9502	10.9309	11.2364	11.0642	9.78786	6.61981	9.09079	12.4219	10.7901	13.4469	11.5887	11.7525	7.98218	10.128	11.3757	8.65982	8.45411
O43242		PSMD3_HUMAN	PSMD3	26S proteasome non-ATPase regulatory subunit 3 OS=Homo sapiens OX=9606 GN=PSMD3 PE=1 SV=2	60.98	534	11.7944	11.0414	11.4376	11.2465	11.4179	11.6948	10.7982	11.5677	11.5189	11.7428	10.9819	10.679	11.5812	11.1296	11.5086	11.5286	11.1396	11.3495	11.6478	11.7678	10.5734	11.5431	10.612	11.8928	11.7958	11.4313	12.0173	12.3891	11.7523	11.4302	11.3343	12.5887	11.4537	10.3599	11.4068	11.8273	11.5378	12.0334	11.3132	11.3276	11.3878	11.8887	11.8112
O43294		TGFI1_HUMAN	TGFB1I1	Transforming growth factor beta-1-induced transcript 1 protein OS=Homo sapiens OX=9606 GN=TGFB1I1 PE=1 SV=2	49.81	461	10.7383	7.77471	9.80917	7.77077	10.2209	8.58491	11.843	9.79755	7.63739	10.9609	8.60058	7.66737	10.3944	8.11207	8.83012	9.75093	7.18114	8.51304	10.0008	9.39662	9.27492	9.56226	7.68059	9.14209	7.49629	10.8605	8.76201	9.97215	9.89267	10.1749	7.59254	8.65677	8.33162	11.4036	10.151	12.3141	10.4317	10.941	7.50278	9.34405	10.5688	9.17389	9.09245
O43396		TXNL1_HUMAN	TXNL1	Thioredoxin-like protein 1 OS=Homo sapiens OX=9606 GN=TXNL1 PE=1 SV=3	32.25	289	14.3701	13.4657	14.0057	13.7494	13.9298	14.1655	14.9372	13.6063	13.2917	14.7103	13.674	12.9565	14.5947	13.3139	14.2326	14.1119	13.8904	13.8396	14.0297	14.5915	13.3386	14.6079	13.1538	14.1416	14.3682	14.4069	14.8324	15.1821	14.5795	13.9809	14.2405	15.0322	14.0567	14.8205	14.3062	14.4308	13.7995	14.9087	13.7324	13.2977	13.7108	13.6515	13.9011
O43427		FIBP_HUMAN	FIBP	Acidic fibroblast growth factor intracellular-binding protein OS=Homo sapiens OX=9606 GN=FIBP PE=1 SV=3	41.88	364	9.23636	8.07185	9.37313	8.4772	7.16929	9.48728	8.64804	7.64166	9.04166	9.0514	6.42987	7.82569	6.64219	7.87404	7.12334	8.21901	8.8318	8.49464	9.59148	9.49737	8.48725	8.57245	7.983	9.67219	7.55177	9.68043	9.55894	8.76538	9.51473	8.99549	7.0659	9.2389	6.78428	9.69078	9.9735	10.3651	8.02606	8.15193	7.70577	6.774	8.67119	6.98655	10.1447
O43488		ARK72_HUMAN	AKR7A2	Aflatoxin B1 aldehyde reductase member 2 OS=Homo sapiens OX=9606 GN=AKR7A2 PE=1 SV=3	39.59	359	11.2345	11.759	11.6832	10.663	11.747	11.3645	11.7086	11.0905	10.3519	11.9557	11.4299	11.6829	12.346	11.3018	12.2954	12.0677	11.2919	11.2754	12.4478	12.3447	11.9005	11.5458	11.3317	12.2339	11.5217	12.1766	12.2184	12.9789	12.1751	12.4731	12.2033	11.9372	11.9539	11.9528	12.2147	11.7667	11.9121	12.3252	11.8639	11.6173	11.7131	11.0121	11.7621
O43491		E41L2_HUMAN	EPB41L2	Band 4.1-like protein 2 OS=Homo sapiens OX=9606 GN=EPB41L2 PE=1 SV=1	112.59	1005	11.6938	11.6316	12.1922	11.8486	11.4686	11.4008	11.4908	11.6988	12.6088	11.7056	12.043	11.0934	11.0931	11.3711	11.5354	6.6937	11.9236	11.9537	11.5722	12.384	11.8143	11.6311	11.0816	11.98	11.6686	11.8611	12.1853	12.5675	12.1576	12.1871	12.5534	11.6664	12.2885	11.6319	11.9116	12.3331	12.1454	12.309	11.8364	12.3977	11.7697	12.0294	12.232
O43493		TGON2_HUMAN	TGOLN2	Trans-Golgi network integral membrane protein 2 OS=Homo sapiens OX=9606 GN=TGOLN2 PE=1 SV=4	45.88	437	14.5707	14.7814	13.5198	14.7208	13.9505	14.4817	14.1713	14.8436	13.9323	13.63	13.7411	15.0419	14.5676	15.6587	15.2463	15.8405	14.901	14.6548	15.904	16.7977	14.2255	14.1225	15.2141	17.1436	15.0279	14.7844	14.152	16.4316	16.8871	14.6915	17.6469	17.5889	16.451	14.4607	15.1974	17.8674	17.4137	17.1682	17.2579	16.4533	13.7015	17.7217	13.9945
O43548		TGM5_HUMAN	TGM5	Protein-glutamine gamma-glutamyltransferase 5 OS=Homo sapiens OX=9606 GN=TGM5 PE=1 SV=4	80.78	720	8.43837	8.47657	8.59021	9.16028	8.85438	7.61107	6.9262	9.95651	9.2492	7.37334	7.86427	7.03517	7.35398	9.84524	9.2397	9.60653	9.25684	9.02303	7.35593	9.28484	8.37831	9.35695	9.35639	7.7127	9.00805	9.59589	12.3265	8.16729	8.03869	8.92754	6.83248	9.67252	8.71509	9.73457	9.3188	9.19211	8.96766	9.54302	7.90746	11.0083	7.63907	10.9794	9.38075
O43561		LAT_HUMAN	LAT	Linker for activation of T-cells family member 1 OS=Homo sapiens OX=9606 GN=LAT PE=1 SV=1	27.93	262	9.11271	9.09473	9.58477	9.88656	10.3644	7.12809	7.96667	7.21267	7.70035	9.66524	9.48224	7.86155	10.4212	7.41297	9.53996	7.74953	6.45642	7.50253	8.34614	8.62362	8.63862	8.45957	7.89962	8.62652	9.41333	10.3119	8.13567	9.48253	8.17974	7.40487	9.79795	8.70285	9.59088	8.91995	10.3369	10.2305	7.29116	9.91734	7.41151	8.34631	9.85189	6.8039	9.79399
O43583		DENR_HUMAN	DENR	Density-regulated protein OS=Homo sapiens OX=9606 GN=DENR PE=1 SV=2	22.09	198	11.6048	11.1432	11.4573	11.4356	10.904	11.2794	11.7178	11.1804	7.85724	11.7671	10.0905	11.2918	11.6899	10.6711	11.4845	11.9049	10.6491	10.7874	11.453	11.3285	11.0984	11.4282	10.6025	10.9387	11.7338	11.4087	12.3068	11.8231	11.7599	11.5509	11.9597	12.2328	11.0055	11.8497	10.9614	12.1155	7.10294	11.9589	11.503	10.9936	10.5607	10.7477	7.77022
O43598		DNPH1_HUMAN	DNPH1	2'-deoxynucleoside 5'-phosphate N-hydrolase 1 OS=Homo sapiens OX=9606 GN=DNPH1 PE=1 SV=1	19.11	174	10.4413	10.3651	9.56657	10.1335	9.9664	10.3312	10.5476	9.85487	7.23437	9.52388	8.86981	7.37936	10.2474	7.59164	9.2667	9.83191	7.53911	10.4103	10.6307	10.8057	9.86173	10.6771	10.3787	10.3245	10.8657	9.87276	11.3086	11.458	10.5831	10.5058	11.0002	10.8652	7.6909	8.74888	10.5023	10.8433	11.141	10.6028	10.5063	10.3833	10.2061	10.2257	9.67498
O43639		NCK2_HUMAN	NCK2	Cytoplasmic protein NCK2 OS=Homo sapiens OX=9606 GN=NCK2 PE=1 SV=2	42.91	380	10.5407	9.85923	11.4268	10.1118	11.0819	10.5172	11.8398	10.5796	7.41494	11.3797	9.71827	7.17155	11.6046	7.38788	10.7976	10.6058	10.2728	10.1502	11.1053	7.61302	9.49929	10.4211	10.4286	9.98837	10.4459	11.6753	7.9866	11.0043	10.9514	10.9867	7.7382	9.11262	10.4298	11.7235	11.0736	11.1964	9.50749	11.2553	9.99284	10.4595	10.5123	9.13735	10.0233
O43681		GET3_HUMAN	GET3	ATPase GET3 OS=Homo sapiens OX=9606 GN=GET3 PE=1 SV=2	38.79	348	14.4458	13.9217	14.1937	13.8582	14.1851	14.5215	14.187	13.6782	13.0201	14.5536	13.879	13.3432	14.417	13.4258	14.0826	14.096	14.0799	14.2489	14.1894	14.9025	13.9196	14.8044	13.8212	14.4959	14.5949	14.576	14.6565	15.204	14.9316	14.1495	14.9707	15.4883	14.3854	13.4251	14.2493	14.1135	13.118	14.7718	14.1997	13.4001	14.0095	13.4998	13.942
O43707		ACTN4_HUMAN	ACTN4	Alpha-actinin-4 OS=Homo sapiens OX=9606 GN=ACTN4 PE=1 SV=2	104.85	911	11.6916	10.634	11.7653	11.2387	11.4451	11.3044	12.3155	13.2508	11.3036	12.2848	11.0335	11.1216	12.5038	11.15	11.2404	11.5118	11.4551	11.4438	11.845	11.7223	11.0272	11.3195	10.8425	11.2021	11.0798	12.1748	11.7778	11.06	11.7321	11.7928	11.0825	11.1836	10.8671	11.8438	11.9165	12.8997	11.3483	11.877	10.7911	11.0192	11.0011	11.4358	11.3821
O43765		SGTA_HUMAN	SGTA	Small glutamine-rich tetratricopeptide repeat-containing protein alpha OS=Homo sapiens OX=9606 GN=SGTA PE=1 SV=1	34.06	313	11.6062	11.8193	11.6937	11.7726	11.4913	11.6451	11.4693	10.904	10.8392	12.1363	11.3898	10.7136	12.0208	11.1309	11.5595	11.7285	11.5384	11.452	11.8447	11.8045	10.988	11.8462	10.9284	11.614	12.0619	12.1912	12.045	12.4472	11.9756	11.4569	12.3149	12.6506	11.2371	10.6825	11.2932	11.7819	7.93679	11.6049	11.4075	10.3206	11.2208	11.0932	11.559
O43815		STRN_HUMAN	STRN	Striatin OS=Homo sapiens OX=9606 GN=STRN PE=1 SV=4	86.13	780	11.1689	7.38018	10.5157	10.4195	10.7713	10.9697	13.5492	10.1088	7.41706	12.2319	10.2641	7.3815	12.3455	7.29532	9.96414	10.4306	8.58553	10.1198	6.94522	10.5867	10.0528	10.7607	7.45897	10.6826	6.82241	12.5859	9.04672	11.1504	12.0517	11.611	11.1562	7.21637	10.4612	13.5969	10.919	7.1263	7.40111	13.1675	6.81913	7.54691	11.1936	7.56743	8.84751
O43847		NRDC_HUMAN	NRDC	Nardilysin OS=Homo sapiens OX=9606 GN=NRDC PE=1 SV=3	131.7	1151	9.26721	8.4047	8.57538	9.51986	9.1012	9.53678	9.03238	9.21649	9.57577	8.7768	8.38551	8.41845	8.63117	6.69459	8.90819	8.96554	8.85095	8.58175	8.9403	8.68962	8.38313	9.17552	7.38465	9.02009	9.5891	9.20931	9.84916	8.85466	9.34433	9.03017	8.12581	9.48832	8.07889	8.40276	9.511	9.59989	8.73604	7.68643	9.86303	7.59314	8.50059	7.6131	9.08987
O43852		CALU_HUMAN	CALU	Calumenin OS=Homo sapiens OX=9606 GN=CALU PE=1 SV=2	37.11	315	18.1051	17.745	18.3763	18.3122	18.6193	17.8514	18.4125	17.1774	18.2671	18.1528	18.5424	17.0706	18.5789	16.0016	18.7316	18.4367	18.5399	18.4538	17.5787	17.3966	18.2271	18.0433	16.7441	17.5098	17.6344	18.3444	18.4173	17.9935	17.5827	17.9791	17.467	16.242	17.7739	18.2006	18.6906	13.7943	17.3313	17.8789	15.7474	18.1148	17.9052	17.2203	18.0891
O43866		CD5L_HUMAN	CD5L	CD5 antigen-like OS=Homo sapiens OX=9606 GN=CD5L PE=1 SV=1	38.09	347	19.7781	19.8376	19.6163	20.3101	20.2877	19.7524	19.6178	19.6078	20.5165	18.7981	19.5075	18.5498	19.165	18.4495	17.4193	17.7831	17.6357	19.2887	18.0797	19.1435	19.3402	19.6089	19.0519	19.4665	19.5177	18.5976	17.758	18.9574	18.9793	17.6065	19.4909	19.895	20.6096	17.9742	18.2075	20.0691	18.6897	19.3947	19.7187	18.4186	18.1088	17.8537	17.5226
O43897		TLL1_HUMAN	TLL1	Tolloid-like protein 1 OS=Homo sapiens OX=9606 GN=TLL1 PE=1 SV=1	114.71	1013	7.0254	10.478	10.3493	10.3182	11.2125	11.1828	10.2	10.7751	10.2217	10.7205	10.9476	11.5765	10.8118	10.3566	10.4863	8.77	10.2717	11.6895	10.406	10.5689	10.7563	10.9315	11.0177	10.4158	10.6194	9.79441	10.1029	9.42564	9.72134	9.5268	10.6432	10.5771	10.3757	7.76782	10.1505	11.1789	8.08495	10.6885	11.2392	9.99588	10.7941	10.6061	10.5695
O60234		GMFG_HUMAN	GMFG	Glia maturation factor gamma OS=Homo sapiens OX=9606 GN=GMFG PE=1 SV=1	16.8	142	11.0966	10.8266	12.276	10.4908	11.7245	10.1336	13.1443	10.9373	11.0813	12.2605	11.2813	10.2272	12.6045	11.0356	11.8782	11.6966	11.1158	11.4346	12.2412	11.8251	10.3744	11.3036	10.153	11.4005	10.976	11.627	11.4257	11.2464	11.0628	12.138	10.7664	10.8205	10.746	12.4852	11.4626	10.8311	11.3968	12.0652	10.8584	10.39	10.5369	10.3023	10.9936
O60240		PLIN1_HUMAN	PLIN1	Perilipin-1 OS=Homo sapiens OX=9606 GN=PLIN1 PE=1 SV=2	55.99	522	12.4671	12.8165	13.1281	12.4787	12.5959	12.3991	13.1612	12.2579	12.6223	13.0881	13.1766	12.3582	12.0853	11.984	12.6302	12.86	12.4969	13.841	12.7114	12.4259	13.3017	12.2346	11.5153	12.8532	12.3129	12.819	13.4047	12.0809	11.9532	13.3123	12.7574	12.8462	13.6734	12.6962	12.6857	12.7998	12.3515	12.4547	12.2195	12.9793	12.5562	11.4572	13.5403
O60245		PCDH7_HUMAN	PCDH7	Protocadherin-7 OS=Homo sapiens OX=9606 GN=PCDH7 PE=1 SV=2	116.07	1069	12.3872	12.0742	11.6532	12.6031	11.4339	11.9304	11.9713	12.6549	12.0767	11.2714	11.7128	12.8538	11.9043	13.0122	11.8466	12.5998	11.8846	12.2114	12.8799	13.0062	12.1614	11.5439	12.883	12.7466	12.0498	11.2944	11.5357	12.7579	12.2323	12.4907	12.7369	12.4089	12.2445	12.3823	11.7522	12.2456	11.9285	11.7064	12.2422	12.411	12.4612	12.8762	13.0411
O60256		KPRB_HUMAN	PRPSAP2	Phosphoribosyl pyrophosphate synthase-associated protein 2 OS=Homo sapiens OX=9606 GN=PRPSAP2 PE=1 SV=1	40.93	369	9.16213	9.34459	7.60533	8.58206	7.5187	7.47687	7.64448	9.15856	6.50833	6.42652	8.08701	9.63135	10.8155	9.91813	9.85104	7.72404	9.66062	8.98809	10.3466	10.3749	7.20473	9.00475	7.16061	10.9033	7.41647	10.6535	10.4721	11.149	10.515	7.66314	10.4059	11.2054	10.6996	7.05233	10.5203	10.4281	9.39884	9.66214	6.88146	9.80803	9.66469	9.84396	8.13788
O60271		JIP4_HUMAN	SPAG9	C-Jun-amino-terminal kinase-interacting protein 4 OS=Homo sapiens OX=9606 GN=SPAG9 PE=1 SV=4	146.2	1321	9.47029	7.26378	8.96556	8.72286	8.71815	6.9959	9.91814	9.26604	7.38898	9.29524	8.51099	9.21967	7.64489	8.13473	10.1582	9.80013	8.57301	9.86569	7.73715	9.56825	9.19885	9.76588	8.49047	9.27986	8.96717	7.93781	8.3484	9.08371	9.40537	9.43812	8.15259	9.83705	8.1057	9.03622	7.35836	9.40522	7.88897	8.68037	7.35043	8.51255	7.03627	7.75688	9.50042
O60279		SUSD5_HUMAN	SUSD5	Sushi domain-containing protein 5 OS=Homo sapiens OX=9606 GN=SUSD5 PE=1 SV=3	68.02	629	15.0431	14.8179	14.9411	15.215	14.5536	14.5204	14.4416	14.869	15.0736	14.9689	14.7739	15.1947	14.3191	14.1285	13.7817	14.1821	13.7819	15.0368	13.6618	14.4149	15.0736	14.6533	14.5624	13.8578	15.0791	13.5546	13.6211	14.5678	14.6445	14.3667	15.2234	14.9094	14.8696	13.8465	13.8664	14.3704	13.9076	14.2025	14.6334	14.0727	14.0817	13.8062	13.7115
O60330		PCDGC_HUMAN	PCDHGA12	Protocadherin gamma-A12 OS=Homo sapiens OX=9606 GN=PCDHGA12 PE=2 SV=1	100.95	932	12.5116	12.5275	11.9384	11.7145	12.1311	12.288	12.5022	11.8087	12.5424	12.204	11.9147	11.4811	12.9472	12.2745	12.5141	12.9955	12.3673	12.1117	11.9253	12.4001	12.0589	12.5103	11.6388	12.5225	11.7385	12.841	11.4039	12.2977	12.294	12.208	11.9861	12.2213	12.1633	12.5095	12.6507	12.0894	12.6826	11.7029	12.155	12.9998	12.6712	12.0991	12.0053
O60361		NDK8_HUMAN	NME2P1	Putative nucleoside diphosphate kinase OS=Homo sapiens OX=9606 GN=NME2P1 PE=5 SV=1	15.53	137	7.60248	6.66942	10.9073	10.1235	10.2072	10.7474	9.83414	10.3431	6.57222	10.3077	10.7001	10.1813	10.2768	7.23338	7.74772	7.29649	10.3437	11.1301	10.7202	10.5098	10.3655	10.576	10.9421	11.2736	11.1279	11.2901	11.3842	11.5659	11.4683	10.7284	11.5162	11.5234	11.2803	9.92131	6.65558	11.2281	11.6099	11.756	10.9389	10.8484	10.6111	7.32125	6.6038
O60462		NRP2_HUMAN	NRP2	Neuropilin-2 OS=Homo sapiens OX=9606 GN=NRP2 PE=1 SV=3	104.83	931	17.0527	17.0074	17.0797	17.124	16.9654	17.0036	16.8328	16.6962	17.2163	17.0588	17.423	16.1875	16.7603	16.527	16.5177	16.9003	17.1342	17.0365	16.4548	16.6085	17.1735	16.9992	16.5587	16.8784	17.0631	16.9263	16.2793	16.5333	16.8715	16.8986	16.7416	16.4185	16.9674	16.9142	16.9234	16.5858	16.3601	16.6035	16.9545	16.9758	16.9738	16.7078	16.8081
O60476		MA1A2_HUMAN	MAN1A2	Mannosyl-oligosaccharide 1,2-alpha-mannosidase IB OS=Homo sapiens OX=9606 GN=MAN1A2 PE=1 SV=1	73	641	11.252	11.1778	10.7452	11.0081	11.0457	10.616	10.8741	10.8103	10.7362	10.1511	10.3922	11.506	10.4446	11.2475	11.0999	11.2317	11.2861	10.864	11.4739	11.0774	11.0721	10.2428	11.229	11.1761	11.1712	10.4422	11.2528	11.2852	10.7443	10.6053	10.8135	10.5163	10.711	11.2959	11.2926	11.2189	11.4444	10.6954	10.8164	10.6562	11.2903	11.5924	11.7091
O60506		HNRPQ_HUMAN	SYNCRIP	Heterogeneous nuclear ribonucleoprotein Q OS=Homo sapiens OX=9606 GN=SYNCRIP PE=1 SV=2	69.6	623	10.6153	10.3688	10.6142	10.2624	9.93616	10.7667	10.7599	10.8227	9.86666	10.5869	10.4361	9.77054	10.5295	9.35841	10.5694	10.9146	9.74161	10.4718	10.5949	9.71285	10.2865	10.2157	9.94698	10.6918	10.209	10.6409	6.83876	10.8763	10.9461	10.5652	10.7257	11.1216	10.8285	10.5312	11.0931	11.7916	8.2063	10.7115	10.3694	10.5439	10.8437	10.5315	10.0157
O60507		TPST1_HUMAN	TPST1	Protein-tyrosine sulfotransferase 1 OS=Homo sapiens OX=9606 GN=TPST1 PE=1 SV=1	42.19	370	9.69781	9.68627	8.94481	9.56274	9.85561	9.67879	9.17595	8.96199	9.51223	8.61979	9.0507	9.85786	9.29296	9.46041	9.28794	9.49807	9.81594	9.57486	9.87666	8.98263	9.33495	9.08143	9.63151	9.30439	9.27691	8.6407	9.2995	9.98715	9.38217	9.16888	9.30291	8.86071	10.325	9.87407	8.72023	10.0291	10.0405	10.0453	9.18779	10.0294	9.64655	10.5885	8.85636
O60568		PLOD3_HUMAN	PLOD3	Multifunctional procollagen lysine hydroxylase and glycosyltransferase LH3 OS=Homo sapiens OX=9606 GN=PLOD3 PE=1 SV=1	84.78	738	11.3565	11.3861	10.6249	11.3725	11.043	11.1574	11.3444	10.9843	10.6983	10.7773	10.9406	10.8042	10.8912	10.4526	11.3414	11.6109	11.5073	11.3031	11.5649	10.8908	11.1326	11.0818	10.577	10.7439	10.8233	11.2096	11.186	11.0915	11.1049	10.931	11.0457	9.62418	11.364	11.5824	11.3582	11.0604	11.7307	11.3108	10.51	10.9469	11.0298	11.2126	10.4848
O60610		DIAP1_HUMAN	DIAPH1	Protein diaphanous homolog 1 OS=Homo sapiens OX=9606 GN=DIAPH1 PE=1 SV=2	141.35	1272	12.8596	12.2931	12.5541	12.2755	12.5198	12.1701	12.8525	12.4438	11.8407	12.3217	12.3186	12.2381	12.5858	11.9019	12.5659	12.221	12.1436	12.0883	12.6374	12.5952	11.5885	12.4605	12.3503	12.4373	12.0964	12.6494	12.7471	12.9449	12.941	12.547	12.6899	12.9532	12.7799	12.9093	12.6039	13.9171	12.5508	13.2333	12.1037	12.2689	12.7264	12.5925	11.8459
O60664		PLIN3_HUMAN	PLIN3	Perilipin-3 OS=Homo sapiens OX=9606 GN=PLIN3 PE=1 SV=3	47.07	434	10.2819	10.2546	10.0691	9.7881	9.88479	10.4295	10.428	8.20982	10.3165	10.2063	7.82642	9.71329	7.69839	10.7343	10.4022	10.0701	10.1007	9.67302	9.70432	10.3588	9.66799	10.042	10.1225	10.418	10.2779	10.1017	10.7835	11.1446	10.9903	10.6849	10.1667	8.94421	10.7587	10.5872	10.1472	9.67049	8.50646	10.302	9.81394	11.73	10.5364	10.7282	11.3835
O60667		FAIM3_HUMAN	FCMR	Fas apoptotic inhibitory molecule 3 OS=Homo sapiens OX=9606 GN=FCMR PE=1 SV=1	43.15	390	9.38558	6.73197	6.70311	9.15122	9.40911	9.79736	8.63779	8.71701	8.58968	8.82179	7.22747	6.52896	7.22881	8.30993	7.00006	8.08301	6.82825	6.87583	7.0029	9.05131	6.4634	8.52857	9.08012	8.54522	9.62374	8.6353	7.88374	9.66154	8.03958	8.44797	9.12818	7.08567	9.40869	9.21008	8.70228	9.27151	8.26857	8.34482	8.0227	8.126	8.98745	7.13929	8.69204
O60684		IMA7_HUMAN	KPNA6	Importin subunit alpha-7 OS=Homo sapiens OX=9606 GN=KPNA6 PE=1 SV=1	60.03	536	11.1423	10.9871	10.878	11.0268	11.0305	10.9723	10.68	7.60873	7.05287	11.0007	10.4744	7.93325	11.2167	7.91513	10.7717	11.0131	6.63845	10.8014	11.0425	12.0001	10.538	11.4532	6.61938	11.2539	11.1827	11.6307	8.20645	12.3709	10.7931	11.4628	10.8465	11.3456	10.5723	7.63509	10.8256	7.74347	8.42371	10.5389	9.86102	7.54616	11.7408	8.99485	10.1167
O60701		UGDH_HUMAN	UGDH	UDP-glucose 6-dehydrogenase OS=Homo sapiens OX=9606 GN=UGDH PE=1 SV=1	55.02	494	7.1314	10.2764	9.05321	8.95113	10.7525	6.76219	7.61922	7.08016	7.69067	10.1935	6.78057	10.4306	6.99506	8.57986	7.891	10.8604	9.06325	11.0359	7.87787	9.00413	10.0195	9.92857	8.58628	7.52409	8.25639	9.22422	10.487	6.91553	10.1934	10.047	9.81926	10.4216	9.52816	7.68091	9.31437	9.96785	7.80776	7.71567	8.67819	7.11351	10.0142	9.82036	9.44003
O60704		TPST2_HUMAN	TPST2	Protein-tyrosine sulfotransferase 2 OS=Homo sapiens OX=9606 GN=TPST2 PE=1 SV=1	41.91	377	9.90163	10.3104	9.12328	10.3031	9.19932	7.66903	9.71611	8.39736	10.0927	9.55605	10.5369	7.01399	10.4036	7.01791	10.3259	6.87121	7.43187	8.21449	9.38651	8.17733	10.3954	8.25136	8.00582	7.57018	9.46326	10.3945	8.89373	10.4909	10.8042	9.57099	9.10658	9.31293	9.48581	9.57799	9.9237	9.34642	7.98633	10.4649	10.0303	9.58864	7.38685	7.87464	10.709
O60749		SNX2_HUMAN	SNX2	Sorting nexin-2 OS=Homo sapiens OX=9606 GN=SNX2 PE=1 SV=2	58.47	519	10.4287	10.4484	10.8244	10.5228	11.0005	10.7847	10.6594	10.462	10.9075	10.4907	10.4089	10.5536	10.728	10.4856	10.983	10.9634	10.1702	10.6231	10.9068	11.202	10.2527	10.8288	10.0628	10.8922	10.5926	11.0348	10.7662	11.2956	11.3005	10.6689	10.9765	11.1087	10.8328	10.4966	10.6969	11.0666	7.78268	10.6017	10.0773	10.6694	11.2414	11.0466	11.3788
O60763		USO1_HUMAN	USO1	General vesicular transport factor p115 OS=Homo sapiens OX=9606 GN=USO1 PE=1 SV=2	107.89	962	11.1614	10.8374	11.2891	11.2464	11.2363	11.081	11.6063	10.4216	10.9121	11.2158	10.482	10.7655	11.5493	10.7103	11.3433	11.1533	10.9657	10.5597	11.0481	11.6425	10.928	11.3519	9.24405	11.3754	10.5825	11.7808	11.6797	11.3062	11.6486	11.3981	10.7836	11.6162	10.7236	11.1962	11.1699	12.2505	11.3053	10.999	10.5093	10.6876	11.6298	10.9049	11.1188
O60784		TOM1_HUMAN	TOM1	Target of Myb1 membrane trafficking protein OS=Homo sapiens OX=9606 GN=TOM1 PE=1 SV=2	53.82	492	8.77294	9.09671	7.47209	7.33268	8.54013	7.22717	9.19748	9.65099	8.1409	7.33419	8.55995	7.65759	8.00727	8.09497	7.45688	8.84189	7.47933	6.63774	8.77432	9.54606	7.40406	9.27502	7.09825	9.1694	8.09454	8.54746	9.10068	8.65191	8.35011	8.62007	7.46568	8.38487	7.41811	7.15938	8.92181	8.55443	9.36351	7.23722	7.13795	7.8579	7.43341	8.16593	9.47588
O60814	P57053;P58876;P62807;Q5QNW6;Q93079;Q99877;Q99879;Q99880	H2B1K_HUMAN	H2BC12	Histone H2B type 1-K OS=Homo sapiens OX=9606 GN=H2BC12 PE=1 SV=3	13.89	126	16.1067	15.4516	15.8805	15.4773	16.1568	16.8624	16.9969	16.3806	14.4781	15.9838	14.9659	14.4445	15.4766	14.7436	16.2114	15.7496	16.0442	15.3164	14.9859	16.8646	14.677	15.9881	14.2782	15.9091	14.2813	15.2597	16.0533	15.6823	17.338	16.0024	15.0283	15.0866	15.1031	15.5582	15.7472	14.1599	13.7953	16.0015	15.4273	14.8554	15.8033	15.2831	14.4621
O60884		DNJA2_HUMAN	DNAJA2	DnaJ homolog subfamily A member 2 OS=Homo sapiens OX=9606 GN=DNAJA2 PE=1 SV=1	45.75	412	10.4513	8.64963	9.88347	9.89044	10.4616	10.1747	10.3367	10.0128	10.1076	10.5826	9.35027	9.60459	10.376	7.37975	10.3225	9.55296	9.99039	10.3311	9.74996	10.8378	9.04795	10.5152	8.82677	10.0731	10.4988	10.2798	10.3394	9.90493	10.3423	10.2734	9.95535	10.514	10.2552	10.0419	10.0696	10.3753	10.3347	9.41735	9.99305	9.84918	9.19371	9.73401	10.2579
O60888		CUTA_HUMAN	CUTA	Protein CutA OS=Homo sapiens OX=9606 GN=CUTA PE=1 SV=2	19.12	179	13.0329	12.7756	13.2763	13.1657	13.3682	12.9665	13.2212	12.874	12.9521	13.3836	13.1928	12.4902	13.5563	12.4445	13.4664	13.6758	13.56	13.1666	13.1627	12.8519	13.0348	13.1101	12.2534	13.1862	12.9706	13.7442	13.1868	13.5586	13.4026	12.8126	13.0622	12.8114	13.7476	12.6347	13.2686	12.4435	12.6441	13.6304	13.0128	13.1438	12.8526	13.2502	13.254
O60927		PP1RB_HUMAN	PPP1R11	E3 ubiquitin-protein ligase PPP1R11 OS=Homo sapiens OX=9606 GN=PPP1R11 PE=1 SV=1	13.95	126	11.1584	11.5961	10.3339	10.6791	10.8656	10.4666	10.6793	11.7009	11.4254	10.6518	10.8978	11.372	11.5325	11.1265	11.5693	11.2986	11.2977	11.3393	11.1779	11.6957	10.6426	11.3271	11.4645	9.97391	10.9757	11.0111	12.3559	11.1539	10.8591	10.7773	10.8155	11.6269	10.7856	11.7857	11.0924	7.23141	11.8366	10.4879	10.9209	10.3984	10.9524	11.1578	12.0995
O60936		NOL3_HUMAN	NOL3	Nucleolar protein 3 OS=Homo sapiens OX=9606 GN=NOL3 PE=1 SV=2	22.63	208	10.7973	11.1972	11.2168	11.7687	12.421	11.3315	10.912	11.1412	11.6209	11.5168	11.1719	11.0244	10.9174	11.3313	11.096	11.2731	11.6149	11.6121	11.1067	11.5579	11.3186	11.5809	11.2226	11.6015	12.5472	11.4601	11.4211	11.3582	10.9776	11.3464	13.0776	11.517	11.7631	11.1968	11.0927	10.6067	10.505	10.7762	11.1228	11.6562	11.623	11.0306	11.4783
O75083		WDR1_HUMAN	WDR1	WD repeat-containing protein 1 OS=Homo sapiens OX=9606 GN=WDR1 PE=1 SV=4	66.19	606	12.5892	11.849	13.605	11.696	13.2847	12.323	14.0003	13.0164	11.798	14.0294	12.5057	11.6264	13.8488	11.5567	12.9607	12.6492	12.5652	12.919	13.374	12.8679	11.6195	12.3279	11.7537	12.4397	12.8182	13.7895	12.2542	13.016	12.9843	13.3831	12.3972	11.4376	12.9106	12.7699	13.8086	12.2984	13.195	13.546	11.4352	13.3298	12.6651	11.6444	11.9364
O75093		SLIT1_HUMAN	SLIT1	Slit homolog 1 protein OS=Homo sapiens OX=9606 GN=SLIT1 PE=1 SV=4	167.92	1534	6.9025	7.2025	13.055	13.3719	7.49319	14.1088	14.0075	14.2339	8.41371	13.6814	7.85406	14.2022	9.11616	15.5484	7.70147	7.64495	8.2853	7.56158	14.6598	7.52142	13.7731	7.61552	8.18223	8.35292	7.61022	13.8659	13.5601	7.66933	8.70056	12.3713	7.64124	7.75121	7.39344	14.3259	7.68014	7.00445	7.98842	6.81554	15.1667	14.0083	15.3754	14.5092	7.64007
O75095		MEGF6_HUMAN	MEGF6	Multiple epidermal growth factor-like domains protein 6 OS=Homo sapiens OX=9606 GN=MEGF6 PE=1 SV=4	161.18	1541	10.3685	11.1573	9.56006	10.8048	10.5437	10.3693	10.0464	10.5304	11.0415	10.4768	9.96789	10.6388	11.2019	9.99708	7.27555	9.00364	7.67153	10.3495	9.04554	9.86155	10.0935	10.7766	10.5902	9.33102	10.4951	8.33141	9.50855	7.71442	10.8516	9.89569	10.8659	10.6599	10.1187	9.82642	8.17405	9.80636	10.6674	10.4239	11.0395	8.26802	8.87059	9.23533	7.69536
O75116		ROCK2_HUMAN	ROCK2	Rho-associated protein kinase 2 OS=Homo sapiens OX=9606 GN=ROCK2 PE=1 SV=4	160.9	1388	11.8849	7.82686	11.2749	11.2659	10.9879	11.0794	12.1951	7.75492	11.5203	11.4049	11.4541	7.70928	11.5245	7.44946	11.2647	10.8733	10.4674	10.2694	10.9849	11.4384	10.8386	10.6555	11.0176	10.9601	11.4274	11.6601	11.0329	11.5869	11.2368	11.4239	11.4501	11.1573	10.8674	12.1645	11.0817	12.7181	12.066	11.466	8.20004	11.119	10.9192	8.08562	10.4888
O75131		CPNE3_HUMAN	CPNE3	Copine-3 OS=Homo sapiens OX=9606 GN=CPNE3 PE=1 SV=1	60.13	537	11.4458	10.8447	11.4434	10.6932	11.4472	10.9692	11.7126	12.0037	11.4736	11.334	10.7721	10.9161	11.7326	11.3462	11.6732	11.4305	11.4619	10.8654	11.3728	10.7824	11.238	11.3811	11.3039	11.4989	11.3651	11.4789	12.4308	11.645	11.2644	11.5704	10.6873	11.1195	11.24	11.6117	11.39	11.8117	7.69018	10.9131	10.7762	11.7318	11.6752	11.7951	11.8547
O75197		LRP5_HUMAN	LRP5	Low-density lipoprotein receptor-related protein 5 OS=Homo sapiens OX=9606 GN=LRP5 PE=1 SV=2	179.14	1615	10.7284	11.2164	10.7834	11.0072	11.7424	10.7139	10.8622	10.6925	10.9985	11.0432	11.3292	10.4405	11.3276	10.5369	11.0825	11.2547	11.4485	11.0106	10.6312	10.611	11.2691	11.2738	10.1547	10.8128	10.1799	11.9743	10.8802	11.2704	11.3632	10.1975	10.8943	10.9098	11.1412	10.931	11.0584	10.6356	10.1275	10.6155	10.7056	11.3042	11.3131	11.2616	10.8304
O75309		CAD16_HUMAN	CDH16	Cadherin-16 OS=Homo sapiens OX=9606 GN=CDH16 PE=1 SV=1	89.92	829	13.8006	13.8995	14.3738	14.4066	13.6002	13.6609	13.9182	13.6692	14.631	13.7676	14.4489	13.0616	13.594	14.0899	14.332	13.8551	14.7518	14.1261	13.6364	13.5273	14.0368	14.1236	13.8591	14.1585	13.5385	14.6553	13.2476	14.1576	14.5482	14.9215	14.2324	14.3248	14.3292	13.761	14.1672	13.4908	12.9305	14.2512	14.1507	14.5649	14.4069	14.118	14.1104
O75339		CILP1_HUMAN	CILP	Cartilage intermediate layer protein 1 OS=Homo sapiens OX=9606 GN=CILP PE=1 SV=4	132.56	1184	14.1089	13.8849	14.6033	14.506	14.4244	13.9154	14.6561	14.2864	13.9233	15.2708	14.2548	14.1516	14.0448	14.3087	14.0284	14.159	14.2679	14.899	14.3133	14.61	14.9463	14.5173	14.3971	13.7728	14.2449	13.9895	14.3641	14.0606	14.1553	14.4331	14.5247	14.8488	14.4224	13.9425	13.886	13.522	13.6218	13.6858	14.3397	14.5525	14.9589	14.6919	14.7243
O75340		PDCD6_HUMAN	PDCD6	Programmed cell death protein 6 OS=Homo sapiens OX=9606 GN=PDCD6 PE=1 SV=1	21.87	191	14.038	14.282	13.7642	14.1623	14.3993	13.7335	13.8695	13.9784	14.2123	14.2796	14.4535	14.0635	14.1153	14.0831	14.2763	14.045	13.8455	14.1484	14.2216	14.437	14.0198	14.1144	14.2946	13.8904	14.0802	13.736	13.7249	14.0749	14.1212	13.9943	14.0068	13.6673	14.0113	14.2078	14.6116	13.2037	13.6496	13.7218	14.2287	14.2639	13.7661	14.4211	13.831
O75342		LX12B_HUMAN	ALOX12B	Arachidonate 12-lipoxygenase, 12R-type OS=Homo sapiens OX=9606 GN=ALOX12B PE=1 SV=1	80.35	701	9.30133	9.7132	9.86623	9.39479	9.54895	9.0181	9.29558	10.7913	9.53993	10.0914	7.77008	9.93786	10.0628	9.51157	10.7469	10.3242	10.6074	7.95696	10.5976	10.0047	8.984	10.506	10.7086	9.2102	9.76073	10.008	13.091	10.3866	7.74976	9.50731	7.6433	9.74252	9.22885	10.7381	10.489	8.71613	10.3157	10.2731	9.12849	10.9249	9.59008	10.8062	10.626
O75351		VPS4B_HUMAN	VPS4B	Vacuolar protein sorting-associated protein 4B OS=Homo sapiens OX=9606 GN=VPS4B PE=1 SV=2	49.3	444	12.4863	11.7075	12.8401	12.2161	12.5209	12.5106	13.341	12.4151	11.8108	12.5069	11.7567	12.2259	12.7027	11.3582	12.333	12.4476	12.0818	12.2335	12.7187	13.1438	11.7663	12.8426	11.5686	12.7337	12.6436	12.8662	12.8845	12.8363	13.5017	12.6253	12.3044	12.9606	12.4791	12.9921	12.8593	13.0481	11.8754	12.6229	12.5624	12.0314	12.6934	12.2911	12.3284
O75356		ENTP5_HUMAN	ENTPD5	Nucleoside diphosphate phosphatase ENTPD5 OS=Homo sapiens OX=9606 GN=ENTPD5 PE=1 SV=1	47.52	428	11.4957	11.4092	11.4255	11.6124	10.8467	11.6289	11.0911	11.7932	11.4609	10.908	11.6868	12.29	11.38	12.1873	11.478	11.65	12.053	11.3045	12.26	10.8862	11.4295	11.1418	12.0028	12.5872	11.7185	11.58	11.5387	11.8106	11.975	11.4536	12.0588	11.5056	11.7833	11.6705	11.4474	12.1402	11.6099	10.7525	12.1594	12.0189	12.3759	11.6462	12.1803
O75367		H2AY_HUMAN	MACROH2A1	Core histone macro-H2A.1 OS=Homo sapiens OX=9606 GN=MACROH2A1 PE=1 SV=5	39.18	369	11.8909	11.8766	11.5007	11.1964	12.1417	12.2625	12.7705	12.0887	10.6274	12.1326	10.7661	10.5697	11.5157	10.2983	12.04	11.2661	11.9028	10.945	11.1273	12.8105	10.9213	12.3155	9.49027	11.4756	10.1314	10.35	11.837	11.356	12.8493	12.0584	10.8225	9.93598	10.3863	11.6841	11.0914	10.1347	11.0928	11.9739	11.4448	10.8492	11.155	11.2162	7.21006
O75390		CISY_HUMAN	CS	Citrate synthase, mitochondrial OS=Homo sapiens OX=9606 GN=CS PE=1 SV=2	51.71	466	7.35791	7.87701	6.99452	6.84385	9.0516	7.04261	6.95755	10.1214	6.8351	9.66038	7.14506	8.41138	7.61296	9.42229	8.29863	9.32081	6.6997	7.36506	7.69174	9.28984	7.20396	8.00056	8.45402	8.67808	8.00151	8.92623	8.87587	8.14198	9.22022	7.69195	8.91256	7.31433	7.30241	8.36105	7.73481	9.8345	7.08978	9.53767	7.37411	9.08052	9.0153	9.57306	6.96849
O75436		VP26A_HUMAN	VPS26A	Vacuolar protein sorting-associated protein 26A OS=Homo sapiens OX=9606 GN=VPS26A PE=1 SV=2	38.17	327	8.1708	8.53468	8.29923	8.17935	9.10111	7.9196	6.77414	9.50111	7.92364	7.49842	7.32626	6.79423	7.10029	9.63311	8.48205	9.48961	9.24685	6.92341	7.27346	9.76102	8.52238	7.42412	9.62419	9.34379	7.41571	9.17998	8.18908	8.59479	7.2782	9.00473	7.35009	8.13493	6.71156	10.2809	8.31576	7.45599	8.34149	9.16019	7.56351	8.07147	9.58369	7.66117	8.91355
O75487		GPC4_HUMAN	GPC4	Glypican-4 OS=Homo sapiens OX=9606 GN=GPC4 PE=1 SV=4	62.41	556	12.2487	11.7157	12.3342	11.8432	11.4422	12.4377	11.8855	11.8637	12.4742	12.0052	11.7244	12.2388	11.2858	12.2987	12.1807	12.4092	12.1639	12.3475	12.72	12.1784	12.336	12.5655	12.0572	12.4611	11.7255	11.8467	12.5614	12.4193	11.9927	12.7105	12.2639	12.4997	11.761	12.1116	12.098	11.9712	11.9365	11.5578	11.5974	12.5948	12.0545	12.2434	12.5291
O75533		SF3B1_HUMAN	SF3B1	Splicing factor 3B subunit 1 OS=Homo sapiens OX=9606 GN=SF3B1 PE=1 SV=3	145.83	1304	9.7786	9.68908	10.2654	7.52799	9.65125	10.4334	10.0091	10.1134	7.07714	9.8341	7.32839	7.16327	9.45692	7.06375	10.7292	10.0689	9.45949	9.02397	8.71503	10.8317	9.05878	9.82928	9.13629	7.71528	7.73065	9.11322	10.2507	9.49399	10.5765	10.5528	7.9904	9.00627	9.33325	7.82515	9.38038	9.50678	7.96066	9.49959	7.97546	9.0185	9.78635	9.72117	9.16058
O75558		STX11_HUMAN	STX11	Syntaxin-11 OS=Homo sapiens OX=9606 GN=STX11 PE=1 SV=1	33.2	287	11.3975	8.05494	12.2977	9.96573	11.5929	11.1071	12.6145	10.2294	9.89496	11.136	9.66021	8.67792	11.6109	8.42291	11.5126	10.7775	10.6282	10.1494	11.4122	9.59628	10.3991	9.65164	7.96578	10.4908	10.7773	11.8143	10.452	11.4444	11.1368	11.7251	8.67111	7.56048	9.66439	12.9273	10.6248	10.5695	10.8925	11.9491	7.18315	10.6374	11.056	9.41873	12.6862
O75563		SKAP2_HUMAN	SKAP2	Src kinase-associated phosphoprotein 2 OS=Homo sapiens OX=9606 GN=SKAP2 PE=1 SV=1	41.22	359	12.2016	10.907	12.778	11.5868	12.4862	12.2037	14.8641	11.8531	11.2743	13.3809	11.3626	9.5997	13.3489	9.32766	12.1546	11.7607	11.5049	11.7339	12.4942	12.1266	10.2776	11.9063	10.3509	11.7223	11.7425	12.8369	12.1318	12.2234	13.01	12.6481	11.1518	10.6388	11.8748	13.8541	12.4597	12.5089	13.4242	13.7935	10.5041	11.7993	11.8525	10.1165	11.9782
O75581		LRP6_HUMAN	LRP6	Low-density lipoprotein receptor-related protein 6 OS=Homo sapiens OX=9606 GN=LRP6 PE=1 SV=2	180.43	1613	12.0465	12.0326	11.8588	11.3572	12.0804	11.9034	11.8758	12.1541	11.7039	11.4171	11.8433	12.0131	11.9767	11.888	11.9328	11.9962	12.2319	11.8114	12.1483	11.5171	12.0735	11.8868	11.7138	11.9381	11.8551	11.4483	11.7854	11.7551	11.7628	11.9947	11.6538	11.5116	11.9752	11.7396	11.9308	11.9787	11.6545	11.7528	11.9219	12.0302	11.7978	11.8367	11.8263
O75635		SPB7_HUMAN	SERPINB7	Serpin B7 OS=Homo sapiens OX=9606 GN=SERPINB7 PE=1 SV=1	42.9	380	9.14763	10.8202	7.22415	7.92243	10.5448	8.08394	10.4586	10.8056	10.7928	7.02186	10.6621	7.23436	10.8811	6.81961	7.62293	10.2725	10.6812	10.0411	8.05225	7.86101	10.1909	11.8482	11.0586	9.97354	10.6236	9.48844	12.6266	7.85636	9.49977	9.19612	6.82194	9.60147	6.77374	11.0435	10.3322	11.1022	8.52912	7.58273	8.24112	10.8219	10.4206	10.4934	11.2244
O75636		FCN3_HUMAN	FCN3	Ficolin-3 OS=Homo sapiens OX=9606 GN=FCN3 PE=1 SV=2	32.9	299	16.4757	16.5813	14.8892	15.7829	15.1708	16.5736	16.4666	16.2397	15.8391	15.3087	16.633	16.3657	16.054	16.1962	15.8021	16.2602	16.2715	16.2277	15.964	15.82	16.5874	16.4524	16.5851	15.9516	15.3548	15.2204	15.8829	15.8269	15.9997	15.7094	16.6047	16.7838	16.1792	15.4186	15.1377	14.1446	17.199	16.5506	16.6227	15.3031	15.585	15.7298	16.0277
O75688		PPM1B_HUMAN	PPM1B	Protein phosphatase 1B OS=Homo sapiens OX=9606 GN=PPM1B PE=1 SV=1	52.64	479	12.3059	11.6046	12.1386	11.951	12.747	12.3165	12.5403	12.7098	12.0859	12.5604	12.477	12.4013	12.5367	12.3758	12.4409	12.405	12.1966	12.7459	12.554	12.6446	12.1753	12.5436	12.1024	12.1068	12.1957	11.7765	12.7778	11.9915	12.2849	12.2149	12.0944	11.8825	11.8672	12.1721	12.4335	12.1389	10.4466	12.0715	11.9615	11.6773	11.8265	12.272	12.3682
O75752		B3GL1_HUMAN	B3GALNT1	UDP-GalNAc:beta-1,3-N-acetylgalactosaminyltransferase 1 OS=Homo sapiens OX=9606 GN=B3GALNT1 PE=1 SV=1	39.51	331	12.9321	12.5833	12.5744	13.0265	12.5129	12.6001	12.719	12.8612	12.5405	12.5715	13.2704	13.0327	12.6556	12.8495	12.8031	12.3914	12.9594	12.5117	12.6247	12.8722	12.5157	12.8315	13.2251	12.8309	12.7302	12.298	12.2356	12.8914	12.2438	13.1601	12.2726	12.6821	12.4674	12.7939	12.9294	12.3722	12.5436	12.9266	12.8332	12.1105	12.6602	12.4922	12.9402
O75787		RENR_HUMAN	ATP6AP2	Renin receptor OS=Homo sapiens OX=9606 GN=ATP6AP2 PE=1 SV=2	39.01	350	13.5925	13.3791	13.7217	13.7093	13.214	13.7026	13.4128	12.9342	13.7307	12.8565	13.7103	12.9705	12.9598	13.5042	13.796	13.8515	13.6022	13.7294	13.5128	13.4331	13.2274	13.3098	13.334	14.0589	13.781	13.7674	13.1421	13.8173	13.6807	13.7339	13.1971	12.6529	13.9471	13.9329	13.8616	13.5444	13.3664	13.415	13.5933	14.2755	13.8936	13.4241	14.3948
O75821		EIF3G_HUMAN	EIF3G	Eukaryotic translation initiation factor 3 subunit G OS=Homo sapiens OX=9606 GN=EIF3G PE=1 SV=2	35.61	320	13.6531	13.4393	13.2877	15.6383	16.0974	15.9816	15.3477	16.4214	12.2305	13.7328	15.4959	15.9839	11.6563	16.7267	12.8248	16.4381	16.0347	14.8716	12.8526	15.0255	15.5492	15.5187	16.3302	17.1201	12.5319	14.4229	12.6048	12.6525	15.4044	15.1102	16.8989	16.3666	16.3657	15.2429	16.3088	16.2153	15.8805	16.3379	12.2412	15.4546	15.3681	16.4402	16.0609
O75822		EIF3J_HUMAN	EIF3J	Eukaryotic translation initiation factor 3 subunit J OS=Homo sapiens OX=9606 GN=EIF3J PE=1 SV=2	29.06	258	12.3483	11.0888	11.7375	11.9218	12.0696	12.2632	12.7697	11.5697	11.0851	12.0569	12.0364	11.2	11.9299	12.1995	11.8032	11.998	12.4529	12.0459	11.7198	11.7208	11.6368	12.4937	11.0706	12.1813	12.1641	12.3044	12.348	12.2989	12.0736	12.3355	11.8576	12.4022	11.8652	12.4464	11.9465	11.7136	7.62827	11.9362	11.5089	11.5215	11.8856	11.37	12.1506
O75874		IDHC_HUMAN	IDH1	Isocitrate dehydrogenase [NADP] cytoplasmic OS=Homo sapiens OX=9606 GN=IDH1 PE=1 SV=2	46.66	414	11.6614	12.5345	12.1034	11.8081	13.4292	11.8806	11.4132	12.0882	12.116	11.9886	11.5533	12.0763	12.3754	12.6435	12.3514	11.9786	12.0297	12.4453	12.7998	11.8404	12.1922	12.1985	12.6487	11.6466	12.2597	12.1646	12.2753	11.9667	12.1737	12.209	12.4276	12.1362	12.1312	12.5297	12.7598	12.2491	12.1408	11.6708	12.2302	12.3602	12.4832	12.1424	12.7634
O75882		ATRN_HUMAN	ATRN	Attractin OS=Homo sapiens OX=9606 GN=ATRN PE=1 SV=2	158.54	1429	12.7702	12.5873	12.7642	12.9193	13.6148	12.7595	12.8079	12.9743	13.2896	12.2415	12.7238	13.0044	12.1614	12.8354	12.9885	14.0646	13.9407	13.4131	12.0926	14.451	12.553	12.6031	12.5334	12.3655	12.6693	12.2194	15.5895	12.4578	12.509	12.3971	12.6991	13.1207	12.596	13.4462	13.8426	12.7789	15.4177	12.5237	12.5222	12.2786	12.4854	12.08	15.1154
O75888		TNF13_HUMAN	TNFSF13	Tumor necrosis factor ligand superfamily member 13 OS=Homo sapiens OX=9606 GN=TNFSF13 PE=1 SV=1	27.43	250	10.0871	9.52416	9.32223	9.69385	9.97177	9.19094	9.59218	10.077	8.93732	9.40903	9.82212	9.97744	9.87412	9.47344	9.78915	10.3164	10.1227	7.73925	10.1694	9.90448	9.35836	9.52543	9.66682	10.1816	9.85414	10.2277	9.38369	9.22832	10.0483	8.81378	9.01205	8.13703	9.11961	9.90952	10.1698	8.25613	9.27787	9.12072	9.14098	9.81229	9.48556	9.78936	9.03989
O75891		AL1L1_HUMAN	ALDH1L1	Cytosolic 10-formyltetrahydrofolate dehydrogenase OS=Homo sapiens OX=9606 GN=ALDH1L1 PE=1 SV=2	98.83	902	7.90768	12.8813	8.04823	10.8251	11.47	10.7274	9.81518	7.24019	10.7066	9.81358	6.41652	11.6209	10.3119	11.21	7.79562	10.2869	10.4811	10.9197	10.8439	9.53273	10.3698	11.1074	11.2631	9.71275	9.6326	9.83252	7.91293	7.42629	10.3469	10.0094	11.2723	11.4059	8.12799	11.0335	10.7418	10.7367	8.25899	10.5271	10.0325	10.6085	10.5026	9.70881	10.8958
O75923		DYSF_HUMAN	DYSF	Dysferlin OS=Homo sapiens OX=9606 GN=DYSF PE=1 SV=1	237.29	2080	8.19706	7.22626	8.13201	7.23441	7.97084	7.84977	8.50445	7.12698	7.44898	7.96379	7.68665	7.41371	6.87306	8.80936	7.59868	7.27103	7.62577	7.74571	8.19959	8.37859	6.75427	7.73402	7.12242	8.10141	7.79245	7.69501	9.93839	8.02392	8.67584	8.4709	8.17486	7.94857	7.24149	8.03425	7.19835	6.95496	8.70422	7.29771	6.94241	7.80862	7.13586	8.50218	7.60707
O75954		TSN9_HUMAN	TSPAN9	Tetraspanin-9 OS=Homo sapiens OX=9606 GN=TSPAN9 PE=1 SV=1	26.78	239	9.96091	7.41628	10.8788	10.6829	10.9259	10.9483	11.7057	10.558	11.5243	11.3663	9.86025	7.66043	11.8017	9.07754	7.79765	8.47722	8.02633	11.6731	11.5564	10.5337	7.52796	11.2438	7.31582	7.52334	7.94642	11.3961	7.43536	11.0342	10.9031	11.2767	7.28923	7.86931	7.86216	12.0866	10.7861	10.0127	8.30964	11.2362	8.90451	7.44175	10.6042	7.37377	7.07724
O75995		SASH3_HUMAN	SASH3	SAM and SH3 domain-containing protein 3 OS=Homo sapiens OX=9606 GN=SASH3 PE=1 SV=2	41.59	380	11.7239	11.5351	12.1027	11.9817	12.125	11.999	11.7562	12.0532	12.4133	11.7546	11.5191	11.6967	11.7444	10.9329	12.1994	11.9896	11.7493	11.633	11.6289	12.5514	11.3615	12.3232	11.1888	11.6942	11.516	11.4612	12.9456	11.404	12.3049	11.6124	11.5965	12.0888	11.8287	11.3056	11.5743	11.4549	11.2358	11.328	11.4015	11.5201	11.6416	11.7593	12.4026
O76003		GLRX3_HUMAN	GLRX3	Glutaredoxin-3 OS=Homo sapiens OX=9606 GN=GLRX3 PE=1 SV=2	37.43	335	8.11728	7.82961	7.0409	6.89131	8.54155	9.49372	10.3385	7.87466	6.88142	9.32956	9.24027	8.22715	10.2761	7.71191	6.92859	10.2507	6.98697	7.28362	9.96721	11.0597	7.59154	9.64626	7.73647	9.96305	9.60539	8.59644	10.8346	10.5496	9.17347	6.80504	10.9504	10.1467	8.94122	8.209	9.64241	7.69776	7.41292	7.10628	8.70374	7.35088	8.989	9.88756	9.49799
O76061		STC2_HUMAN	STC2	Stanniocalcin-2 OS=Homo sapiens OX=9606 GN=STC2 PE=1 SV=1	33.25	302	12.2023	12.7206	12.0377	12.6745	12.2379	12.2971	11.906	12.5277	11.4439	11.3746	11.939	12.5703	12.2877	12.8127	12.0329	11.9918	11.779	12.0873	12.7478	12.2726	11.7493	12.3648	12.3744	12.3283	12.4907	10.6957	12.3774	12.1069	11.7517	12.467	12.3983	11.8627	11.4528	12.3127	12.1115	11.572	7.77456	11.3924	11.8936	11.7663	12.2656	12.7058	11.6789
O76071		CIAO1_HUMAN	CIAO1	Probable cytosolic iron-sulfur protein assembly protein CIAO1 OS=Homo sapiens OX=9606 GN=CIAO1 PE=1 SV=1	37.84	339	7.6956	8.3794	8.07486	9.80617	10.0187	9.84875	7.58671	7.9361	8.25508	9.99676	6.48063	6.592	10.913	8.72167	10.2828	7.83693	8.0538	7.46268	10.2913	10.6218	9.54361	7.94634	8.29599	10.0721	7.31023	10.4712	10.6279	10.906	9.93038	10.1693	10.2113	11.217	8.56579	7.20557	9.18348	8.0011	7.65227	10.0836	7.24439	9.69861	9.5659	9.61487	8.39757
O76076		CCN5_HUMAN	CCN5	CCN family member 5 OS=Homo sapiens OX=9606 GN=CCN5 PE=1 SV=1	26.82	250	14.0621	14.2715	13.8701	13.9088	14.5219	14.5711	14.3319	14.6109	14.4172	13.6606	14.1827	14.4099	14.1651	13.309	13.0211	13.5245	13.2672	14.1004	13.2806	13.5275	14.1167	14.7206	14.3304	12.8107	15.1547	12.8806	13.3144	13.2006	13.6733	13.5224	14.6204	13.7626	14.3475	13.5947	13.2256	14.1379	12.4028	14.2474	14.2907	14.1311	14.0257	14.0699	13.3284
O94769		ECM2_HUMAN	ECM2	Extracellular matrix protein 2 OS=Homo sapiens OX=9606 GN=ECM2 PE=2 SV=1	79.79	699	15.3197	15.4605	15.1966	15.5232	15.2071	15.5285	15.7326	15.1336	15.8811	15.7131	15.77	15.0084	15.0979	15.4384	15.7334	15.2902	15.979	15.4796	15.2792	14.9775	15.7172	15.8807	14.8391	15.5595	15.2252	15.5444	14.4229	15.3648	15.3896	16.1416	15.3009	15.6552	15.2497	15.6695	15.4835	15.4136	14.5684	15.4991	15.4319	15.7625	15.693	15.3756	15.6686
O94804		STK10_HUMAN	STK10	Serine/threonine-protein kinase 10 OS=Homo sapiens OX=9606 GN=STK10 PE=1 SV=1	112.13	968	11.0421	11.2936	11.8744	10.9012	10.9954	11.2748	11.9991	11.0129	11.4163	11.6515	10.867	10.6647	11.9323	11.3281	10.8237	11.1292	11.0813	11.0059	11.4632	12.2049	10.7069	11.8114	10.4867	11.3599	10.5593	11.0034	12.1626	11.1556	12.4439	11.6802	11.4147	11.8495	11.4711	10.9962	11.0183	12.5752	11.4532	11.9657	12.5333	11.1134	11.1209	11.6826	11.0059
O94874		UFL1_HUMAN	UFL1	E3 UFM1-protein ligase 1 OS=Homo sapiens OX=9606 GN=UFL1 PE=1 SV=2	89.59	794	10.1694	8.09615	7.84235	9.58595	10.2665	10.6678	10.336	9.57194	7.96574	6.78464	9.56991	8.62129	7.32514	7.12585	7.77079	7.39548	7.81389	9.76215	9.63594	9.27711	10.1924	10.3834	10.7015	9.43685	9.84954	9.40077	9.50671	9.43332	7.66396	7.56097	10.0208	8.97212	7.02956	9.602	7.60149	9.63326	7.84423	10.2137	8.62308	9.56712	9.70293	7.63626	9.44012
O94985		CSTN1_HUMAN	CLSTN1	Calsyntenin-1 OS=Homo sapiens OX=9606 GN=CLSTN1 PE=1 SV=1	109.79	981	15.9701	16.0326	16.0212	15.9427	15.4839	16.0209	16.1554	16.0338	15.6725	15.5587	15.9586	17.0837	15.9328	16.3284	15.7285	16.1052	15.6556	16.1968	16.1268	15.8548	15.9412	15.8469	16.5879	15.7982	15.8538	15.0872	15.3098	16.0469	15.7653	15.9963	15.9255	15.7398	15.7433	15.6867	15.6107	15.5994	15.9471	15.9057	16.4309	15.363	15.5794	16.0967	15.8065
O95084		PRS23_HUMAN	PRSS23	Serine protease 23 OS=Homo sapiens OX=9606 GN=PRSS23 PE=1 SV=1	43	383	12.2742	11.7826	12.5754	13.0559	12.4425	12.301	12.482	12.1509	12.0212	12.593	12.8157	12.0008	12.4231	11.808	12.0725	12.3024	12.4865	12.4469	11.7569	11.9312	12.3998	12.5817	12.0389	12.3741	12.7008	12.0109	11.6583	12.3661	11.9296	12.4998	12.2444	12.1218	12.0842	12.1865	12.3849	12.135	12.8936	11.4332	12.3675	12.7808	12.1884	11.4482	11.8939
O95154		ARK73_HUMAN	AKR7A3	Aflatoxin B1 aldehyde reductase member 3 OS=Homo sapiens OX=9606 GN=AKR7A3 PE=1 SV=2	37.21	331	7.49927	10.4848	7.99398	10.0116	11.8184	7.57195	7.06469	8.08918	10.0418	9.85652	7.87704	10.629	8.13208	10.837	9.21791	10.4328	10.2196	9.87386	10.3176	9.056	10.2941	9.87086	10.6442	9.90234	10.0009	11.1455	9.38328	7.24665	9.96891	7.60618	9.9611	10.4831	9.77583	10.4996	10.1862	9.9854	10.409	9.83314	9.36223	10.5884	9.99855	6.85244	10.5878
O95196		CSPG5_HUMAN	CSPG5	Chondroitin sulfate proteoglycan 5 OS=Homo sapiens OX=9606 GN=CSPG5 PE=1 SV=3	60.02	566	12.5664	11.6557	12.0396	12.2947	10.661	11.7339	12.2312	11.6699	11.9816	11.6656	11.4484	8.89479	11.1588	12.7036	12.6052	8.22466	11.1395	11.551	11.9783	8.85375	11.9631	12.8995	12.3766	12.4991	12.1755	11.8165	7.01444	13.0747	12.2794	13.0211	12.174	11.5145	12.2407	12.6053	11.4807	8.28803	8.01998	12.277	11.5297	12.1257	12.5614	12.3594	6.84241
O95352		ATG7_HUMAN	ATG7	Ubiquitin-like modifier-activating enzyme ATG7 OS=Homo sapiens OX=9606 GN=ATG7 PE=1 SV=1	77.96	703	11.3099	10.5445	11.0274	10.8007	11.0071	11.2441	11.1032	11.0098	10.557	11.3682	10.9984	10.6544	11.3066	10.2229	11.4408	11.1041	11.1281	11.1408	11.4528	12.2544	10.6666	11.7214	10.4247	11.6215	11.0836	11.7747	11.7825	12.0244	12.372	11.3965	11.6286	12.2862	11.3085	10.9102	11.2909	11.6095	11.339	11.487	10.9911	10.323	10.8789	11.1294	11.4239
O95373		IPO7_HUMAN	IPO7	Importin-7 OS=Homo sapiens OX=9606 GN=IPO7 PE=1 SV=1	119.52	1038	12.0184	10.9613	11.4004	11.3935	11.7089	12.085	11.6669	11.3311	10.5088	12.2783	11.5501	10.7246	12.0057	11.1728	11.6881	12.0736	11.1064	11.3894	12.132	12.336	11.2923	12.263	10.9848	11.9491	12.1475	12.7009	12.3128	12.981	12.455	11.8519	12.1604	12.8161	11.6595	11.1159	12.4667	11.8588	10.4463	12.2221	11.4873	11.197	11.8306	11.3319	11.4176
O95376		ARI2_HUMAN	ARIH2	E3 ubiquitin-protein ligase ARIH2 OS=Homo sapiens OX=9606 GN=ARIH2 PE=1 SV=1	57.82	493	10.8816	10.8264	11.1776	11.2303	10.9997	11.0114	10.6764	10.3447	10.7747	11.4351	10.6444	10.6601	11.3156	11.1235	11.2372	11.0268	10.9473	11.011	11.4058	11.6675	10.4077	11.5992	10.2724	11.1739	11.2411	11.4165	11.9382	11.8823	10.881	11.0188	10.9	11.6827	10.7884	10.4731	11.5495	10.7828	10.0076	10.7653	10.9167	10.9639	10.9972	10.5479	10.7343
O95379		TFIP8_HUMAN	TNFAIP8	Tumor necrosis factor alpha-induced protein 8 OS=Homo sapiens OX=9606 GN=TNFAIP8 PE=1 SV=1	23	198	8.73899	8.72657	9.7097	9.50779	7.41402	7.57402	9.34721	9.7484	9.06996	10.2636	9.83961	9.13974	10.3566	9.08976	9.89994	9.46493	8.7756	9.11661	9.84081	9.83604	9.35061	9.41287	8.95514	9.40045	8.22267	10.0297	10.4987	9.24998	9.79985	9.63614	8.61223	9.0262	9.80844	9.61338	10.0861	10.6512	9.71887	8.40796	9.91687	10.2282	9.01013	10.8078	9.75778
O95393		BMP10_HUMAN	BMP10	Bone morphogenetic protein 10 OS=Homo sapiens OX=9606 GN=BMP10 PE=1 SV=1	48.05	424	10.2548	11.6736	10.6913	10.8985	7.46035	10.7791	10.6482	11.8058	10.9281	6.60184	10.7787	11.9904	11.3977	11.1323	11.2522	7.6442	10.7197	7.16571	11.7865	11.1319	10.6884	10.3661	11.5077	8.04704	11.0506	7.6503	7.78023	10.8023	8.43207	6.86339	11.2815	7.65523	7.2651	10.9889	8.42909	8.20892	8.81713	6.87476	10.8159	11.1468	10.6834	10.9585	8.14356
O95394		AGM1_HUMAN	PGM3	Phosphoacetylglucosamine mutase OS=Homo sapiens OX=9606 GN=PGM3 PE=1 SV=1	59.85	542	11.4362	8.76175	11.0142	12.2365	11.1802	11.9982	11.7478	11.2579	11.5068	11.2269	11.4367	10.6333	11.2899	10.5655	11.5817	11.8885	11.7188	11.9525	10.8902	10.3765	11.6131	11.1408	11.1202	11.5525	10.052	11.2197	10.7449	8.2602	11.2609	10.6024	11.63	11.2146	11.2114	11.2062	11.9453	11.3588	8.53101	11.5907	11.102	11.5098	11.5614	11.7284	7.55977
O95445		APOM_HUMAN	APOM	Apolipoprotein M OS=Homo sapiens OX=9606 GN=APOM PE=1 SV=2	21.25	188	15.6299	14.8457	14.9429	14.7107	13.9147	15.145	14.5504	14.8985	14.8093	14.1951	15.153	15.204	14.9477	15.7962	15.2263	15.1537	15.4359	14.715	15.2565	14.6936	14.3692	14.7672	14.5658	15.0512	14.8206	14.406	14.9554	14.3201	14.5165	14.951	13.8617	14.1211	14.8092	15.4498	15.2091	14.3959	15.7627	14.7086	14.3652	14.1678	14.8057	13.6839	15.6256
O95466		FMNL1_HUMAN	FMNL1	Formin-like protein 1 OS=Homo sapiens OX=9606 GN=FMNL1 PE=1 SV=3	121.85	1100	7.41009	8.56031	10.5091	10.756	9.44345	6.68946	9.71901	10.4277	10.285	9.17397	7.65433	11.0752	7.1457	7.9673	10.6033	7.95627	7.32392	7.81884	7.59079	11.1654	7.30336	7.32032	7.58007	10.313	6.62255	6.94748	10.1586	10.5476	10.2956	10.4771	9.52428	11.0531	7.62696	9.35444	9.53425	10.7921	7.21474	7.33537	10.7988	9.53206	7.76167	10.2186	11.0442
O95479		G6PE_HUMAN	H6PD	GDH/6PGL endoplasmic bifunctional protein OS=Homo sapiens OX=9606 GN=H6PD PE=1 SV=2	88.89	791	6.83126	8.27292	7.56854	7.42932	8.24707	7.92155	7.80781	9.09804	7.9129	7.36601	7.78106	8.39001	8.53567	8.83421	8.48987	8.94601	7.53139	7.43694	8.14673	9.04023	7.09543	8.8845	8.42972	7.61869	9.34908	7.2995	9.54517	6.67582	7.80635	8.38785	8.13579	7.65727	7.69785	8.9562	8.7985	7.79082	9.38092	7.78397	7.44203	8.17502	8.8177	8.5244	7.87363
O95544		NADK_HUMAN	NADK	NAD kinase OS=Homo sapiens OX=9606 GN=NADK PE=1 SV=1	49.23	446	10.5444	7.09611	10.641	9.83259	10.338	10.1726	10.5408	10.4017	10.3352	9.9339	6.74442	10.3851	10.9266	10.0096	10.6183	10.9258	7.23063	10.2968	7.50294	11.5743	10.3871	10.6305	10.0227	7.62074	7.48686	10.2647	11.3201	10.4844	11.0823	10.0427	7.31283	10.4081	9.70677	8.00391	10.617	10.9365	9.20337	7.58199	10.6569	7.90965	11.1175	10.2435	11.1738
O95633		FSTL3_HUMAN	FSTL3	Follistatin-related protein 3 OS=Homo sapiens OX=9606 GN=FSTL3 PE=1 SV=1	27.66	263	11.7623	11.8715	11.6747	11.6461	12.1083	11.6504	11.5354	12.2105	11.6512	11.5657	11.316	12.6002	11.7622	11.1528	10.7957	11.1847	10.4465	11.8829	11.5487	10.7629	12.066	12.6842	12.3234	10.8538	12.3069	9.70947	11.02	11.4421	12.021	10.6253	12.3226	12.2745	12.1697	10.9938	10.5633	11.4835	12.0033	11.3736	12.303	10.1147	11.1639	11.5957	11.2139
O95747		OXSR1_HUMAN	OXSR1	Serine/threonine-protein kinase OSR1 OS=Homo sapiens OX=9606 GN=OXSR1 PE=1 SV=1	58.02	527	13.6068	12.8871	13.061	13.3932	13.3866	13.4997	12.8371	12.8459	11.9453	13.5969	13.4769	12.6781	13.9762	13.0347	13.5459	13.7855	13.4968	13.1491	14.0596	14.2991	12.9958	13.8082	12.8158	13.8478	13.9058	13.6196	14.3678	14.732	13.8059	13.7047	13.9911	14.4235	13.3468	12.5552	13.9096	12.9705	12.307	13.8347	12.9782	12.603	13.331	13.3643	13.5687
O95810		CAVN2_HUMAN	CAVIN2	Caveolae-associated protein 2 OS=Homo sapiens OX=9606 GN=CAVIN2 PE=1 SV=3	47.17	425	14.8297	11.8058	13.0546	12.5667	13.2291	13.5632	14.0043	11.4765	11.9287	13.4597	11.9643	10.5169	13.2527	11.5792	12.3936	12.4396	11.4496	12.4992	12.9142	10.8421	12.304	13.2348	10.9615	11.2379	12.8735	13.7706	12.6025	12.8653	12.4307	13.3113	11.7553	11.0079	10.5098	14.4068	12.9913	15.4385	12.4273	12.9868	11.2854	12.0045	14.4894	11.2799	10.9174
O95881		TXD12_HUMAN	TXNDC12	Thioredoxin domain-containing protein 12 OS=Homo sapiens OX=9606 GN=TXNDC12 PE=1 SV=1	19.21	172	10.4912	11.1338	10.2677	10.0613	11.4135	10.4651	12.625	11.3568	10.8821	10.9582	10.8977	11.0233	11.3041	10.6478	11.0523	11.2525	10.5564	10.4542	10.7625	11.0435	9.70474	10.88	10.5196	10.6865	11.1234	11.0562	10.3863	11.2823	11.3965	11.2567	10.9696	10.6878	10.7784	12.794	10.8884	6.93381	8.10653	11.604	11.0563	11.1392	10.9224	11.0901	10.4248
O95954		FTCD_HUMAN	FTCD	Formimidoyltransferase-cyclodeaminase OS=Homo sapiens OX=9606 GN=FTCD PE=1 SV=2	58.93	541	7.35041	14.6011	7.54141	13.7905	14.5093	12.8513	12.4267	12.4276	12.2356	12.7542	12.5095	13.5013	12.7765	13.4629	13.0657	7.73994	12.872	13.0952	13.1116	7.42029	13.4521	13.4568	13.4241	12.9249	11.9078	12.5486	12.4709	7.76187	12.932	12.2525	13.1596	14.3267	12.2892	13.1326	12.4925	13.1067	12.158	12.2477	12.3518	13.2849	12.2896	12.0567	12.7015
O95965		ITGBL_HUMAN	ITGBL1	Integrin beta-like protein 1 OS=Homo sapiens OX=9606 GN=ITGBL1 PE=2 SV=1	53.92	494	12.6608	13.082	12.369	12.9418	13.4161	12.2123	12.3941	12.4912	12.9645	12.876	12.8026	12.3589	12.3974	11.3431	11.8027	12.0259	11.8624	13.1108	11.5224	11.9131	12.7153	13.0305	12.7061	12.2224	12.1515	11.5792	12.4165	11.2104	12.834	11.9116	12.2225	12.139	12.6128	11.8674	12.0299	12.3767	11.973	12.1798	12.6658	12.0723	11.8842	11.6419	10.8484
O95967		FBLN4_HUMAN	EFEMP2	EGF-containing fibulin-like extracellular matrix protein 2 OS=Homo sapiens OX=9606 GN=EFEMP2 PE=1 SV=3	49.41	443	16.2502	15.9618	16.2041	16.1652	16.5034	16.5906	16.167	16.1385	16.3814	16.343	16.345	15.8227	15.8824	15.2047	14.7779	15.3504	15.168	16.5483	14.9571	15.2889	15.9536	16.2315	16.1499	15.0733	16.3526	15.206	14.8289	14.8899	15.8465	15.5897	15.9352	15.5485	15.9395	15.2988	15.6501	16.969	15.6606	15.8265	15.4789	14.9664	15.5861	15.3357	15.0845
O96009		NAPSA_HUMAN	NAPSA	Napsin-A OS=Homo sapiens OX=9606 GN=NAPSA PE=1 SV=1	45.39	420	10.2723	10.3313	10.4435	6.53239	10.3131	11.9606	10.4681	10.1273	10.2718	9.75586	9.53272	9.63691	11.7541	11.3031	10.643	10.7856	10.0015	10.8991	10.2085	11.9653	10.9319	10.2811	10.2908	10.9624	10.2789	11.0047	7.07356	9.08969	10.381	9.9139	11.3068	10.3084	11.6637	9.15927	9.98951	10.9039	10.2882	10.8691	10.0288	10.5867	10.7844	11.16	10.6663
P00167		CYB5_HUMAN	CYB5A	Cytochrome b5 OS=Homo sapiens OX=9606 GN=CYB5A PE=1 SV=2	15.33	134	12.1471	13.911	12.4893	13.1639	14.4187	12.8684	12.5307	12.7326	13.2651	12.9062	12.4237	14.0449	13.5791	13.7107	13.5934	13.8021	13.4408	13.2664	12.6435	13.2013	12.4835	12.8728	13.8204	12.7475	12.7194	13.0426	13.2287	13.7342	13.0325	13.4874	13.6186	12.968	13.4031	13.4787	13.8537	12.7114	12.3443	12.9479	13.1485	13.6574	13.0624	12.749	13.6605
P00338		LDHA_HUMAN	LDHA	L-lactate dehydrogenase A chain OS=Homo sapiens OX=9606 GN=LDHA PE=1 SV=2	36.69	332	12.118	11.8065	12.5636	12.0974	12.1094	11.5233	12.2521	14.8269	12.0226	12.6241	11.6771	11.8377	12.7996	11.8614	12.4134	11.986	11.7754	11.7785	12.514	12.2352	11.9774	11.4705	12.2743	11.6935	12.0446	12.3847	12.7117	12.3157	11.9083	12.5916	12.0026	11.3964	12.1638	12.0724	12.5548	12.1842	12.2022	12.6728	11.6571	12.1951	12.1991	11.7339	12.9984
P00352		AL1A1_HUMAN	ALDH1A1	Aldehyde dehydrogenase 1A1 OS=Homo sapiens OX=9606 GN=ALDH1A1 PE=1 SV=2	54.86	501	11.3313	12.671	11.0479	11.2872	14.0326	11.4345	11.0118	13.2269	11.0431	11.11	11.5096	11.5877	11.9191	12.4344	11.6676	10.772	11.6424	11.8478	12.2548	11.5602	11.3654	11.6174	12.3332	11.623	11.8092	11.9433	11.661	12.324	11.8063	11.4824	12.8497	12.1133	11.5587	12.4793	11.6792	11.4553	11.2063	11.3135	11.5534	11.5564	11.6515	11.2381	11.6397
P00387		NB5R3_HUMAN	CYB5R3	NADH-cytochrome b5 reductase 3 OS=Homo sapiens OX=9606 GN=CYB5R3 PE=1 SV=3	34.23	301	12.3974	11.3202	11.572	10.9388	11.8947	12.4977	11.905	11.6596	11.1429	12.1286	11.8525	11.756	12.352	11.3575	11.8154	11.9521	11.875	11.1469	12.1295	12.2382	11.8318	12.1042	12.1975	12.489	12.7821	12.6286	11.6691	13.516	12.7264	12.1381	12.6189	12.9137	11.6123	12.2415	11.5732	12.788	12.6264	12.7303	11.9121	11.4595	12.0303	12.0048	12.043
P00390		GSHR_HUMAN	GSR	Glutathione reductase, mitochondrial OS=Homo sapiens OX=9606 GN=GSR PE=1 SV=2	56.26	522	10.2089	11.3162	8.09699	10.9751	11.6086	10.1977	10.6142	8.00805	11.0227	11.2703	10.9439	10.6857	11.253	10.739	10.8748	10.6112	11.1339	10.5782	10.2714	11.0225	10.6549	7.86605	10.1753	10.4465	10.7246	10.7669	11.6832	11.3282	8.21144	7.1371	11.2527	10.8465	10.8079	10.142	10.2604	10.6768	12.0433	10.7399	10.3943	10.5644	10.0474	7.10471	11.6031
P00450		CERU_HUMAN	CP	Ceruloplasmin OS=Homo sapiens OX=9606 GN=CP PE=1 SV=1	122.2	1065	18.9841	19.3383	19.2939	19.2659	18.2692	18.8851	18.4444	19.1323	18.8961	18.1316	18.7496	19.8914	18.7963	19.3324	18.7183	19.4546	19.0538	18.6357	19.4534	19.2309	18.8976	18.331	19.2347	18.9647	19.8315	18.0175	18.9297	18.8713	18.7679	18.6427	19.765	18.7749	18.8985	19.3735	19.0517	20.002	19.4733	18.6864	19.6431	17.9081	18.6023	19.1837	19.1534
P00451		FA8_HUMAN	F8	Coagulation factor VIII OS=Homo sapiens OX=9606 GN=F8 PE=1 SV=1	267.01	2351	16.0853	16.3479	16.1156	16.2379	16.3347	16.2859	15.2318	16.3938	16.9259	16.2657	16.8617	15.8088	15.2641	16.2943	16.1345	15.8319	16.2144	16.2839	15.4468	15.8159	16.8788	17.0503	15.813	16.0719	16.8138	16.2135	15.8438	16.4451	15.7711	15.9824	15.4987	16.2339	16.3659	16.3875	15.9496	16.0852	15.3207	15.4708	16.2801	16.544	16.2562	16.481	16.0767
P00488		F13A_HUMAN	F13A1	Coagulation factor XIII A chain OS=Homo sapiens OX=9606 GN=F13A1 PE=1 SV=5	83.27	732	16.8919	17.597	16.5114	16.945	16.3217	16.6188	17.127	17.0449	16.586	16.0804	17.4342	18.0964	17.2013	17.5511	16.5431	16.8175	16.6351	17.0776	16.7157	16.6614	16.6236	17.0573	18.121	15.7842	17.4531	15.9829	16.963	16.6279	17.0303	16.605	17.8452	17.7663	17.2732	17.7876	16.8684	14.7801	16.9938	16.4836	16.6966	18.1155	16.5855	17.0345	17.3567
P00491		PNPH_HUMAN	PNP	Purine nucleoside phosphorylase OS=Homo sapiens OX=9606 GN=PNP PE=1 SV=2	32.12	289	12.9337	13.4824	13.8202	13.4903	13.5265	13.6684	13.8875	15.1325	13.5152	14.461	13.228	14.136	14.0851	15.3626	14.4023	14.1586	14.3511	13.6971	14.5618	13.912	13.7833	13.2296	13.7154	14.0877	13.6399	14.2411	13.8293	14.1415	13.7307	14.109	13.7464	13.7391	14.3849	14.068	14.3042	14.5041	13.4398	14.132	15.5154	14.5567	13.9753	15.2844	13.7289
P00492		HPRT_HUMAN	HPRT1	Hypoxanthine-guanine phosphoribosyltransferase OS=Homo sapiens OX=9606 GN=HPRT1 PE=1 SV=2	24.58	218	10.2889	10.151	10.1938	10.8889	10.5946	11.0156	10.9209	11.027	9.81099	10.6203	10.7659	10.4877	11.0949	10.6691	10.4277	10.9713	10.2632	10.2565	11.0391	10.8542	10.3747	11.0563	10.8307	10.3743	10.8466	10.6656	11.021	11.3501	11.0334	11.1573	10.826	10.8536	10.3975	10.8897	10.9545	10.0551	10.7078	10.3591	10.5218	10.3212	10.3564	8.75167	10.7245
P00558		PGK1_HUMAN	PGK1	Phosphoglycerate kinase 1 OS=Homo sapiens OX=9606 GN=PGK1 PE=1 SV=3	44.61	417	12.1905	11.9712	12.2588	11.9734	11.9516	11.7425	12.4862	13.0672	11.7031	12.5172	12.0139	11.6325	12.7467	11.6883	11.9896	11.9569	11.7344	12.1767	12.3424	12.2636	11.9083	12.1971	12.139	12.1404	12.8119	12.2868	12.4163	12.1445	12.3802	12.0028	12.1618	11.9693	12.2977	11.9039	12.0627	11.9941	12.3476	12.1135	12.1006	11.8282	11.8522	11.5053	11.985
P00734		THRB_HUMAN	F2	Prothrombin OS=Homo sapiens OX=9606 GN=F2 PE=1 SV=2	70.04	622	20.5356	21.0292	20.5451	20.8346	20.1704	20.6628	20.417	20.9742	21.4626	20.0156	20.8727	21.0691	20.4676	20.9812	20.343	19.9742	20.4273	20.5731	19.9601	19.5637	20.7307	20.0821	20.7307	20.002	20.2066	19.6069	19.6677	19.9882	20.343	20.0292	20.6186	21.1332	20.6186	20.3101	19.8975	21.3752	20.0292	20.5356	21.3699	19.6452	19.9316	20.3645	20.4273
P00736		C1R_HUMAN	C1R	Complement C1r subcomponent OS=Homo sapiens OX=9606 GN=C1R PE=1 SV=2	80.12	705	19.0568	18.7084	18.5369	18.9983	18.58	19.1443	18.8119	19.2642	18.7828	17.9725	18.6952	19.6278	19.4924	19.3019	18.6916	18.9923	18.3769	18.6854	19.1861	18.8826	18.1219	18.5262	20.2535	18.7888	18.9101	17.5878	17.5201	17.8084	18.2924	17.472	19.6009	18.5146	19.1445	18.7547	18.2112	19.0783	17.9442	19.6234	19.2201	17.9255	18.2225	18.9272	17.7887
P00738		HPT_HUMAN	HP	Haptoglobin OS=Homo sapiens OX=9606 GN=HP PE=1 SV=1	45.2	406	17.1346	16.7281	16.9687	17.5293	17.9744	17.5905	16.9722	17.7717	17.6515	16.5362	16.8815	16.5601	17.46	17.4245	18.4908	20.1581	20.0951	17.2866	16.4216	19.3736	17.7819	17.12	16.9482	16.4691	16.5316	17.3932	21.0088	17.8324	16.725	17.4677	17.7891	17.359	17.497	18.4589	18.3865	16.9302	20.8727	17.1415	17.3108	16.2641	17.5517	16.9795	19.7986
P00739		HPTR_HUMAN	HPR	Haptoglobin-related protein OS=Homo sapiens OX=9606 GN=HPR PE=2 SV=2	39.03	348	15.7965	15.879	14.7427	15.685	14.4905	14.614	15.9121	15.6493	14.6399	14.802	15.2006	15.1948	15.0639	15.1589	14.7012	15.3952	14.9206	12.8837	14.151	14.0086	14.7798	15.0364	13.8653	15.0748	16.0082	15.1119	14.7548	14.9182	14.857	14.5394	16.0369	14.9802	16.1794	15.8016	15.2403	16.0971	15.9918	14.2724	15.2828	13.9728	15.3926	13.7998	15.245
P00740		FA9_HUMAN	F9	Coagulation factor IX OS=Homo sapiens OX=9606 GN=F9 PE=1 SV=2	51.78	461	21.3857	21.4972	21.4576	21.4015	21.4067	21.4273	21.417	21.2764	21.417	21.3484	21.417	20.6714	21.1519	21.002	21.2361	20.953	21.2877	21.5309	20.6006	20.265	21.5213	21.3045	20.9459	20.8802	21.1519	20.7389	20.6276	20.5069	21.1825	20.7553	20.8802	21.0088	21.2707	20.7876	21.0559	20.85	20.265	20.7715	20.5823	20.5823	20.654	20.2419	20.7715
P00742		FA10_HUMAN	F10	Coagulation factor X OS=Homo sapiens OX=9606 GN=F10 PE=1 SV=2	54.73	488	21.0625	21.1395	21.0951	20.9951	21.3962	21.1642	21.0156	21.1581	20.7634	21.2764	21.2933	20.7307	20.7223	20.5356	20.7715	20.4576	20.654	21.1765	19.9742	20.0292	21.1825	20.9171	20.8269	20.5731	20.953	21.0756	19.8354	20.7389	21.002	20.5165	20.8876	21.265	21.3699	20.5731	20.9459	20.5731	20.1825	21.2361	21.0088	20.6096	20.8269	20.0691	20.5638
P00746		CFAD_HUMAN	CFD	Complement factor D OS=Homo sapiens OX=9606 GN=CFD PE=1 SV=5	27.03	253	12.9702	13.3244	12.1698	13.288	12.4176	13.2639	12.708	13.0244	13.1151	12.6886	12.9658	13.5333	12.4934	12.6382	12.6655	13.0384	13.1248	12.9625	12.3898	13.1771	13.0267	13.7841	12.9528	12.4281	12.7487	11.6744	13.4732	12.6561	11.9062	11.98	12.1752	12.1786	12.2112	12.6046	12.8496	13.2571	14.6527	12.3476	12.9479	13.2356	12.4348	12.0617	13.8629
P00747		PLMN_HUMAN	PLG	Plasminogen OS=Homo sapiens OX=9606 GN=PLG PE=1 SV=2	90.57	810	17.4255	17.8082	17.7247	17.5026	17.5662	18.0331	18.0449	17.5625	17.8634	17.4264	17.679	17.6073	17.4459	16.9854	17.2109	17.3745	17.0467	17.5823	16.2992	16.5433	17.5795	17.3879	17.5538	16.4494	17.0983	16.5007	17.5092	16.3812	17.2275	16.5257	17.602	17.2968	17.1743	17.2235	16.9006	17.7223	17.325	17.2865	17.2347	16.0533	16.6366	16.2644	17.2759
P00748		FA12_HUMAN	F12	Coagulation factor XII OS=Homo sapiens OX=9606 GN=F12 PE=1 SV=3	67.79	615	13.4835	13.108	12.8342	12.6933	12.6013	14.0088	13.0257	13.0481	11.817	12.5027	12.9681	13.5493	12.8629	13.3391	12.5553	14.0487	13.7613	12.5953	12.1044	13.6151	12.7216	11.8379	12.9955	11.3921	12.5516	12.4703	15.0087	12.0632	11.0732	12.8473	13.3186	13.1742	13.0767	12.3215	13.6622	14.6993	15.0695	13.5986	13.6633	11.7854	12.7619	12.4827	14.8799
P00750		TPA_HUMAN	PLAT	Tissue-type plasminogen activator OS=Homo sapiens OX=9606 GN=PLAT PE=1 SV=1	62.92	562	10.9007	11.4523	10.7565	10.6826	11.4593	11.2676	10.1315	10.9129	10.0539	10.8399	10.9945	11.4383	10.6433	11.6481	11.2573	11.5802	11.6948	11.2774	11.0613	11.1001	11.1067	11.0063	10.9455	10.9681	11.4437	11.0532	11.8309	10.9668	10.6991	10.3115	11.4125	11.8905	11.5982	11.0978	10.6896	11.875	11.7061	10.4958	11.0789	11.8226	11.1363	11.4508	11.3439
P00751		CFAB_HUMAN	CFB	Complement factor B OS=Homo sapiens OX=9606 GN=CFB PE=1 SV=2	85.53	764	12.9335	12.9365	12.8327	12.9761	14.1045	13.3413	13.2008	14.0017	13.5539	13.1018	13.2023	13.7488	13.3052	14.2464	14.5679	15.6703	15.5231	13.9799	13.5676	15.7711	13.9715	13.015	13.4695	13.4797	13.0306	12.9239	16.8971	13.8382	12.9224	13.6195	13.6732	13.4015	13.1663	13.7065	14.4448	14.2687	17.0034	13.6906	13.5569	13.1243	13.4218	13.4683	15.6092
P00915		CAH1_HUMAN	CA1	Carbonic anhydrase 1 OS=Homo sapiens OX=9606 GN=CA1 PE=1 SV=2	28.87	261	11.5368	7.92862	11.2899	10.5156	11.0894	7.21951	10.3094	8.19319	10.8689	10.993	7.18208	7.76248	10.3398	9.00516	7.47256	11.9823	11.2026	11.2217	8.2997	12.4094	6.45246	11.2081	9.80016	7.59355	11.4829	7.05263	13.5412	7.76388	10.8427	8.15351	11.7001	10.9863	8.79152	7.53087	11.4501	8.30968	12.4437	11.0984	8.19981	7.43377	7.28094	7.33699	11.314
P00918		CAH2_HUMAN	CA2	Carbonic anhydrase 2 OS=Homo sapiens OX=9606 GN=CA2 PE=1 SV=2	29.25	260	9.96584	9.1061	10.8017	10.0136	11.0812	7.84034	11.685	10.8765	10.5413	12.1486	7.36041	9.39268	11.5356	7.91377	11.5304	11.1729	11.3301	10.6468	11.1336	11.7883	10.1697	10.1656	10.1872	9.8396	11.5942	12.4354	12.3848	11.505	11.0377	11.3559	10.8794	10.5537	11.1259	10.8445	11.3071	7.44856	12.3981	11.3753	10.6726	11.4301	9.79584	10.2673	11.2546
P00966		ASSY_HUMAN	ASS1	Argininosuccinate synthase OS=Homo sapiens OX=9606 GN=ASS1 PE=1 SV=2	46.53	412	11.1603	11.9166	11.1915	11.8459	11.4541	11.8439	11.453	10.9891	11.7736	11.4493	11.5285	11.9849	11.7614	12.2223	11.833	11.7585	11.4983	11.5275	11.6867	11.4684	11.7907	11.1766	11.8332	11.8295	11.5344	11.5887	10.7782	7.47814	11.6432	11.6433	11.4447	11.3775	11.1634	11.6838	11.7252	11.3339	11.6503	11.3643	11.7703	12.022	11.9773	11.9739	12.3256
P01008		ANT3_HUMAN	SERPINC1	Antithrombin-III OS=Homo sapiens OX=9606 GN=SERPINC1 PE=1 SV=1	52.6	464	16.9173	17.4511	17.7901	17.6172	16.6999	17.536	16.9954	17.1287	16.2979	16.8288	17.0766	16.6212	17.3944	16.3233	16.5432	17.1124	17.4409	17.1804	16.2231	16.645	17.3366	16.644	16.6247	16.1	16.8206	15.5473	17.6974	16.3465	17.3982	16.7337	17.4251	16.9426	17.4517	16.6665	16.6308	15.7984	17.7273	18.0531	17.3004	16.0501	16.5376	15.4997	17.4732
P01009		A1AT_HUMAN	SERPINA1	Alpha-1-antitrypsin OS=Homo sapiens OX=9606 GN=SERPINA1 PE=1 SV=3	46.74	418	19.2656	18.9806	19.3119	20.1457	19.653	19.1234	18.7826	19.4556	20.5638	18.8415	19.66	19.4496	19.1815	20.2184	19.9276	21.1395	21.0493	19.8765	19.546	21.1825	19.7576	19.2507	19.529	20.3211	19.1392	19.0514	22.3045	19.9316	20.0951	20.1946	18.9538	20.1079	19.6257	19.8473	20.4676	19.9459	21.9777	20.1946	19.6766	19.1608	20.1457	19.2292	21.5404
P01011		AACT_HUMAN	SERPINA3	Alpha-1-antichymotrypsin OS=Homo sapiens OX=9606 GN=SERPINA3 PE=1 SV=2	47.65	423	16.6847	16.6418	16.7187	17.2104	17.0584	16.8106	16.4138	17.0456	17.8227	16.5027	16.8475	17.0456	16.23	17.6685	17.5615	18.5985	18.7118	17.4365	16.7736	18.4327	16.7519	16.6745	16.3705	17.1711	16.7403	16.6451	20.1825	17.2212	16.6925	17.3032	16.7216	17.6329	16.8478	17.7855	18.018	17.077	19.8618	18.2805	16.8761	16.4804	17.2916	16.926	19.3191
P01019		ANGT_HUMAN	AGT	Angiotensinogen OS=Homo sapiens OX=9606 GN=AGT PE=1 SV=3	53.15	485	17.8175	16.8125	16.559	17.5098	16.8873	16.2436	16.6895	16.4752	17.3606	16.5971	17.7873	16.7757	17.5198	16.9088	16.9599	17.0609	17.4584	16.9007	17.2394	16.8761	17.1003	17.0319	16.4443	16.9399	16.9803	16.4946	17.7813	16.9749	16.867	17.4458	16.7861	16.3999	16.8461	16.7514	16.9407	17.0927	17.3359	17.163	17.1463	17.2901	17.6393	16.9456	17.8797
P01024		CO3_HUMAN	C3	Complement C3 OS=Homo sapiens OX=9606 GN=C3 PE=1 SV=2	187.15	1663	18.6101	18.9225	18.6656	18.8277	18.9007	18.6405	18.5479	19.1052	18.7938	18.6399	19.288	19.9115	18.9422	19.2006	19.1094	19.8793	19.7991	19.35	19.3055	19.5018	18.7562	18.7432	19.4609	19.4459	18.9815	18.5343	20.4067	18.9591	18.7504	18.9881	18.8182	19.3519	18.7835	19.0223	19.5786	18.7547	20.4067	18.8818	19.2378	18.4433	18.137	18.9178	20.1581
P01031		CO5_HUMAN	C5	Complement C5 OS=Homo sapiens OX=9606 GN=C5 PE=1 SV=4	188.3	1676	15.3892	15.6889	15.6141	16.0008	15.1652	15.3634	15.5669	15.4144	15.9629	15.3409	15.699	15.9757	15.4996	16.0375	16.0046	16.483	16.6475	15.7408	15.6154	16.2295	15.412	15.1322	15.6819	15.9427	15.221	14.9017	17.4992	15.7285	15.3798	15.5405	15.142	15.2089	15.3074	15.4748	15.8156	15.6562	17.0993	15.1652	15.6652	15.114	15.5972	15.2021	17.1139
P01033		TIMP1_HUMAN	TIMP1	Metalloproteinase inhibitor 1 OS=Homo sapiens OX=9606 GN=TIMP1 PE=1 SV=1	23.17	207	12.6906	11.8394	12.1983	12.4304	12.8101	12.6383	12.7595	12.305	12.3888	12.1857	12.466	11.3259	12.8795	8.09474	12.0156	12.5416	12.2437	12.5985	11.5993	11.8587	12.2985	12.0819	11.113	11.982	11.8923	12.1179	12.3923	12.2312	12.6865	11.794	12.0573	8.18349	12.8459	11.9741	12.4385	8.05146	12.5108	12.9832	9.16069	11.4711	11.8682	11.1195	11.393
P01034		CYTC_HUMAN	CST3	Cystatin-C OS=Homo sapiens OX=9606 GN=CST3 PE=1 SV=1	15.8	146	11.5044	8.42874	11.3476	11.3217	11.6438	11.627	11.3524	13.6601	11.789	10.9246	11.5501	9.99832	10.9483	11.6837	11.8984	12.0243	12.0721	10.9481	11.059	13.4191	10.7705	11.0695	8.50903	6.80253	6.68525	10.5663	13.6298	11.441	11.1487	11.2379	8.45801	11.2695	11.8252	11.752	11.9384	11.0833	13.4979	12.3431	7.06469	11.9934	10.8571	10.5122	12.5037
P01040		CYTA_HUMAN	CSTA	Cystatin-A OS=Homo sapiens OX=9606 GN=CSTA PE=1 SV=1	11.01	98	12.9055	12.6237	12.2208	12.6068	11.869	11.0575	12.7067	12.6679	13.0809	12.226	12	7.86185	12.8417	13.7209	13.8676	12.9774	13.9948	12.4173	12.4531	13.0082	12.9195	13.8133	13.3945	13.506	13.3114	13.0449	13.7409	13.522	11.7589	13.1453	11.734	11.8043	12.1053	14.5865	14.162	11.776	12.8629	12.3402	12.2808	14.0724	13.6365	13.6197	14.0727
P01042		KNG1_HUMAN	KNG1	Kininogen-1 OS=Homo sapiens OX=9606 GN=KNG1 PE=1 SV=2	71.96	644	20.2989	21.0088	20.3962	21.1269	20.1457	20.8034	20.3645	20.9812	20.3538	19.9882	20.4972	21.6276	20.3752	20.7955	20.6096	20.4972	20.2877	20.1825	20.7796	20.4067	20.4273	20.1332	20.9243	20.7471	20.5545	20.0156	19.9202	20.5545	20.5731	20.6453	21.2361	21.2066	20.5545	20.4676	20.2066	21.3101	21.7512	20.714	21.0625	20.0559	20.2302	20.8113	20.3538
P01112		RASH_HUMAN	HRAS	GTPase HRas OS=Homo sapiens OX=9606 GN=HRAS PE=1 SV=1	21.3	189	11.2302	10.6192	11.2561	11.2204	11.4512	11.5073	12.0164	10.8338	9.91821	11.5974	10.3618	10.0208	11.8446	6.94361	10.7058	11.1638	10.8965	10.68	11.5232	10.4103	10.4322	10.7856	10.8829	10.9625	12.1827	11.8458	11.5185	11.6234	11.7744	11.5025	11.2682	11.7859	11.1021	11.6081	11.4284	11.0428	8.36177	12.1624	9.04647	10.6803	11.2892	10.0498	11.1668
P01130		LDLR_HUMAN	LDLR	Low-density lipoprotein receptor OS=Homo sapiens OX=9606 GN=LDLR PE=1 SV=1	95.38	860	15.7623	16.5813	15.7997	14.9813	16.3579	15.7523	15.7679	16.2531	15.3322	15.3186	14.703	15.4726	15.3251	15.2995	15.459	14.8264	15.7182	15.65	14.8562	14.4561	15.7705	15.4257	15.0671	15.0219	14.7255	14.9173	14.996	13.8013	15.1162	15.1679	16.1011	15.4713	15.2858	16.028	15.7622	15.4965	15.2655	15.6429	14.6341	14.1398	14.9232	14.2559	15.2872
P01133		EGF_HUMAN	EGF	Pro-epidermal growth factor OS=Homo sapiens OX=9606 GN=EGF PE=1 SV=2	133.99	1207	12.3239	11.9524	12.8956	13.0998	13.3888	13.3976	14.2311	12.6001	11.9586	13.4163	12.5744	11.7172	14.0424	6.99445	12.9556	13.4845	12.4393	12.4555	13.1046	12.7312	12.4796	13.0831	11.5326	12.6952	12.2037	13.7753	12.705	12.9562	14.2064	13.5108	12.1867	11.2635	12.9285	14.4104	13.5217	11.0847	12.8727	14.537	10.5568	12.2142	12.1804	11.3354	12.0693
P01137		TGFB1_HUMAN	TGFB1	Transforming growth factor beta-1 proprotein OS=Homo sapiens OX=9606 GN=TGFB1 PE=1 SV=2	44.34	390	17.6113	16.905	17.6771	17.4054	17.6312	17.3864	17.9164	16.6722	17.3404	17.4421	17.8523	16.3563	17.8393	15.4756	17.8241	17.7512	17.8082	17.5241	16.9739	16.8381	17.4831	17.1759	16.2875	17.3875	17.0545	18.1073	17.0797	17.8754	17.8297	17.2524	17.2101	15.7372	17.7672	17.4408	18.1842	14.5878	16.9138	17.8286	15.4724	17.8158	17.4695	16.7472	17.0645
P01266		THYG_HUMAN	TG	Thyroglobulin OS=Homo sapiens OX=9606 GN=TG PE=1 SV=5	304.79	2768	13.5707	10.7665	11.4829	11.0958	12.4809	11.4158	12.065	11.8151	7.89307	11.9936	11.5034	11.1763	11.3498	12.407	12.6612	11.9467	10.7787	12.164	11.3632	11.1716	11.2447	11.4577	10.4267	12.23	11.1364	11.7657	11.9632	8.10214	12.3877	11.5608	11.3408	7.92059	11.5902	11.9261	11.3187	10.5113	8.86698	11.6678	13.2566	12.8106	11.5846	12.2673	12.0642
P01275		GLUC_HUMAN	GCG	Pro-glucagon OS=Homo sapiens OX=9606 GN=GCG PE=1 SV=3	20.91	180	12.0843	11.9303	11.0601	12.6604	12.9442	12.9261	11.7025	11.5212	11.2334	11.6645	12.2058	11.9653	12.2653	12.2068	12.3988	12.6814	11.7132	11.754	12.4338	12.5867	11.8633	12.0638	12.3276	12.0426	12.2046	12.5285	12.095	12.4351	12.2341	12.4992	12.6578	13.1442	12.4716	11.2582	11.4851	12.4288	12.4322	10.839	11.9884	14.1175	11.4037	12.9843	13.5241
P01344		IGF2_HUMAN	IGF2	Insulin-like growth factor II OS=Homo sapiens OX=9606 GN=IGF2 PE=1 SV=1	20.14	180	16.0111	15.8932	16.2204	15.5678	14.8069	15.979	15.6373	16.0593	15.5662	15.9822	15.4561	15.3287	15.2451	13.3946	13.7897	12.6286	13.6734	15.5288	13.0444	12.5224	15.7337	16.0052	15.3255	13.467	15.4383	12.4133	11.4293	13.5899	15.4271	13.8832	15.3756	14.8227	15.1851	13.2311	13.4537	14.154	12.5629	15.0442	15.2769	13.2242	12.9972	12.857	12.476
P01591		IGJ_HUMAN	JCHAIN	Immunoglobulin J chain OS=Homo sapiens OX=9606 GN=JCHAIN PE=1 SV=4	18.1	159	16.8263	17.031	16.8355	17.7242	17.4176	16.7611	16.7045	16.8434	17.6468	17.5349	16.7832	16.7062	16.9094	16.9164	16.478	17.0193	17.3313	17.3095	16.4725	18.194	17.4214	17.7451	16.9755	17.1531	18.167	17.0612	16.1744	17.3937	17.2572	16.4984	18.2913	18.0097	17.2485	17.1721	16.2449	17.9415	17.593	17.5472	17.2403	16.613	16.3719	17.1934	16.1772
P01593	P01594	KVD33_HUMAN	IGKV1D-33	Immunoglobulin kappa variable 1D-33 OS=Homo sapiens OX=9606 GN=IGKV1D-33 PE=1 SV=2	12.85	117	11.5181	11.1228	11.1261	14.3086	14.107	12.1639	15.666	12.0722	12.3526	11.8688	13.8159	12.1445	12.0155	14.3058	12.9111	14.0945	16.0732	12.6925	12.4873	14.3094	16.0369	11.9211	11.6567	15.0066	12.6311	14.0999	15.9606	13.676	16.3363	14.2976	13.5482	13.9038	14.3516	12.3929	14.792	13.134	14.7925	12.8024	12.4782	15.1807	14.6025	16.0661	14.5244
P01597	P04432	KV139_HUMAN	IGKV1-39	Immunoglobulin kappa variable 1-39 OS=Homo sapiens OX=9606 GN=IGKV1-39 PE=1 SV=2	12.74	117	8.0073	11.8944	7.88249	7.97234	12.0035	12.0459	7.54011	7.30431	11.6551	7.11962	13.5923	8.09682	13.0023	8.46802	12.0168	17.1834	12.9477	11.5153	15.0311	14.1752	11.9792	8.04928	8.34621	7.26803	7.15698	6.82557	14.4067	11.1268	7.71156	12.0594	6.88268	11.2392	8.59127	12.0509	12.3365	8.09988	15.5233	11.2872	8.56791	11.8227	11.6375	13.3738	13.3386
P01599		KV117_HUMAN	IGKV1-17	Immunoglobulin kappa variable 1-17 OS=Homo sapiens OX=9606 GN=IGKV1-17 PE=1 SV=2	12.78	117	11.8963	11.5812	13.1146	11.814	13.2764	13.4231	14.981	12.7434	12.9829	14.0597	12.4846	12.9294	11.4491	12.2057	11.933	13.0115	13.7834	15.8884	13.5497	14.457	12.8237	12.4111	13.0974	12.8639	12.4258	13.0714	14.6237	11.1912	16.2847	13.2285	12.1195	15.7836	15.4676	12.3511	15.1427	13.7013	16.5109	12.6595	11.7087	12.5086	13.6036	11.4673	14.516
P01602		KV105_HUMAN	IGKV1-5	Immunoglobulin kappa variable 1-5 OS=Homo sapiens OX=9606 GN=IGKV1-5 PE=1 SV=2	12.78	117	10.1472	8.25296	9.6021	11.3219	12.6691	10.839	7.11093	10.9793	8.12592	8.44813	11.993	11.3222	7.46547	7.0585	7.82817	11.8314	11.1771	12.0168	8.04315	11.5655	13.366	7.16953	11.4906	12.2872	7.78294	11.6155	12.7074	7.73728	12.9281	10.6537	10.2772	11.9676	10.8009	7.44081	10.6009	8.73495	13.6232	11.1531	7.17798	11.056	12.646	10.2497	13.6581
P01619		KV320_HUMAN	IGKV3-20	Immunoglobulin kappa variable 3-20 OS=Homo sapiens OX=9606 GN=IGKV3-20 PE=1 SV=2	12.56	116	15.4051	15.3356	15.7163	14.8176	14.7999	15.5699	16.4207	16.6776	15.401	16.1582	17.2353	16.9853	14.7865	16.0073	16.4467	17.333	16.9247	16.5508	16.7896	17.9647	15.4879	15.5896	16.772	16.5401	15.6945	16.0774	18.4061	16.0923	16.2564	15.8305	17.992	16.2232	16.0289	16.2139	16.628	15.7245	18.2231	16.6956	15.678	17.941	17.2531	16.6593	17.0486
P01700		LV147_HUMAN	IGLV1-47	Immunoglobulin lambda variable 1-47 OS=Homo sapiens OX=9606 GN=IGLV1-47 PE=1 SV=2	12.28	117	10.5372	10.1558	11.972	11.17	12.0329	11.3481	12.4258	11.6947	8.84354	10.7972	8.1693	10.5931	10.1991	7.55816	15.3551	14.6035	13.2671	11.7545	13.1169	13.751	14.0608	9.40296	11.0825	15.2144	10.7382	13.1354	14.6935	12.7715	10.5205	14.3671	11.4192	9.2856	7.13572	13.9153	14.847	12.3274	12.8366	12.2399	7.6707	13.9785	14.2205	13.6157	13.9369
P01701		LV151_HUMAN	IGLV1-51	Immunoglobulin lambda variable 1-51 OS=Homo sapiens OX=9606 GN=IGLV1-51 PE=1 SV=2	12.25	117	10.8212	8.95547	10.5554	10.8913	13.8938	14.2689	13.4547	11.2042	7.74051	14.2694	12.911	10.3884	7.37694	7.33854	7.2854	11.5372	14.0992	13.681	8.09126	12.3529	14.114	12.0567	12.7166	8.32176	10.4257	12.7122	10.9423	8.2819	9.98513	12.2335	9.10123	7.96989	11.6862	11.9771	13.4528	8.27169	12.7202	13.4414	10.6246	12.1226	12.7208	7.92846	12.2649
P01706		LV211_HUMAN	IGLV2-11	Immunoglobulin lambda variable 2-11 OS=Homo sapiens OX=9606 GN=IGLV2-11 PE=1 SV=2	12.64	119	11.6768	11.9351	8.05815	11.9144	10.7536	11.2044	10.7994	7.97663	12.1456	12.0328	12.1398	7.70789	10.773	8.80427	8.32237	12.6892	11.1206	6.88768	7.23961	7.29182	8.03635	10.351	12.2416	11.555	13.8502	11.5731	11.7338	13.5897	7.42696	12.6534	11.4087	12.4099	7.56768	10.848	11.9873	11.2403	11.9033	11.756	9.1865	13.0724	11.3193	12.3789	7.36315
P01709		LV208_HUMAN	IGLV2-8	Immunoglobulin lambda variable 2-8 OS=Homo sapiens OX=9606 GN=IGLV2-8 PE=1 SV=2	12.38	118	8.18058	11.6392	11.301	8.14751	11.643	12.2093	7.91001	11.2899	11.466	11.6428	11.4401	10.9328	12.0544	11.9509	7.04943	13.5714	12.1	10.8564	8.26196	13.5394	7.63347	7.83494	12.2454	12.4261	12.8909	13.0549	13.4055	12.458	6.84995	12.9835	11.8366	12.0421	8.61953	11.7849	13.6644	11.5996	13.3353	11.7683	11.6153	12.7635	10.7765	12.9649	13.0819
P01717		LV325_HUMAN	IGLV3-25	Immunoglobulin lambda variable 3-25 OS=Homo sapiens OX=9606 GN=IGLV3-25 PE=1 SV=2	12.01	112	11.0893	12.5911	11.1054	12.9415	13.3885	11.359	11.5531	14.2389	13.7985	13.8013	12.2148	11.2721	12.1218	11.9915	9.2318	13.86	12.4816	11.4065	11.6192	12.5526	12.4419	11.1819	12.1981	11.2214	14.4287	11.0106	13.2291	11.1098	12.0484	12.6004	13.8617	10.456	11.3874	11.9347	13.0781	10.9604	14.1829	11.1274	11.9598	13.0582	12.0756	11.6128	12.3835
P01721		LV657_HUMAN	IGLV6-57	Immunoglobulin lambda variable 6-57 OS=Homo sapiens OX=9606 GN=IGLV6-57 PE=1 SV=2	12.57	117	12.854	11.5268	14.9578	14.7914	12.8759	12.619	12.023	15.3325	13.272	12.9832	14.4109	12.1681	12.5722	13.1956	13.9609	13.7355	13.262	14.3762	13.2298	14.2009	15.8045	16.1266	11.3709	14.8669	13.2726	11.0751	14.6025	12.7745	12.3682	13.6344	12.8174	11.3958	10.2928	12.9675	13.6462	13.7308	14.8211	12.8854	10.9899	13.1422	12.217	12.0852	12.9066
P01742		HV169_HUMAN	IGHV1-69	Immunoglobulin heavy variable 1-69 OS=Homo sapiens OX=9606 GN=IGHV1-69 PE=1 SV=2	12.66	117	7.37355	9.01879	7.24001	8.41741	9.29385	10.8176	10.1898	11.0801	6.76001	11.4143	8.56122	11.8868	7.6358	8.42634	8.77581	12.7877	11.7378	10.8363	7.46694	12.2318	10.8315	10.0432	8.88226	7.05712	6.94325	7.51919	14.4043	10.5059	7.6869	10.6283	7.18357	7.09717	7.96331	11.2298	11.642	7.65499	13.5123	7.47835	9.15058	12.2021	7.83382	8.18975	11.6671
P01743		HV146_HUMAN	IGHV1-46	Immunoglobulin heavy variable 1-46 OS=Homo sapiens OX=9606 GN=IGHV1-46 PE=1 SV=2	12.93	117	7.55861	11.2636	11.4131	11.5013	11.882	11.6856	7.46097	11.6686	10.7772	11.5032	8.8332	7.89246	10.4239	7.26369	10.9478	13.1646	11.337	11.8565	11.491	13.4788	12.3423	10.8432	12.3842	10.8784	10.081	11.5451	14.5649	11.731	6.91066	11.2956	8.55732	11.9641	8.46048	11.7475	14.2646	12.0129	15.9058	11.2802	10.9099	14.1731	12.0718	12.6422	12.8937
P01764		HV323_HUMAN	IGHV3-23	Immunoglobulin heavy variable 3-23 OS=Homo sapiens OX=9606 GN=IGHV3-23 PE=1 SV=2	12.58	117	17.509	15.5102	15.8475	15.9214	16.663	16.5611	16.0972	15.8675	15.878	16.3123	15.6569	15.3582	16.474	17.0875	17.1236	17.8121	17.1588	16.6134	16.2148	17.617	16.4226	15.8019	16.1795	16.8708	18.5287	16.303	18.7905	16.5753	15.947	16.3752	16.5312	17.0706	16.0098	16.3907	17.875	16.7677	19.1347	16.1944	15.7308	16.4876	17.5196	17.3754	17.9365
P01766		HV313_HUMAN	IGHV3-13	Immunoglobulin heavy variable 3-13 OS=Homo sapiens OX=9606 GN=IGHV3-13 PE=1 SV=2	12.51	116	7.96115	6.9661	7.59939	10.1972	11.3503	10.6659	7.43653	10.4397	8.30067	7.67348	12.1552	11.1511	8.17983	7.65396	7.34542	6.9204	8.25321	7.25033	7.81616	7.94604	10.8753	10.2705	7.96555	7.4113	7.30217	11.4854	10.2707	8.07163	8.23321	7.65579	10.6801	11.0067	11.1396	8.25757	7.97195	12.9505	12.418	12.4968	7.38032	7.12351	10.6905	8.84223	12.2443
P01768	P0DP03	HV330_HUMAN	IGHV3-30	Immunoglobulin heavy variable 3-30 OS=Homo sapiens OX=9606 GN=IGHV3-30 PE=1 SV=2	12.95	117	10.6467	7.02947	7.05085	7.21746	7.72563	9.96643	10.6585	9.72554	8.94843	9.33846	7.44823	6.77031	8.4366	8.35819	10.8476	10.8731	7.85531	7.32019	7.28312	11.3835	8.31181	7.31239	6.80647	10.9551	7.37131	8.10972	7.35083	7.21251	7.9736	6.7924	8.66591	7.44913	11.0061	7.99458	8.12367	9.1643	14.0969	7.38815	7.76516	12.8224	6.65789	9.24545	11.9113
P01780		HV307_HUMAN	IGHV3-7	Immunoglobulin heavy variable 3-7 OS=Homo sapiens OX=9606 GN=IGHV3-7 PE=1 SV=2	12.94	117	8.49657	11.1795	10.3818	10.8669	10.6337	10.9615	10.272	11.8236	7.38111	7.73395	10.6977	11.4746	11.0203	11.326	10.7695	12.0627	11.4025	10.4917	8.57324	11.9468	10.0867	12.9907	10.9435	12.2312	10.4702	11.2509	13.1516	14.69	10.3439	11.7905	12.4452	12.2284	11.0204	10.7977	12.0998	11.0059	13.5615	6.80271	10.8631	11.1275	12.1203	11.9259	12.3641
P01782		HV309_HUMAN	IGHV3-9	Immunoglobulin heavy variable 3-9 OS=Homo sapiens OX=9606 GN=IGHV3-9 PE=1 SV=2	12.94	118	14.4188	13.8693	13.7847	14.0258	13.2094	13.4823	13.8474	15.2277	14.6283	14.0526	14.4207	14.9301	14.3157	13.9341	14.5351	15.0502	15.8194	14.8685	14.4272	15.6655	14.8429	14.6368	14.2853	14.324	14.7031	13.5366	14.6641	15.006	13.6189	14.3655	14.1831	15.0057	14.2213	13.8584	14.54	15.0098	16.3087	13.9075	15.152	14.2529	15.0366	14.0824	15.1444
P01817		HV205_HUMAN	IGHV2-5	Immunoglobulin heavy variable 2-5 OS=Homo sapiens OX=9606 GN=IGHV2-5 PE=1 SV=2	13.23	119	9.94349	10.6801	12.5801	10.7663	11.0522	10.0274	10.227	11.2588	9.62465	10.1351	10.8267	11.9226	7.92131	11.6402	12.6027	11.5	11.4775	11.4238	9.1419	13.2204	9.47133	10.7919	10.6673	9.50291	11.895	10.0965	13.3545	10.2082	8.20914	11.5184	10.4175	12.4072	10.1328	11.2589	12.0514	10.7693	14.6256	11.1308	11.0833	9.55166	11.7994	9.22751	11.1326
P01833		PIGR_HUMAN	PIGR	Polymeric immunoglobulin receptor OS=Homo sapiens OX=9606 GN=PIGR PE=1 SV=4	83.28	764	13.7998	13.8599	13.2577	13.112	14.4919	13.0776	13.386	15.7873	12.8967	13.3199	13.124	13.3573	14.1286	12.9634	12.4887	13.3982	13.1165	13.0327	12.9341	13.3326	13.7586	14.524	12.7019	12.3022	13.6652	13.1564	12.8649	12.3687	14.1056	12.5177	12.5023	13.1761	12.9975	12.3221	13.0929	12.801	13.5772	12.7009	13.1079	12.2321	12.9654	13.5012	12.4824
P01834		IGKC_HUMAN	IGKC	Immunoglobulin kappa constant OS=Homo sapiens OX=9606 GN=IGKC PE=1 SV=2	11.76	107	19.8126	20.0156	20.4273	20.5823	19.849	19.897	20.6886	20.3101	20.6006	20.2184	20.6628	20.9098	20.0559	20.0426	21.391	21.3376	20.7056	20.7955	21.2764	21.1206	20.6714	19.9056	20.3962	20.2184	21.0821	21.0224	21.5498	20.9882	20.4375	20.1457	20.4676	20.4775	20.5451	20.0156	20.9459	20.4775	21.0691	20.9171	21.1015	21.2764	20.2066	20.2184	20.9316
P01857		IGHG1_HUMAN	IGHG1	Immunoglobulin heavy constant gamma 1 OS=Homo sapiens OX=9606 GN=IGHG1 PE=1 SV=2	43.91	399	20.8191	21.1642	21.1395	20.6186	20.6186	20.7471	21.2006	21.8423	20.3211	20.7223	21.3045	21.8614	20.0426	20.2419	21.5165	21.5961	20.8034	21.2006	21.5961	21.2821	21.5069	20.654	20.9672	20.8191	21.0691	21.8307	21.8191	20.4067	20.8651	20.9316	20.953	20.7876	21.3962	20.6096	21.5915	21.1395	21.6186	21.2821	21.417	21.7675	20.9098	20.265	21.5261
P01859		IGHG2_HUMAN	IGHG2	Immunoglobulin heavy constant gamma 2 OS=Homo sapiens OX=9606 GN=IGHG2 PE=1 SV=3	43.81	395	18.7986	19.5252	18.3433	19.0705	19.9459	18.7879	19.7045	19.3541	19.2243	19.5543	19.1419	19.534	19.3551	18.8341	19.6434	20.7389	20.7553	19.7061	20.0156	21.1015	20.4375	19.3326	19.3836	19.0976	19.3891	19.0178	21.5261	21.2244	19.1903	20.1946	20.3538	20.3857	19.2891	19.4161	20.3962	19.6208	22.0054	20.4676	19.5339	20.4375	19.392	20.7056	20.8727
P01860		IGHG3_HUMAN	IGHG3	Immunoglobulin heavy constant gamma 3 OS=Homo sapiens OX=9606 GN=IGHG3 PE=1 SV=3	49.09	446	18.2338	17.6102	16.723	17.2008	17.1116	18.1902	17.3692	17.4315	17.8952	16.7578	19.4727	18.0837	17.7547	17.0101	18.2988	19.053	18.4045	19.5909	18.2461	18.8916	18.6689	16.7485	17.3345	19.1362	19.3631	16.1279	19.8628	18.4646	17.8342	17.414	18.9522	17.2409	16.3949	17.5657	17.929	18.2533	20.7796	20.5165	17.6419	16.9155	18.2891	19.1512	17.9858
P01861		IGHG4_HUMAN	IGHG4	Immunoglobulin heavy constant gamma 4 OS=Homo sapiens OX=9606 GN=IGHG4 PE=1 SV=2	43.83	396	15.8014	16.2207	16.0478	15.5893	17.1319	15.1666	16.5571	16.3568	16.4024	17.6329	16.4996	17.7802	15.906	15.1535	16.4732	20.4676	18.6241	17.1636	15.7024	17.942	15.7964	15.4809	17.8587	15.9093	15.3385	14.8621	18.7891	15.4986	16.043	18.4584	16.301	15.398	16.9591	16.9055	17.2815	15.9795	17.5828	17.083	16.4982	17.8628	16.8103	14.807	17.1735
P01871		IGHM_HUMAN	IGHM	Immunoglobulin heavy constant mu OS=Homo sapiens OX=9606 GN=IGHM PE=1 SV=5	51.92	474	20.2877	20.2066	20.8876	20.5069	20.6971	19.8842	19.5567	20.3752	20.6971	21.2184	20.4273	20.2184	20.5165	20.265	20.0426	20.4972	21.1269	20.7056	20.5069	19.6112	19.9742	20.8346	20.4067	20.2989	20.9672	21.3321	19.8937	20.0821	20.7389	20.2066	21.6757	21.1642	19.9232	20.9098	20.8727	20.7553	22.2419	20.417	20.4476	19.9013	20.265	20.7955	19.7981
P01876		IGHA1_HUMAN	IGHA1	Immunoglobulin heavy constant alpha 1 OS=Homo sapiens OX=9606 GN=IGHA1 PE=1 SV=3	42.85	398	18.9148	19.2653	18.7591	20.0821	19.1921	19.4459	19.9742	20.2302	19.7263	19.6814	19.4522	19.911	19.6005	19.3578	19.6756	20.0559	19.6997	19.8941	18.9488	20.8191	21.1332	20.0559	20.1581	19.742	20.3645	19.1051	19.8574	20.9243	18.5735	18.7509	19.3607	20.4476	19.494	19.0355	18.6205	20.0951	20.1581	19.9459	19.7555	19.2456	19.5095	19.3341	19.4054
P01877		IGHA2_HUMAN	IGHA2	Immunoglobulin heavy constant alpha 2 OS=Homo sapiens OX=9606 GN=IGHA2 PE=1 SV=5	42.33	391	16.2973	15.1847	15.3804	17.4773	16.5336	16.606	17.3291	16.0041	16.4659	17.0321	15.5476	15.2056	15.9403	14.7532	15.2531	17.2305	17.5392	17.2398	16.1304	17.2818	17.3942	16.297	17.2696	16.1184	16.4167	16.2962	16.5155	17.5073	15.1102	15.9213	16.6499	16.7052	16.0304	16.0812	15.1141	15.8077	17.1607	16.2034	17.1753	15.1982	16.3604	15.7472	16.288
P01880		IGHD_HUMAN	IGHD	Immunoglobulin heavy constant delta OS=Homo sapiens OX=9606 GN=IGHD PE=1 SV=4	47.5	430	13.1934	11.948	6.81237	11.9374	12.7015	13.5845	11.9986	13.3508	12.4624	11.8324	13.2222	11.817	7.96978	11.245	11.0265	8.00808	8.03656	14.3383	8.94007	16.7024	14.305	9.7931	6.92216	7.65165	10.9759	7.44152	13.6275	12.6965	12.3652	9.94375	8.10607	12.1261	12.5952	13.128	11.3945	12.6198	14.4525	6.86431	11.4053	6.88382	7.12816	7.2094	13.7214
P01889		HLAB_HUMAN	HLA-B	HLA class I histocompatibility antigen, B alpha chain OS=Homo sapiens OX=9606 GN=HLA-B PE=1 SV=3	40.46	362	14.6829	13.9904	14.7035	14.4503	14.4671	14.3466	14.9579	14.8572	14.4851	15.0646	13.753	14.0053	15.0969	13.7595	14.6194	15.2288	14.1855	14.8179	14.5583	14.6328	14.05	14.2826	13.6786	14.3349	14.0744	14.3805	14.0485	14.4216	14.7457	14.3281	13.9789	14.0527	15.1552	14.269	15.0214	14.2943	14.6282	14.6239	14.3086	14.2499	14.4405	14.0634	13.9887
P01893		HLAH_HUMAN	HLA-H	Putative HLA class I histocompatibility antigen, alpha chain H OS=Homo sapiens OX=9606 GN=HLA-H PE=5 SV=3	40.89	362	10.3387	10.634	10.2508	10.5686	10.6677	10.5554	10.9252	7.5174	10.2159	10.7845	10.4228	11.3948	10.5144	8.23427	11.4057	13.0073	7.31573	10.1637	11.1521	10.6574	10.294	10.8976	10.3361	7.88844	9.60203	11.4294	8.38051	11.4161	10.7437	10.4885	9.98904	10.4825	10.4028	11.7888	11.2981	10.8766	11.2411	10.4147	10.0296	10.9737	7.75219	10.4561	12.1704
P01903		DRA_HUMAN	HLA-DRA	HLA class II histocompatibility antigen, DR alpha chain OS=Homo sapiens OX=9606 GN=HLA-DRA PE=1 SV=2	28.62	254	11.6672	11.847	12.0532	12.0339	12.1003	11.8057	12.0815	11.8081	11.8466	11.6437	11.7203	11.5535	11.8084	11.6808	11.58	11.7484	11.6324	11.5872	11.8291	11.2452	11.6372	11.7442	11.9018	10.9238	11.8001	10.8224	11.527	10.9145	11.3006	11.014	11.7789	11.2838	11.4316	11.8181	11.4525	11.5069	8.30828	8.20619	11.5413	11.2472	12.0592	10.8689	11.6457
P02042		HBD_HUMAN	HBD	Hemoglobin subunit delta OS=Homo sapiens OX=9606 GN=HBD PE=1 SV=2	16.06	147	12.5761	12.4695	8.75599	12.595	12.689	12.7835	12.691	12.5565	12.1012	12.5533	12.3651	6.83563	12.8299	13.1812	12.4543	13.8798	13.3587	13.0418	12.6449	14.9208	12.5416	12.2368	12.5037	12.744	12.6273	12.8855	15.0493	13.0103	12.3931	13.0189	13.28	14.1129	12.986	8.69069	13.5077	13.347	13.8479	13.0201	12.3304	13.8993	12.8355	13.499	13.5967
P02452		CO1A1_HUMAN	COL1A1	Collagen alpha-1(I) chain OS=Homo sapiens OX=9606 GN=COL1A1 PE=1 SV=6	138.91	1464	11.9923	12.9625	12.5472	12.3894	12.7196	12.4396	12.2201	12.8168	12.7559	12.4927	11.6442	13.1197	12.3718	12.0911	12.1273	12.1274	11.8502	12.3645	13.3206	13.4986	13.3029	12.5934	12.9344	12.4407	13.3169	11.8652	12.9305	11.3624	12.7952	13.197	12.2335	13.1305	12.3669	11.9478	11.6283	11.7673	11.2447	12.0335	12.5438	13.2994	13.1024	14.361	12.367
P02461		CO3A1_HUMAN	COL3A1	Collagen alpha-1(III) chain OS=Homo sapiens OX=9606 GN=COL3A1 PE=1 SV=4	138.56	1466	11.0631	11.1565	10.8982	11.8077	11.7741	11.7669	11.1061	11.8472	11.607	11.4867	11.4357	12.5487	11.5034	11.9467	8.64728	11.108	10.7827	11.0755	12.1438	11.4441	11.4464	12.0346	11.8637	11.4058	11.2838	11.1389	10.4749	10.8322	11.5969	11.0559	11.8076	12.1101	11.7243	10.9631	11.0433	12.3272	9.46302	11.3671	11.1282	11.4791	11.086	12.0486	11.0401
P02533		K1C14_HUMAN	KRT14	Keratin, type I cytoskeletal 14 OS=Homo sapiens OX=9606 GN=KRT14 PE=1 SV=4	51.56	472	15.5315	15.4913	14.8952	14.5071	15.7859	14.92	14.9991	16.4989	15.2233	14.6005	14.8909	14.8092	15.0703	16.0651	16.5729	15.3978	16.1136	15.2138	15.1799	16.1648	14.6389	15.8499	16.9891	14.1725	15.8098	16.1338	18.9502	15.1945	14.4883	16.3979	13.7642	15.6396	14.5532	16.7451	15.6984	15.7089	15.4468	15.7283	15.285	17.4725	13.9465	16.6339	16.0391
P02538		K2C6A_HUMAN	KRT6A	Keratin, type II cytoskeletal 6A OS=Homo sapiens OX=9606 GN=KRT6A PE=1 SV=3	60.04	564	13.5321	11.6383	11.0239	11.7411	13.1032	11.0672	11.8547	15.1848	8.89786	12.1098	9.73232	12.0328	12.8327	13.8217	13.5239	12.1133	12.7379	11.6023	12.8648	14.3455	10.5544	11.1177	14.0992	10.875	11.4763	13.5545	16.8571	10.7645	9.61038	11.873	11.0024	12.1795	10.6239	12.2921	12.026	10.797	10.6436	12.3258	10.8037	12.5213	11.0674	12.6022	10.8485
P02545		LMNA_HUMAN	LMNA	Prelamin-A/C OS=Homo sapiens OX=9606 GN=LMNA PE=1 SV=1	74.14	664	11.6997	11.4743	11.3794	11.2956	11.8466	11.2668	11.312	12.1932	11.1852	11.132	11.0037	11.9692	11.5245	11.816	11.7628	11.7581	11.6566	11.693	11.799	11.5252	10.7853	11.6008	10.8227	11.429	11.0656	11.3187	12.0807	11.3456	11.6142	11.3779	11.7293	11.1831	11.6167	11.6896	11.8049	11.5979	12.109	11.3772	11.3632	11.7342	11.9949	11.9725	11.6671
P02549		SPTA1_HUMAN	SPTA1	Spectrin alpha chain, erythrocytic 1 OS=Homo sapiens OX=9606 GN=SPTA1 PE=1 SV=5	280.01	2419	14.1229	13.3446	13.2665	13.4554	13.9148	15.2985	13.912	12.9757	12.5945	14.1634	14.0724	13.2592	13.8445	12.9712	13.3662	13.7221	13.3721	13.5709	14.0582	14.0503	13.3726	14.3624	13.1268	14.3507	14.2644	14.48	13.7474	15.1037	14.0979	13.5807	14.0197	15.2299	13.6243	12.5084	14.5721	13.6161	13.1549	14.6828	13.1081	13.3596	13.9127	13.2573	13.2957
P02585		TNNC2_HUMAN	TNNC2	Troponin C, skeletal muscle OS=Homo sapiens OX=9606 GN=TNNC2 PE=1 SV=2	18.12	160	11.7477	12.7712	10.7378	10.6984	13.3159	12.0019	11.7889	11.102	11.4939	13.355	13.0364	11.719	9.80174	10.8918	10.8999	12.4	12.2797	11.2843	11.717	11.4927	10.7078	11.466	10.1849	11.6672	12.3553	11.4892	11.7953	12.1181	11.3477	10.6549	11.549	12.0228	10.8383	11.2928	11.5606	12.1224	7.33867	7.94279	8.3374	11.6576	11.2681	11.4221	7.30192
P02647		APOA1_HUMAN	APOA1	Apolipoprotein A-I OS=Homo sapiens OX=9606 GN=APOA1 PE=1 SV=1	30.78	267	20.0691	19.8686	20.3321	20.5261	19.5189	19.9459	19.7602	19.6847	20.1206	19.7317	20.0951	20.343	19.2235	20.7307	20.9601	20.953	20.6006	20.3857	20.3538	21.3211	20.0292	19.4376	20.3857	20.7553	20.6714	20.3645	20.895	20.7876	20.2184	20.6886	20.0292	20.5915	20.6096	20.5261	20.3752	20.9459	21.6584	20.1946	21.1886	20.7307	20.4775	19.9882	20.9951
P02649		APOE_HUMAN	APOE	Apolipoprotein E OS=Homo sapiens OX=9606 GN=APOE PE=1 SV=1	36.15	317	20.4972	20.1581	19.9173	20.3211	20.417	20.7223	20.1946	20.714	19.8325	19.7886	20.4775	20.5545	19.7685	20.9601	20.5638	20.4375	20.6453	20.4273	20.4874	20.6096	20.5069	20.0426	20.3101	21.2125	19.6889	20.6186	19.9601	20.7796	21.1825	20.4375	20.85	21.0951	21.2361	20.5069	20.5356	20.6628	20.2419	21.3101	20.343	20.6276	20.654	20.5261	20.4972
P02652		APOA2_HUMAN	APOA2	Apolipoprotein A-II OS=Homo sapiens OX=9606 GN=APOA2 PE=1 SV=1	11.17	100	18.313	17.8043	17.9534	17.9523	18.4346	17.812	17.4304	17.8772	17.8607	17.5511	18.2532	18.9054	17.004	18.5083	17.4545	17.9038	17.5995	17.6774	17.553	17.89	18.0794	17.3071	18.3329	19.2061	17.7959	18.7485	17.5612	17.5556	18.026	17.6563	18.1678	18.4593	17.8052	17.9134	18.0227	18.7695	18.6785	17.6901	18.0983	17.7518	18.8842	17.462	18.2317
P02654		APOC1_HUMAN	APOC1	Apolipoprotein C-I OS=Homo sapiens OX=9606 GN=APOC1 PE=1 SV=1	9.33	83	15.7297	15.6516	16.0585	15.5409	15.6733	15.4977	15.852	15.7837	15.6834	15.6128	15.7308	16.8758	14.8938	16.501	16.4879	16.4776	15.6685	15.5001	15.5557	15.9559	15.8202	15.8589	15.3796	17.1995	15.5938	16.8729	15.5029	15.3939	15.9486	15.4675	16.1061	16.0882	16.6055	15.3655	16.4454	17.1871	16.1717	15.9877	15.7758	16.0092	17.1006	15.2282	16.6894
P02655		APOC2_HUMAN	APOC2	Apolipoprotein C-II OS=Homo sapiens OX=9606 GN=APOC2 PE=1 SV=1	11.28	101	20.5069	21.0691	21.1015	20.417	20.7553	20.265	20.7553	20.714	21.1332	20.3211	20.3321	20.8802	20.002	21.3101	20.9388	21.3538	21.2933	20.5069	20.8191	20.2764	20.6186	20.1206	20.0156	21.502	20.1581	21.343	20.5823	20.2535	20.8423	20.895	20.8876	21.5915	21.2821	20.654	21.1642	21.1581	20.2535	21.0224	20.9742	20.9951	20.9882	20.895	21.5356
P02656		APOC3_HUMAN	APOC3	Apolipoprotein C-III OS=Homo sapiens OX=9606 GN=APOC3 PE=1 SV=1	10.85	99	19.9742	20.343	20.5731	20.0426	19.6489	19.4551	19.9316	19.471	20.0559	20.0951	19.7471	20.7389	19.1863	20.5823	20.5731	20.5823	20.1332	19.6925	19.7693	19.331	20.4273	19.3043	19.7681	20.8269	20.4273	20.5638	19.2431	19.9601	20.3101	19.9316	20.2184	20.6714	20.417	20.1457	20.4775	21.4067	19.8242	20.0156	20.5451	20.4273	20.4576	19.8036	20.714
P02671		FIBA_HUMAN	FGA	Fibrinogen alpha chain OS=Homo sapiens OX=9606 GN=FGA PE=1 SV=2	94.97	866	17.8472	17.5648	17.2914	18.9466	17.4007	17.5158	17.158	18.0077	18.1723	17.2705	18.8511	17.11	17.5276	16.6141	17.2795	17.4505	17.4377	17.4563	17.302	17.9487	18.2183	18.2309	17.9698	17.4384	19.0667	17.3686	18.3276	18.2267	17.9399	17.1971	17.6602	18.0821	18.3322	17.8643	17.3324	23.4425	17.8809	17.5796	17.7953	18.1671	17.9185	18.8753	17.4378
P02675		FIBB_HUMAN	FGB	Fibrinogen beta chain OS=Homo sapiens OX=9606 GN=FGB PE=1 SV=2	55.93	491	14.2334	14.4821	14.5246	16.3648	14.6155	14.5536	14.2493	15.8325	15.4818	14.1165	16.4741	15.2093	14.6414	13.8942	14.0062	13.8886	13.7862	14.4827	14.8216	14.7542	15.5797	15.6349	15.9227	14.1051	17.0392	13.3404	15.1611	15.4968	14.7868	15.0794	14.7552	15.6481	15.3961	15.3662	13.7413	22.7389	14.9729	14.5506	15.7446	15.2172	14.8301	16.5276	14.3406
P02679		FIBG_HUMAN	FGG	Fibrinogen gamma chain OS=Homo sapiens OX=9606 GN=FGG PE=1 SV=3	51.51	453	15.4931	15.7037	15.418	17.3477	15.8386	15.9336	15.5622	16.6386	16.867	15.1974	17.2301	15.9777	15.7832	15.8497	15.4557	15.3014	15.2018	15.6371	15.7477	15.5542	16.5138	16.5755	16.6477	15.4808	17.5262	15.3005	16.1659	16.3051	16.2856	16.5509	15.7819	16.5686	16.4202	16.24	14.8225	22.417	15.6038	15.8055	16.481	16.6175	16.3308	17.1816	15.3874
P02730		B3AT_HUMAN	SLC4A1	Band 3 anion transport protein OS=Homo sapiens OX=9606 GN=SLC4A1 PE=1 SV=3	101.79	911	13.0898	12.5204	12.556	12.5103	12.7117	13.3709	14.1047	12.3415	12.3191	13.0538	13.5867	12.2863	13.0456	12.2073	12.3724	13.3441	12.4638	12.5295	13.34	13.3216	12.6604	12.9802	12.7682	13.2647	13.204	13.3852	13.3012	14.0785	13.0774	12.3866	12.8068	13.7144	12.6671	12.2814	13.1002	12.932	12.0768	13.6847	12.0249	12.3002	12.8537	12.3018	12.2612
P02741		CRP_HUMAN	CRP	C-reactive protein OS=Homo sapiens OX=9606 GN=CRP PE=1 SV=1	25.04	224	18.5731	19.2615	18.5987	21.1886	19.8694	17.3178	17.8384	18.4204	18.8496	17.5683	19.1673	17.4801	17.9239	17.5065	18.5467	18.4876	19.4711	17.8608	18.2611	16.1639	20.1825	16.5897	16.7328	18.1539	18.9885	18.7465	21.1765	16.6246	20.7307	15.2469	17.343	17.4734	20.002	17.7851	17.4553	18.6084	15.232	16.5471	17.423	18.2688	19.7764	19.625	17.8915
P02743		SAMP_HUMAN	APCS	Serum amyloid P-component OS=Homo sapiens OX=9606 GN=APCS PE=1 SV=2	25.39	223	14.9425	14.9765	14.4973	15.2116	14.8658	15.0035	15.1445	15.0066	14.9193	15.1287	15.3249	15.2731	14.9386	15.512	15.5705	16.0608	15.7846	14.8006	15.2892	15.8232	14.8326	14.8194	14.5949	14.7508	14.8232	15.1517	16.9717	15.1716	15.2303	14.9676	15.3832	14.9159	15.5564	15.7743	15.5111	14.7438	14.8057	15.0635	15.1439	14.8684	15.6218	15.0733	15.5211
P02745		C1QA_HUMAN	C1QA	Complement C1q subcomponent subunit A OS=Homo sapiens OX=9606 GN=C1QA PE=1 SV=2	26.02	245	13.6512	14.2827	13.3276	14.5102	13.7941	15.2093	14.0661	14.4306	13.6292	13.1702	13.946	14.6754	13.5331	13.9174	14.7565	14.8822	14.848	15.2667	14.8255	15.0827	14.5345	13.5248	14.2186	14.2682	13.7387	13.7641	17.2336	14.4829	13.8115	13.9007	14.0045	13.6449	13.6062	13.5632	14.9754	13.8833	17.8432	14.3441	13.8328	15.2998	13.767	14.1999	16.0835
P02746		C1QB_HUMAN	C1QB	Complement C1q subcomponent subunit B OS=Homo sapiens OX=9606 GN=C1QB PE=1 SV=3	26.72	253	13.4834	13.779	13.4279	14.312	13.6513	14.7844	13.3462	13.7632	13.751	12.8027	13.5511	14.5406	13.6821	13.9131	14.3187	14.7206	14.4114	14.6361	14.599	14.526	14.0458	13.3129	13.9328	14.011	13.691	13.4011	16.4182	13.9363	13.4256	13.4854	13.7256	13.5468	13.3726	14.212	14.8829	13.459	16.5055	13.6609	13.5685	14.7859	13.7851	14.175	15.2373
P02747		C1QC_HUMAN	C1QC	Complement C1q subcomponent subunit C OS=Homo sapiens OX=9606 GN=C1QC PE=1 SV=3	25.77	245	14.2737	14.4612	13.7961	14.9923	14.0468	15.8164	14.5844	14.8826	14.1544	13.8519	14.4518	14.6995	14.1173	14.7292	15.5686	15.1138	15.3063	15.3772	15.6212	15.2352	14.1833	13.8788	14.859	14.7844	14.6304	14.0881	16.6989	14.8898	14.0336	14.8637	14.2753	14.1319	13.9635	15.2392	15.2713	14.1983	16.3642	15.0807	14.3959	16.0264	14.3865	14.859	15.7699
P02748		CO9_HUMAN	C9	Complement component C9 OS=Homo sapiens OX=9606 GN=C9 PE=1 SV=2	63.17	559	20.3211	20.5823	19.6711	20.7715	19.9601	20.4273	19.723	20.1079	20.2419	18.8575	20.3211	20.1332	20.002	19.6479	19.77	19.8414	19.7222	19.9882	19.9058	19.8974	20.1704	20.002	20.2535	20.1332	20.1332	19.6014	19.4846	20.0821	20.5069	19.623	20.4576	20.0559	20.3752	20.0951	19.6751	19.4952	18.3351	19.9283	20.6453	20.0426	20.3752	20.4375	19.5159
P02749		APOH_HUMAN	APOH	Beta-2-glycoprotein 1 OS=Homo sapiens OX=9606 GN=APOH PE=1 SV=3	38.3	345	15.0245	14.7772	15.0811	15.1735	15.4678	14.7727	14.6228	15.54	15.5503	14.2019	14.3778	15.0898	14.6429	14.7405	15.1256	16.1628	16.4329	15.5181	14.4851	16.5899	14.9612	14.7024	15.0196	14.3857	14.4191	13.9037	17.1658	13.9222	14.5208	13.517	15.3976	14.8935	14.5136	14.2193	14.7338	15.284	16.7725	14.6723	14.6477	13.918	13.7643	13.7032	15.6907
P02750		A2GL_HUMAN	LRG1	Leucine-rich alpha-2-glycoprotein OS=Homo sapiens OX=9606 GN=LRG1 PE=1 SV=2	38.18	347	12.2024	12.2602	12.6895	12.8707	13.687	12.6743	12.1694	13.3136	15.0502	12.3586	13.0564	11.3385	12.0925	13.1019	13.7573	15.6353	15.6094	13.4535	12.0707	15.2163	12.9671	12.864	12.5266	12.6877	12.8099	12.3143	17.9198	12.945	13.0771	12.7029	12.3892	13.3768	12.7341	13.4463	14.4774	12.8845	17.6415	14.5195	12.8837	12.4975	13.09	12.3994	16.2706
P02751		FINC_HUMAN	FN1	Fibronectin OS=Homo sapiens OX=9606 GN=FN1 PE=1 SV=5	272.32	2477	20.8113	20.7715	21.0156	21.391	20.9243	21.2593	20.3962	21.8346	21.2477	20.1332	20.8727	22.4651	20.654	20.7471	20.5545	20.3962	20.0156	21.0088	21.2419	20.2419	20.8034	21.3376	21.0426	20.5451	21.0821	19.0462	20.8802	20.5356	21.5069	20.3321	21.0821	21.2361	21.8987	20.8423	20.2764	21.5915	21.417	21.2933	21.3645	21.9672	19.8975	21.5731	20.6096
P02753		RET4_HUMAN	RBP4	Retinol-binding protein 4 OS=Homo sapiens OX=9606 GN=RBP4 PE=1 SV=3	23.01	201	13.7211	13.34	13.7316	13.6589	14.2154	13.7198	12.8918	13.6932	14.7797	13.5035	13.6215	13.7573	13.3695	13.9182	13.7147	14.8635	15.0353	14.1958	12.9503	14.6023	13.6895	13.8607	13.0836	13.3477	13.3469	13.2438	16.0295	13.4325	14.0016	13.273	13.8145	14.767	13.9677	14.3705	14.7163	14.4481	16.3364	14.2572	13.2826	13.335	13.7578	13.5534	15.7365
P02760		AMBP_HUMAN	AMBP	Protein AMBP OS=Homo sapiens OX=9606 GN=AMBP PE=1 SV=1	39	352	21.9388	22.0559	21.7553	21.6497	21.5592	21.9985	21.8839	22.0459	22.1143	21.4874	22.0325	21.9742	21.8269	21.7955	21.9171	21.6757	21.6141	21.8727	21.7715	21.7955	21.7265	21.8538	22.0854	21.6628	22.0426	21.417	20.7307	21.7634	21.6231	21.9812	22.0426	21.7995	21.8987	22.1079	21.3211	21.4923	21.3211	21.8576	22.1581	21.5869	21.68	21.6628	21.2361
P02765		FETUA_HUMAN	AHSG	Alpha-2-HS-glycoprotein OS=Homo sapiens OX=9606 GN=AHSG PE=1 SV=2	39.34	367	19.0791	19.529	18.831	19.1357	19.0716	19.0386	18.7903	19.3556	18.8356	18.7106	19.0404	19.5532	19.1342	19.5753	18.6552	18.9241	18.464	18.6591	19.1288	19.1505	18.8677	18.668	19.3555	19.5369	19.0121	18.6769	18.1119	19.1929	19.442	18.6794	19.5382	19.4604	19.5078	18.857	18.862	19.4124	18.7443	19.4544	19.6453	19.2741	19.123	19.2234	18.8379
P02766		TTHY_HUMAN	TTR	Transthyretin OS=Homo sapiens OX=9606 GN=TTR PE=1 SV=1	15.89	147	18.5166	18.6564	18.2249	18.0449	18.1137	18.2777	18.0484	18.3637	18.6905	17.775	18.4414	18.5918	18.2129	18.4862	18.5377	18.4032	18.5342	18.3386	18.0341	18.3115	18.318	17.8544	18.3348	18.728	18.1041	18.0586	18.4362	18.3479	18.2485	17.7115	18.3174	18.465	18.2199	18.0274	18.2135	18.2607	18.5586	18.1279	18.3926	18.2876	18.2344	18.0636	18.3929
P02768		ALBU_HUMAN	ALB	Albumin OS=Homo sapiens OX=9606 GN=ALB PE=1 SV=2	69.37	609	19.4	19.771	19.6234	19.8791	20.3101	19.8103	19.3951	20.4375	20.2877	18.8571	19.907	20.3962	19.5344	20.0292	20.0559	21.2877	21.2361	20.5451	19.3501	21.4576	20.0292	19.4271	20.0951	19.2942	19.4455	18.5074	21.8764	19.1322	19.6115	19.2593	19.8932	20.1079	19.7603	19.7042	19.9061	20.3321	22.2961	19.9459	19.9206	18.5279	19.2401	18.8126	21.2361
P02774		VTDB_HUMAN	GC	Vitamin D-binding protein OS=Homo sapiens OX=9606 GN=GC PE=1 SV=2	52.92	474	13.5164	14.0937	14.2802	14.5288	14.776	14.3787	14.4455	14.7245	14.6587	13.3065	14.0277	14.3479	13.8729	15.0449	15.5131	16.9567	17.3128	15.4132	14.133	16.6073	14.709	14.2323	15.2155	13.9824	13.98	14.2076	18.524	14.2619	14.28	14.3294	14.1616	15.1432	14.0466	15.2525	16.2392	15.1278	18.0804	14.78	14.1138	13.7262	14.1474	13.949	17.6972
P02775		CXCL7_HUMAN	PPBP	Platelet basic protein OS=Homo sapiens OX=9606 GN=PPBP PE=1 SV=3	13.89	128	17.1166	16.4391	16.9357	16.8323	17.4049	16.8129	17.3171	16.4943	16.3024	16.7528	17.3127	16.3143	17.3933	14.7995	16.8074	16.6143	16.8365	16.9752	16.5634	16.667	16.8665	16.7191	15.8478	16.9198	16.6946	17.8411	16.9183	17.2083	17.4098	16.5435	16.853	15.2758	17.599	16.8002	17.5572	13.1305	17.4491	18.1212	15.1581	17.2991	16.8463	16.0311	16.078
P02776		PLF4_HUMAN	PF4	Platelet factor 4 OS=Homo sapiens OX=9606 GN=PF4 PE=1 SV=2	10.84	101	18.2727	17.7957	18.6552	18.6734	18.4652	18.4456	18.6824	17.2495	17.5647	18.1341	18.46	16.2166	18.6255	13.1663	16.7884	16.9487	17.0474	18.3109	15.8355	16.8293	18.2556	18.0244	16.6038	16.946	17.6286	17.8975	16.9106	17.5951	19.6039	16.9891	18.1987	15.9758	19.0259	17.0805	17.4599	13.1362	18.2244	19.244	16.4729	17.5718	16.5605	16.4806	15.3893
P02786		TFR1_HUMAN	TFRC	Transferrin receptor protein 1 OS=Homo sapiens OX=9606 GN=TFRC PE=1 SV=2	84.87	760	13.1185	13.3956	13.8555	14.1686	13.226	13.0573	12.7294	13.9394	13.3988	12.6516	13.4804	14.4416	12.8716	14.4056	13.9843	13.9349	13.5999	13.574	14.0941	14.0717	13.3758	12.9519	13.5312	14.1635	13.3591	12.9109	13.9953	13.7561	13.09	13.8089	13.2126	13.4583	13.2096	13.5887	13.6275	13.8086	14.377	13.7314	13.8593	12.8508	13.6497	14.5505	13.8921
P02787		TRFE_HUMAN	TF	Serotransferrin OS=Homo sapiens OX=9606 GN=TF PE=1 SV=4	77.05	698	16.6056	16.3797	17.0372	16.4024	18.5487	17.1079	16.9612	17.7788	17.8275	16.1947	16.5782	16.6674	16.9081	18.2807	18.5513	20.2184	20.0821	18.423	16.6388	20.5638	17.4985	16.7206	16.923	16.3428	16.3133	16.4587	20.7056	16.6334	16.6222	16.8761	16.8437	17.8169	16.5112	17.5631	18.414	17.1695	20.8034	16.9562	16.6762	15.8151	16.8008	16.3902	19.4851
P02788		TRFL_HUMAN	LTF	Lactotransferrin OS=Homo sapiens OX=9606 GN=LTF PE=1 SV=6	78.18	710	13.8986	12.2152	12.899	11.8945	12.3931	11.7763	12.303	16.8936	12.5442	12.2312	12.5005	11.1514	12.8028	11.638	12.4824	12.4698	13.5368	12.5327	12.0413	12.3709	11.0708	12.5149	11.5281	12.2341	12.0536	12.0186	12.3611	11.937	12.6091	12.1515	11.7002	11.348	11.9704	11.8746	12.1502	12.713	11.6536	11.7175	12.0377	11.5012	12.0493	12.2151	12.4691
P02790		HEMO_HUMAN	HPX	Hemopexin OS=Homo sapiens OX=9606 GN=HPX PE=1 SV=2	51.68	462	18.1414	18.1056	18.1658	18.1087	18.622	17.9253	18.0004	18.4697	19.1131	17.4294	18.012	18.1349	17.7839	18.4983	18.4261	19.287	19.4255	18.6898	17.7142	18.8903	18.418	17.9404	18.3917	17.6816	18.1038	17.41	20.3645	17.3998	17.725	17.8531	17.5159	18.0219	17.8567	18.4687	18.7302	17.6162	19.816	18.5002	17.7797	17.1987	18.0869	17.3783	19.3865
P02792		FRIL_HUMAN	FTL	Ferritin light chain OS=Homo sapiens OX=9606 GN=FTL PE=1 SV=2	20.02	175	12.5006	14.0686	11.7098	13.2186	12.4307	14.3175	13.4334	13.7131	13.0471	14.0117	12.596	14.7408	13.298	13.6754	13.619	13.4096	13.8028	13.7251	14.4195	13.3807	13.0382	13.3753	12.6888	13.0806	12.5883	12.4372	12.6404	13.6277	12.6231	13.5661	13.9033	13.4568	14.0521	14.1738	13.348	14.576	13.175	14.3205	13.4135	13.3846	14.1859	13.194	13.924
P02818		OSTCN_HUMAN	BGLAP	Osteocalcin OS=Homo sapiens OX=9606 GN=BGLAP PE=1 SV=2	10.96	100	11.1203	12.1827	13.1857	10.8967	10.9378	11.8986	10.489	11.9172	10.3112	10.5958	8.38388	10.0857	10.1293	10.9547	12.3497	11.4181	10.5474	12.1038	10.6856	10.071	10.9155	10.4138	10.7203	11.6805	12.456	12.0898	9.94478	12.3136	11.626	11.4222	10.9998	11.3961	12.1292	11.1542	11.8993	10.6852	8.86222	11.5659	11.8258	12.6052	10.351	11.0029	11.5587
P03951		FA11_HUMAN	F11	Coagulation factor XI OS=Homo sapiens OX=9606 GN=F11 PE=1 SV=1	70.11	625	10.7238	11.936	8.55711	9.80132	10.6121	10.4792	10.2073	11.3249	11.6129	7.60751	10.4259	11.348	10.6049	11.868	11.3109	11.1923	11.1325	10.9231	10.4268	11.8587	11.558	10.6369	11.4362	10.8666	10.7007	11.5305	12.4875	11.0862	10.1548	11.1273	11.2064	11.3295	10.521	11.1165	11.3577	12.9905	13.3432	11.1006	11.5594	11.0421	11.339	10.6554	11.9477
P03952		KLKB1_HUMAN	KLKB1	Plasma kallikrein OS=Homo sapiens OX=9606 GN=KLKB1 PE=1 SV=1	71.37	638	13.1829	13.1045	12.8388	12.7253	12.3467	13.2988	13.1267	13.0521	13.0695	12.233	12.6286	13.8126	12.3462	13.8143	13.3503	13.9248	13.9552	13.1523	12.8463	13.7493	13.0407	12.683	13.0617	13.0785	13.0787	12.8766	14.1588	12.9318	12.6496	12.5619	13.2141	13.0601	12.9281	12.7973	13.5238	13.4855	15.3035	12.9299	13.2936	12.8945	12.9106	12.621	14.3378
P03956		MMP1_HUMAN	MMP1	Interstitial collagenase OS=Homo sapiens OX=9606 GN=MMP1 PE=1 SV=3	54.01	469	12.9287	12.4083	11.9757	11.8871	12.5739	13.1892	12.9447	12.2788	12.1589	12.4622	14.1852	13.4946	12.519	12.413	13.3979	14.0622	12.9738	14.3537	11.3967	13.8495	13.0946	11.9251	12.4561	13.0329	12.3928	13.3443	11.4029	13.5592	12.7234	13.8035	12.3331	11.8629	12.8491	12.7767	14.156	10.7097	12.31	12.5414	12.5189	12.8801	13.0756	12.7711	12.364
P04003		C4BPA_HUMAN	C4BPA	C4b-binding protein alpha chain OS=Homo sapiens OX=9606 GN=C4BPA PE=1 SV=2	67.03	597	20.953	20.7307	20.9316	21.417	20.895	20.895	20.1825	20.4775	20.8802	20.7876	21.0493	20.9601	20.6186	19.9186	19.9248	20.0292	19.9459	20.5356	18.8798	18.9467	20.8651	20.6714	20.3538	19.2141	20.1704	19.5637	19.501	19.2903	20.3857	19.3929	20.3321	20.5638	20.5069	19.2619	20.0559	20.1825	20.0292	20.0426	20.0559	19.1198	19.8063	19.1115	20.1079
P04004		VTNC_HUMAN	VTN	Vitronectin OS=Homo sapiens OX=9606 GN=VTN PE=1 SV=1	54.3	478	21.5498	21.5915	21.4576	21.4726	21.2184	21.5213	21.1015	21.502	21.4626	21.1457	21.265	21.3211	21.3045	21.417	21.3592	21.2361	21.2593	21.2593	21.1946	21.0756	21.417	21.0691	21.265	21.4375	21.1765	20.9316	20.7955	21.1946	21.3484	21.2184	21.343	21.3752	21.4067	21.1269	21.2707	21.1704	20.6364	21.2361	21.4676	21.3321	21.3045	21.265	21.0359
P04040		CATA_HUMAN	CAT	Catalase OS=Homo sapiens OX=9606 GN=CAT PE=1 SV=3	59.76	527	11.315	11.3092	11.326	10.9669	11.5791	11.3031	11.4107	12.4752	11.6616	11.389	10.807	11.346	11.6725	11.6355	12.1037	12.0756	11.8794	11.1271	11.4744	11.6074	11.0439	11.6689	12.085	11.0319	11.5807	11.7003	13.6949	11.2322	11.1028	11.9745	11.3674	11.529	11.2659	12.1467	12.0321	11.2787	12.6089	11.6074	11.5874	12.6002	11.2598	11.9956	12.0607
P04062		GBA1_HUMAN	GBA1	Lysosomal acid glucosylceramidase OS=Homo sapiens OX=9606 GN=GBA1 PE=1 SV=3	59.72	536	11.391	10.6228	11.1039	11.3439	11.0131	11.233	11.6608	11.8216	11.4172	11.3827	11.0996	10.7088	11.0956	10.5337	11.4873	11.757	11.2937	11.3309	11.0724	10.8593	10.628	11.2552	10.9058	11.1251	11.2153	11.3907	11.7691	11.2724	11.0924	11.1342	10.5871	10.4455	11.4111	11.5822	11.8626	10.4847	10.6883	11.1024	10.5675	11.4774	11.2341	11.3694	10.927
P04070		PROC_HUMAN	PROC	Vitamin K-dependent protein C OS=Homo sapiens OX=9606 GN=PROC PE=1 SV=1	52.07	461	20.0559	20.2535	20.2184	19.9048	20.0292	20.1457	20.3321	20.0292	20.3321	20.1332	20.2184	19.6809	19.9601	19.794	19.9148	19.8527	20.2419	20.3538	19.1131	19.3502	20.2184	19.9882	19.5363	19.8219	19.7684	19.5784	19.0419	19.3408	19.7541	19.5805	19.6601	19.7511	19.9742	19.4313	20.002	19.7332	19.541	20.1079	19.6699	19.4135	19.8369	18.8456	19.7582
P04075		ALDOA_HUMAN	ALDOA	Fructose-bisphosphate aldolase A OS=Homo sapiens OX=9606 GN=ALDOA PE=1 SV=2	39.42	364	12.2343	11.6314	13.1374	11.8233	12.7353	11.5071	12.7922	13.6876	11.7172	13.0512	11.2755	10.6016	13.0025	11.8063	12.6107	12.1693	11.7325	12.2883	12.6649	12.1846	11.3308	11.9407	11.389	11.5449	12.1459	13.3854	12.3458	12.822	12.1585	13.1253	12.263	11.8308	12.5127	12.0607	12.6341	12.067	11.142	12.6528	11.8997	12.8558	12.2745	11.7974	11.7431
P04080		CYTB_HUMAN	CSTB	Cystatin-B OS=Homo sapiens OX=9606 GN=CSTB PE=1 SV=2	11.14	98	10.6013	10.5335	7.11151	9.72432	10.2685	7.84307	7.60996	13.3894	7.0835	9.83126	8.21988	7.12124	12.8447	10.8499	9.4429	8.05789	10.2844	6.93362	7.89836	7.75855	7.15828	9.28932	9.78956	8.15213	9.86225	7.6143	10.9711	9.5813	7.1605	9.34563	9.03011	7.92329	8.08866	7.52296	10.3536	10.7788	11.0824	8.37693	8.53729	10.4921	8.45962	10.4368	10.7153
P04083		ANXA1_HUMAN	ANXA1	Annexin A1 OS=Homo sapiens OX=9606 GN=ANXA1 PE=1 SV=2	38.71	346	14.1505	12.5888	12.0649	11.6721	11.9598	10.8712	11.4768	16.7045	11.7523	11.5568	11.7279	11.639	14.4731	13.5096	11.8314	11.6177	12.458	11.0145	11.5471	12.3549	11.6108	11.8119	12.1517	11.2906	11.1567	11.3525	12.8867	11.4411	11.9993	11.7491	11.3159	11.8042	11.9354	12.1277	11.7165	11.9469	12.1007	11.3484	11.415	11.9628	11.5496	12.243	11.417
P04114		APOB_HUMAN	APOB	Apolipoprotein B-100 OS=Homo sapiens OX=9606 GN=APOB PE=1 SV=2	515.6	4563	21.7471	20.9601	21.2933	20.9171	20.4375	21.1395	20.4676	21.5213	21.6006	20.3857	21.3592	21.7056	20.6006	21.6714	21.4221	21.0625	21.5356	21.5731	21.2361	21.2302	20.7955	20.9098	21.6186	21.85	20.9459	20.7955	20.7553	21.2184	21.1886	20.9459	21.3645	20.895	21.8073	21.3156	20.7796	20.5261	21.1765	21.2125	21.5638	21.4015	21.0886	20.9243	21.0426
P04179		SODM_HUMAN	SOD2	Superoxide dismutase [Mn], mitochondrial OS=Homo sapiens OX=9606 GN=SOD2 PE=1 SV=3	24.75	222	11.0679	9.04469	10.726	6.9015	11.1678	7.05263	11.0439	11.2943	8.92612	11.7086	11.0213	8.91294	11.1025	9.97057	8.25287	10.9219	10.0629	10.7827	10.368	11.4384	7.33772	7.00396	7.42527	6.86303	10.345	12.1623	8.29996	7.79412	8.19502	11.1203	7.95775	7.14175	9.04704	10.852	10.9224	11.0165	11.6036	11.3365	8.18323	9.10068	11.8008	8.67263	7.92574
P04180		LCAT_HUMAN	LCAT	Phosphatidylcholine-sterol acyltransferase OS=Homo sapiens OX=9606 GN=LCAT PE=1 SV=1	49.58	440	14.7046	14.4778	14.7004	14.5016	14.2026	14.6017	14.4565	14.5991	14.4585	14.4647	14.307	14.2731	14.1105	14.8527	15.1961	15.3908	15.2897	14.9	14.8495	14.9762	14.2523	14.4305	14.2061	15.0208	14.1387	14.0507	15.1164	14.6613	14.4696	15.1277	13.9807	14.4091	13.9231	14.5862	15.2144	14.574	15.8786	14.6629	14.3544	15.2564	14.2675	13.9613	15.3794
P04196		HRG_HUMAN	HRG	Histidine-rich glycoprotein OS=Homo sapiens OX=9606 GN=HRG PE=1 SV=1	59.58	525	17.9395	18.1108	17.9525	17.8571	17.4235	18.0644	17.7383	17.7591	17.7688	17.665	18.0674	18.1282	17.6943	17.4968	17.6404	18.3669	17.9501	17.476	18.1972	18.4364	17.4422	17.958	18.0533	17.4228	17.6191	18.1708	18.3757	17.7796	18.0064	18.0268	17.6986	17.7033	17.9992	17.7078	18.0306	18.3204	18.8097	17.5503	17.946	17.7195	18.0146	17.789	18.4373
P04211		LV743_HUMAN	IGLV7-43	Immunoglobulin lambda variable 7-43 OS=Homo sapiens OX=9606 GN=IGLV7-43 PE=3 SV=2	12.45	117	9.12734	8.75671	8.47722	10.9647	12.3373	10.7103	14.9875	12.2934	7.47793	7.26204	10.5957	10.6591	8.14179	8.07792	8.47555	11.9011	7.56322	8.29581	7.34207	7.33721	11.7721	11.9037	11.7744	13.4062	8.05291	11.694	7.70045	8.02576	7.50805	9.35828	11.038	12.2478	6.95649	10.171	11.2892	12.9379	7.45349	11.5055	7.22581	10.5538	11.8679	9.71495	11.8673
P04217		A1BG_HUMAN	A1BG	Alpha-1B-glycoprotein OS=Homo sapiens OX=9606 GN=A1BG PE=1 SV=4	54.25	495	13.541	13.8245	13.5809	13.7543	14.3975	13.7625	13.8045	14.7077	15.0287	13.0506	13.8179	14.3938	13.2343	14.5377	15.0973	16.5683	16.6705	14.9827	13.6026	16.1462	14.1093	13.8269	13.608	13.7549	13.3799	13.4419	17.5367	13.6008	13.361	13.8253	13.0303	14.5483	13.3663	15.0267	15.731	13.7548	17.8453	16.1432	13.9018	12.7793	13.664	13.4207	16.8683
P04259		K2C6B_HUMAN	KRT6B	Keratin, type II cytoskeletal 6B OS=Homo sapiens OX=9606 GN=KRT6B PE=1 SV=5	60.07	564	13.5321	11.3606	11.2498	12.4177	13.9683	11.7199	12.5036	15.0237	11.544	12.4699	10.851	12.1406	14.0432	13.8201	14.1817	12.8165	13.2428	12.0102	13.1635	15.0159	11.448	12.3954	14.4198	11.3175	11.9282	14.5748	17.0664	11.1097	11.6364	12.2369	10.8878	13.2032	12.6692	12.9066	12.9508	12.7491	13.8762	12.1898	12.175	13.938	11.9902	12.707	12.4615
P04264		K2C1_HUMAN	KRT1	Keratin, type II cytoskeletal 1 OS=Homo sapiens OX=9606 GN=KRT1 PE=1 SV=6	66.04	644	18.6344	18.623	18.3499	18.2732	19.0507	18.395	18.1255	19.2241	18.6848	17.9583	18.4167	17.9805	18.3787	18.9088	19.4295	18.5839	19.0778	18.4816	18.0909	18.6601	18.1589	19.2769	19.7195	18.1538	19.0011	19.0628	20.3857	18.4925	17.8768	19.2221	17.2392	18.7377	18.1426	19.8103	18.9631	18.8737	18.7874	19.2404	18.8515	20.4972	17.8176	19.8942	19.1661
P04271		S100B_HUMAN	S100B	Protein S100-B OS=Homo sapiens OX=9606 GN=S100B PE=1 SV=2	10.71	92	10.6673	10.8612	10.8939	10.5136	9.93777	10.6576	10.7576	10.945	10.6216	10.969	10.577	10.6604	9.41157	11.1224	11.9189	11.3936	11.0522	11.1861	10.5519	10.7033	10.5749	11.22	10.0346	10.5537	10.6847	11.3253	10.5848	10.3092	10.8837	10.2576	11.001	9.8653	10.9482	9.92657	10.0158	10.8705	9.50278	10.604	11.1633	11.2363	11.3157	10.4203	10.8715
P04275		VWF_HUMAN	VWF	von Willebrand factor OS=Homo sapiens OX=9606 GN=VWF PE=1 SV=4	309.26	2813	15.8478	15.2151	15.9548	16.5932	16.3287	16.1531	15.812	16.8861	16.8698	16.0995	16.3115	17.4875	15.9118	16.0475	15.5336	15.6805	15.6499	16.4233	15.8351	15.6129	16.0962	17.0796	15.142	15.8828	16.8749	15.4126	16.1796	15.9923	15.6732	15.4913	14.8744	15.129	16.7964	16.4599	15.8065	15.0294	16.1731	16.0257	15.567	16.3886	15.072	16.2734	15.8964
P04278		SHBG_HUMAN	SHBG	Sex hormone-binding globulin OS=Homo sapiens OX=9606 GN=SHBG PE=1 SV=2	43.78	402	15.1164	15.4244	16.0176	16.3272	13.8972	15.8515	15.0735	16.1571	16.3498	14.8407	15.4412	15.352	15.3951	16.1435	15.5366	15.8745	14.9234	16.2104	15.3434	15.7667	15.1914	14.8139	15.987	15.8987	16.015	15.5239	14.7244	15.4959	15.6588	16.5894	14.9874	14.8871	16.1793	15.856	15.5107	15.8682	15.8622	15.5643	16.5028	15.9772	16.0472	15.9698	15.8616
P04350		TBB4A_HUMAN	TUBB4A	Tubulin beta-4A chain OS=Homo sapiens OX=9606 GN=TUBB4A PE=1 SV=2	49.59	444	13.5494	12.2446	13.7533	8.26048	13.3481	8.38974	13.7285	12.7978	8.18968	14.0005	7.80604	8.61609	13.5938	7.107	13.5791	12.9504	12.7106	12.6962	8.66917	8.06213	12.6613	8.33056	7.20413	8.81061	6.74656	13.3978	7.87425	7.25641	13.439	13.5078	8.13556	13.2999	12.6895	7.40391	13.5799	8.95421	11.9338	7.99218	11.694	12.566	6.91509	12.2797	12.5642
P04406		G3P_HUMAN	GAPDH	Glyceraldehyde-3-phosphate dehydrogenase OS=Homo sapiens OX=9606 GN=GAPDH PE=1 SV=3	36.05	335	16.007	15.6551	16.0893	15.9109	16.1828	15.9441	16.0989	16.243	15.5067	16.3839	15.735	15.5025	16.5676	15.7494	16.1544	15.9962	15.7592	16.0747	16.1714	16.8664	15.7359	16.343	15.5596	16.6689	16.6337	16.5422	16.7338	16.958	16.7082	16.1525	16.2856	17.0286	15.9398	15.9061	15.9024	16.415	15.2487	16.3752	15.952	15.5503	16.3119	15.9808	16.0836
P04424		ARLY_HUMAN	ASL	Argininosuccinate lyase OS=Homo sapiens OX=9606 GN=ASL PE=1 SV=4	51.66	464	13.492	9.00864	7.54051	13.1352	7.5091	12.7356	6.82288	7.92938	13.148	13.5653	13.7731	13.5604	12.4766	14.452	14.4191	14.1014	14.1119	12.6577	13.9232	14.5992	13.8283	12.9356	14.0757	14.0932	12.8838	7.32908	13.4501	14.3804	13.7255	14.7822	9.093	12.8293	13.9141	15.1649	13.0574	9.21042	16.6169	8.63999	8.1325	13.767	13.6044	15.0285	14.0224
P04430		KV116_HUMAN	IGKV1-16	Immunoglobulin kappa variable 1-16 OS=Homo sapiens OX=9606 GN=IGKV1-16 PE=1 SV=2	12.62	117	11.3543	11.5983	9.80699	11.3795	13.1505	10.329	12.5068	11.7855	10.794	7.46186	11.2257	11.7919	11.2256	12.5776	12.079	12.8959	12.0529	12.3392	11.7033	13.1877	11.4981	11.0511	11.2673	11.6533	11.8988	10.9135	12.8593	11.5598	10.8903	12.0779	11.8951	12.3049	10.2974	10.6265	12.3167	8.7597	12.4727	12.0416	11.7132	12.0773	12.1841	11.1715	15.6487
P04433		KV311_HUMAN	IGKV3-11	Immunoglobulin kappa variable 3-11 OS=Homo sapiens OX=9606 GN=IGKV3-11 PE=1 SV=1	12.58	115	13.326	13.007	13.7438	14.2658	14.5895	14.9331	15.1514	14.3779	13.1288	13.9157	13.8989	16.1502	13.8521	13.4787	14.4319	15.4472	14.9268	15.0454	14.1895	16.2643	14.6171	13.6524	15.2053	15.0576	14.3657	20.9171	16.7742	14.0981	13.5282	14.7404	15.5734	14.9588	13.8283	14.3766	15.4266	14.0015	17.7538	14.7901	14.935	16.4642	15.1625	16.085	16.1255
P04439		HLAA_HUMAN	HLA-A	HLA class I histocompatibility antigen, A alpha chain OS=Homo sapiens OX=9606 GN=HLA-A PE=1 SV=2	40.84	365	15.0095	14.1364	14.9177	14.5304	14.3982	14.1466	15.3895	14.083	14.9346	15.2655	14.215	14.7007	14.6372	13.5553	15.5318	15.5295	14.4493	14.3002	15.7108	14.9935	15.0752	13.6101	14.2792	14.8897	14.4788	15.4781	13.6185	15.3804	15.3899	15.1714	14.9303	13.3884	15.6385	15.5811	15.0575	14.7905	13.9494	14.7727	14.4374	14.6038	14.2411	15.1884	15.4792
P04632		CPNS1_HUMAN	CAPNS1	Calpain small subunit 1 OS=Homo sapiens OX=9606 GN=CAPNS1 PE=1 SV=1	28.32	268	15.5214	15.6031	15.7031	15.6622	15.5834	15.5181	15.4809	15.2502	15.6413	15.9351	15.3495	14.9759	15.3123	15.7517	15.7196	15.228	15.6109	15.3125	15.1384	15.4515	15.2901	15.6222	15.0292	15.4888	15.4256	15.1529	15.8833	15.2768	15.4245	15.7378	15.8265	15.6548	15.2557	15.7847	15.6786	15.4512	15.2299	15.1178	15.2258	15.1981	15.5911	15.0669	15.7431
P04792		HSPB1_HUMAN	HSPB1	Heat shock protein beta-1 OS=Homo sapiens OX=9606 GN=HSPB1 PE=1 SV=2	22.78	205	14.4471	12.9586	12.2482	13.0997	12.7315	12.9585	12.8146	15.4883	12.7115	12.4383	12.6178	12.0734	14.1145	13.0509	13.4162	13.1563	13.775	12.5524	12.622	13.0282	12.6314	12.9954	13.4147	12.4283	13.0198	13.1227	15.4638	12.9736	13.1013	12.4747	12.643	12.6779	12.9599	13.6567	13.4329	14.2726	12.4986	12.7813	12.8063	13.5558	13.0451	13.2231	12.5185
P04843		RPN1_HUMAN	RPN1	Dolichyl-diphosphooligosaccharide--protein glycosyltransferase subunit 1 OS=Homo sapiens OX=9606 GN=RPN1 PE=1 SV=1	68.57	607	9.98449	9.64751	10.4402	9.86867	10.266	9.95105	10.576	11.1642	9.95296	10.5096	9.06995	9.48744	10.0435	8.02648	9.60917	10.4095	8.98437	9.69794	9.59706	9.91303	9.10795	9.92239	8.97306	10.4809	8.88463	10.1522	10.6463	9.49634	9.80845	9.78083	9.33035	8.4638	9.82807	10.1322	9.73844	10.6577	9.53285	10.2857	10.12	9.21391	10.463	9.92351	9.60391
P04844		RPN2_HUMAN	RPN2	Dolichyl-diphosphooligosaccharide--protein glycosyltransferase subunit 2 OS=Homo sapiens OX=9606 GN=RPN2 PE=1 SV=3	69.28	631	11.5054	11.3389	10.6767	11.1556	10.6329	11.4286	11.6958	12.151	10.871	10.8043	10.5787	11.2734	11.1894	11.269	10.5287	11.0557	11.1848	11.3465	11.6303	11.2209	11.3417	11.0112	11.4665	11.6675	11.4904	11.2322	12.0322	11.2812	11.2965	11.4454	11.5878	10.9291	10.873	11.5819	10.9203	11.1033	7.95287	10.9179	10.7857	11.4071	11.3882	11.6275	10.6302
P04899		GNAI2_HUMAN	GNAI2	Guanine nucleotide-binding protein G(i) subunit alpha-2 OS=Homo sapiens OX=9606 GN=GNAI2 PE=1 SV=3	40.45	355	12.9486	12.765	13.9314	12.8304	13.3238	12.9297	13.6281	13.3677	13.0324	13.6692	12.7753	12.4714	13.8009	12.6545	13.4078	13.1709	13.1347	12.9457	13.3427	13.5867	12.8574	12.7622	12.582	13.2553	13.053	13.3047	13.4309	13.189	13.2319	13.4786	12.7861	12.9532	13.212	13.4034	13.5478	13.7742	12.962	13.1575	12.8055	13.5937	12.9139	12.8869	13.3393
P04908	Q7L7L0;Q93077	H2A1B_HUMAN	H2AC4	Histone H2A type 1-B/E OS=Homo sapiens OX=9606 GN=H2AC4 PE=1 SV=2	14.14	130	11.8598	12.3482	11.1508	10.2781	11.5367	12.6847	12.3218	11.8721	9.69663	11.9382	10.1628	8.82135	10.6974	9.91135	12.207	10.8585	11.0224	10.4476	11.063	14.4339	8.87827	11.6193	8.67999	12.6539	8.78608	11.2628	12.3294	12.8227	14.1149	11.1801	11.2097	11.4263	11.6449	11.3075	11.2603	11.1343	10.8167	12.1959	11.891	10.8211	9.89681	11.7243	9.85869
P05023		AT1A1_HUMAN	ATP1A1	Sodium/potassium-transporting ATPase subunit alpha-1 OS=Homo sapiens OX=9606 GN=ATP1A1 PE=1 SV=1	112.89	1023	9.75462	9.93454	10.8563	9.9802	10.2771	9.8553	10.8695	10.0316	9.84932	10.5339	9.05594	9.83234	10.3822	10.5412	10.9592	10.2934	10.6682	10.2786	10.935	10.8292	9.71551	9.80463	10.3407	10.3634	10.2405	10.6821	9.65256	10.8429	10.66	11.1135	10.3977	10.138	10.5408	10.6187	10.778	11.0149	10.1037	11.0229	10.7088	10.9953	10.029	10.6484	10.1094
P05060		SCG1_HUMAN	CHGB	Secretogranin-1 OS=Homo sapiens OX=9606 GN=CHGB PE=1 SV=2	78.28	677	14.3255	14.8311	15.3607	14.8419	14.1857	14.723	14.3279	14.9586	15.7726	14.806	15.3013	14.4731	15.1266	15.425	15.0758	14.9997	15.4542	14.7174	14.6063	15.1144	14.7587	15.4776	14.6084	14.842	15.2482	14.77	15.0143	15.0406	14.3939	15.6498	14.2287	14.8269	15.0809	14.2702	15.5757	14.6273	14.566	14.0869	14.7865	15.4385	14.1397	14.8081	14.3282
P05062		ALDOB_HUMAN	ALDOB	Fructose-bisphosphate aldolase B OS=Homo sapiens OX=9606 GN=ALDOB PE=1 SV=2	39.47	364	10.4509	11.9186	11.5381	10.6166	12.953	12.0973	10.9139	10.5266	10.6492	11.4196	9.32566	11.7774	11.4065	11.7357	10.8239	11.4851	11.5076	11.5246	11.0842	10.6986	11.1758	11.0268	12.1073	11.1768	10.5389	11.5354	11.7526	10.9369	10.8047	10.6962	11.9015	11.8142	11.0638	10.4114	11.6238	11.2003	12.2584	11.0558	9.38635	11.1181	10.9704	10.3019	12.4293
P05067		A4_HUMAN	APP	Amyloid-beta precursor protein OS=Homo sapiens OX=9606 GN=APP PE=1 SV=3	86.94	770	18.3948	17.9151	18.4097	18.4245	18.978	18.2327	18.6509	17.6079	18.0994	18.2779	18.6661	17.0417	18.5625	15.8465	18.3968	18.2852	18.41	18.7837	17.4858	17.5675	18.8662	18.3248	17.1109	18.1937	17.5929	18.879	18.0222	17.9181	18.6885	17.485	17.9259	16.2268	18.7711	17.9348	18.5845	14.8734	17.6115	18.773	15.9107	18.3844	18.0211	16.8061	17.7957
P05089		ARGI1_HUMAN	ARG1	Arginase-1 OS=Homo sapiens OX=9606 GN=ARG1 PE=1 SV=2	34.73	322	12.1117	12.0753	11.7204	11.3521	12.0995	10.7778	11.8747	13.1322	11.7204	11.5383	11.6215	11.2429	11.4885	12.3036	12.773	11.7572	12.6156	11.6602	11.2424	12.2189	11.4321	12.9265	12.9031	11.1543	12.5562	12.1209	13.9899	11.4353	11.2854	12.2799	10.672	11.9041	11.3683	13.4972	12.4587	11.7977	11.5536	12.7914	11.7132	13.7325	10.9273	13.0528	12.7822
P05090		APOD_HUMAN	APOD	Apolipoprotein D OS=Homo sapiens OX=9606 GN=APOD PE=1 SV=1	21.28	189	17.469	16.686	16.7542	17.2159	17.0683	17.548	17.1624	16.7593	17.2926	16.9491	17.6209	17.307	16.7415	18.0021	17.256	17.811	17.5904	17.1566	17.7757	18.5342	16.3387	16.9338	17.3607	17.3999	17.1809	17.7615	16.9125	18.6357	18.1929	17.6545	18.194	18.1925	18.0202	17.6988	17.8782	16.6162	17.7301	18.1198	18.5121	18.0686	17.6845	18.1729	16.8321
P05106		ITB3_HUMAN	ITGB3	Integrin beta-3 OS=Homo sapiens OX=9606 GN=ITGB3 PE=1 SV=2	87.06	788	14.1971	13.0525	15.3511	13.9045	15.1636	14.1642	15.7863	13.958	14.1095	15.8667	13.4184	12.6187	15.6729	12.0962	14.7815	14.2412	14.0389	14.3407	14.4825	13.5776	13.246	13.8116	12.7725	14.0189	14.1488	15.1602	13.6278	14.6113	14.5412	14.4363	13.8953	13.2591	15.0438	13.8934	14.9696	14.9578	14.6393	15.5448	12.5084	14.6335	13.8685	12.8502	13.2165
P05107		ITB2_HUMAN	ITGB2	Integrin beta-2 OS=Homo sapiens OX=9606 GN=ITGB2 PE=1 SV=2	84.78	769	12.683	11.7663	12.3604	11.9705	12.342	12.0881	12.6594	13.1186	12.2378	12.3623	12.4082	11.5517	12.516	11.7103	11.9654	12.0606	11.9241	12.09	11.8889	13.1763	12.3043	12.1418	12.0822	12.4486	11.9227	11.7938	12.5634	12.3399	12.7558	11.811	12.317	12.6726	12.5765	12.4825	12.3881	12.8249	12.2155	12.2408	12.6015	12.3781	11.8814	11.9894	12.4928
P05109		S10A8_HUMAN	S100A8	Protein S100-A8 OS=Homo sapiens OX=9606 GN=S100A8 PE=1 SV=1	10.83	93	15.6946	14.8211	15.7222	15.2662	15.1975	14.7348	14.9669	17.9263	15.3924	15.2239	14.5613	14.5627	16.1531	14.679	15.5539	15.5534	15.7995	14.9093	14.1254	15.9576	15.248	15.5046	14.0966	15.3966	14.629	15.0685	16.8981	14.7205	15.9545	14.8409	14.7636	15.5962	15.3659	14.2632	15.1932	15.1889	12.9163	14.54	15.2849	14.5143	14.3828	15.2915	15.8053
P05121		PAI1_HUMAN	SERPINE1	Plasminogen activator inhibitor 1 OS=Homo sapiens OX=9606 GN=SERPINE1 PE=1 SV=1	45.06	402	14.0692	13.5217	14.263	13.9542	14.8132	13.7564	13.7794	13.706	13.7805	14.1522	14.1077	14.2564	14.0944	13.5786	14.9799	14.7956	14.2473	13.7534	13.9585	13.9823	14.2794	14.0212	14.0706	14.0268	13.762	14.3784	14.5833	13.985	14.8084	14.0278	14.3317	14.3411	14.4458	14.1928	14.5066	13.3332	14.6383	14.5279	13.0063	14.7848	13.9623	13.7913	14.0339
P05141		ADT2_HUMAN	SLC25A5	ADP/ATP translocase 2 OS=Homo sapiens OX=9606 GN=SLC25A5 PE=1 SV=7	32.85	298	11.2767	11.0028	8.58517	11.7453	10.8738	11.2818	11.4018	11.3554	10.731	11.056	11.2548	8.23065	10.9006	10.4532	11.3443	11.1654	8.36708	11.2532	11.4677	10.8098	6.76467	11.4429	8.29944	10.7729	11.0572	11.1634	10.6689	10.9449	11.8602	10.2371	11.4554	10.5906	11.3749	9.74607	10.4329	11.3842	9.48919	10.7072	11.1768	7.18448	11.132	11.9263	11.0741
P05154		IPSP_HUMAN	SERPINA5	Plasma serine protease inhibitor OS=Homo sapiens OX=9606 GN=SERPINA5 PE=1 SV=3	45.67	406	14.7035	15.3619	14.5451	15.8423	14.8351	15.2095	15.0603	16.0808	14.5839	14.4522	15.2083	15.603	15.6163	15.1691	16.2962	15.483	15.7189	15.7108	14.8664	15.1413	15.93	15.2265	15.945	15.2644	15.2098	14.3561	15.4784	14.9846	16.2313	15.3966	15.2006	16.6003	16.7974	15.5385	15.0441	13.8707	16.0815	16.1994	16.5287	16.5909	15.2938	15.5276	16.1013
P05155		IC1_HUMAN	SERPING1	Plasma protease C1 inhibitor OS=Homo sapiens OX=9606 GN=SERPING1 PE=1 SV=2	55.15	500	20.9459	21.0292	20.4273	20.9243	20.5069	20.953	21.0426	20.8876	20.7223	20.3645	20.4576	21.1269	20.9388	21.0821	20.9601	20.7876	20.8727	20.8802	20.7307	20.5638	20.4067	20.5915	21.3645	21.1825	21.1457	20.3857	20.6714	20.4576	20.5356	20.5261	20.6276	20.5356	20.6453	20.8034	20.6096	20.0156	20.85	20.7876	20.4775	20.1581	20.85	20.9024	20.9243
P05156		CFAI_HUMAN	CFI	Complement factor I OS=Homo sapiens OX=9606 GN=CFI PE=1 SV=2	65.75	583	13.4454	13.9696	13.7922	13.6477	13.81	13.6939	13.3209	14.1771	14.325	12.6071	13.6246	14.3193	13.3774	14.0835	14.7068	15.5411	15.6996	14.4354	13.8872	15.0812	13.6932	13.3216	13.5468	12.932	13.0063	13.3315	16.8152	13.6241	13.3212	13.3948	13.6376	13.8472	13.176	14.1392	14.9807	13.9415	16.5127	14.0242	13.3058	13.2427	13.3086	13.5507	16.32
P05160		F13B_HUMAN	F13B	Coagulation factor XIII B chain OS=Homo sapiens OX=9606 GN=F13B PE=1 SV=3	75.51	661	12.1139	12.1387	11.7866	12.3829	11.9117	12.0497	11.8451	12.2313	12.735	11.8106	12.3678	13.134	11.537	12.1102	12.5042	13.0858	13.1456	12.3136	11.3379	12.9209	11.7537	12.1646	12.1174	10.9697	11.8963	11.0072	14.0519	11.3594	11.6588	11.6369	12.011	12.0121	11.9306	12.2239	12.4187	12.1464	13.8811	11.3851	11.0927	12.2332	11.0261	10.7032	13.0696
P05164		PERM_HUMAN	MPO	Myeloperoxidase OS=Homo sapiens OX=9606 GN=MPO PE=1 SV=1	83.87	745	12.8718	12.4411	13.5285	13.0439	13.2983	12.8656	13.2933	14.5126	13.1116	12.7823	12.2034	13.0476	13.2378	12.5559	13.1229	13.4711	13.9545	13.1039	12.7588	13.894	12.0742	13.234	12.1866	13.3465	13.0562	12.6429	13.1137	12.6062	13.8649	13.4277	12.4102	12.1233	12.9521	12.9953	12.9354	13.067	13.2272	13.3848	13.1861	13.275	12.2712	13.1902	12.9175
P05362		ICAM1_HUMAN	ICAM1	Intercellular adhesion molecule 1 OS=Homo sapiens OX=9606 GN=ICAM1 PE=1 SV=2	57.82	532	10.4445	11.5862	11.6883	11.644	11.9123	11.5536	11.2793	11.5563	11.2983	10.7495	11.1917	11.495	11.3485	11.4544	11.5403	12.051	11.568	11.7593	11.4379	11.5241	11.8088	11.1183	11.1185	11.095	11.3771	10.9773	12.739	11.0709	10.9277	11.0939	11.4915	11.8281	11.3029	11.6225	12.0686	11.7842	12.6946	11.2762	10.8686	11.4789	11.8697	11.3353	12.2019
P05386		RLA1_HUMAN	RPLP1	60S acidic ribosomal protein P1 OS=Homo sapiens OX=9606 GN=RPLP1 PE=1 SV=1	11.51	114	14.3912	15.1128	14.4101	14.8796	15.4676	15.1676	14.2561	14.4053	14.8113	14.8585	14.4331	14.4124	14.8904	14.5103	14.6029	14.7922	14.7352	14.5149	13.8571	15.2788	14.2557	15.0936	13.988	14.525	14.6455	15.3483	14.7735	14.7198	15.2149	14.8756	14.9659	15.6402	15.171	14.6882	14.8388	14.5999	13.2186	14.7323	14.4727	15.2894	15.3967	14.8132	14.6956
P05387		RLA2_HUMAN	RPLP2	60S acidic ribosomal protein P2 OS=Homo sapiens OX=9606 GN=RPLP2 PE=1 SV=1	11.66	115	13.3926	13.7472	13.0191	13.6535	14.4571	14.0908	13.5032	13.2555	13.5992	13.9037	12.7209	13.4934	13.9112	13.7545	13.6293	13.5422	13.8554	13.0149	13.1848	13.7869	13.0106	13.8348	13.2209	13.2247	13.122	14.0274	14.0839	13.2684	14.0968	13.5561	13.8451	14.3819	13.6435	13.689	13.6636	13.7967	12.2292	13.397	13.2619	13.9467	14.167	13.7434	13.6023
P05388		RLA0_HUMAN	RPLP0	60S acidic ribosomal protein P0 OS=Homo sapiens OX=9606 GN=RPLP0 PE=1 SV=1	34.27	317	13.4971	14.0194	13.416	13.8951	14.335	14.1835	13.5247	13.2627	13.4403	14.1931	12.8363	13.2808	14.0251	13.1402	13.4715	13.1328	13.6256	13.1377	12.9816	13.8201	13.2229	14.0827	12.8661	13.1574	13.5742	13.5758	12.9154	13.4174	14.1614	13.655	13.8698	14.7481	13.655	13.2706	13.6935	13.5385	12.0213	13.8262	13.4463	14.1858	13.9454	13.2918	13.591
P05452		TETN_HUMAN	CLEC3B	Tetranectin OS=Homo sapiens OX=9606 GN=CLEC3B PE=1 SV=3	22.54	202	10.9397	13.5658	11.6816	11.7428	12.9303	11.972	11.5014	12.376	12.0929	11.3807	11.3005	11.1882	10.782	11.947	12.4673	13.5967	13.5828	12.772	11.5453	14.1805	11.9852	11.2339	11.8471	11.5009	11.5575	11.1569	15.0976	11.5071	11.5422	11.4484	11.9169	12.7885	11.0619	13.1313	13.1775	11.5648	15.9972	12.7778	12.1053	11.6672	12.0251	11.4048	14.7582
P05455		LA_HUMAN	SSB	Lupus La protein OS=Homo sapiens OX=9606 GN=SSB PE=1 SV=2	46.84	408	10.8648	10.8606	10.7488	10.6514	10.9501	11.386	10.5243	10.6703	10.078	10.6937	10.3239	10.8959	11.2408	9.67725	10.6735	10.8906	10.02	9.77203	10.6846	11.2105	9.93875	10.4357	9.56198	10.6387	10.5584	11.0028	11.6144	11.3037	11.1601	10.653	11.0717	12.3051	10.8191	9.93171	10.879	10.9088	9.45277	10.9236	10.4949	10.5456	10.4454	10.4093	10.2819
P05543		THBG_HUMAN	SERPINA7	Thyroxine-binding globulin OS=Homo sapiens OX=9606 GN=SERPINA7 PE=1 SV=2	46.32	415	12.1157	11.5651	12.1782	12.4771	11.9887	12.2936	11.8386	12.2426	12.6739	11.2995	12.2466	12.4677	11.9801	12.5393	13.2235	14.282	14.3544	13.1208	12.4975	13.922	12.1748	11.5043	11.7833	12.0599	11.6395	12.131	15.5834	12.4712	12.1922	12.5369	11.948	12.7113	11.988	12.5482	13.6211	12.6981	15.8878	13.8698	12.254	12.4544	12.7278	11.9781	14.8364
P05546		HEP2_HUMAN	SERPIND1	Heparin cofactor 2 OS=Homo sapiens OX=9606 GN=SERPIND1 PE=1 SV=3	57.07	499	18.2495	18.0163	17.3344	17.7191	17.5093	18.3356	17.033	17.9128	17.3248	17.5588	17.5749	17.923	16.9515	18.1491	17.8509	17.7117	18.2374	17.3133	17.7337	16.8962	17.8251	16.9362	17.5059	17.6476	17.2061	16.2696	17.3765	17.8229	16.4771	17.1556	17.4766	17.6189	17.5192	17.7083	17.6739	16.1732	17.7413	16.8729	17.0274	17.8403	18.3364	16.8596	18.3308
P05556		ITB1_HUMAN	ITGB1	Integrin beta-1 OS=Homo sapiens OX=9606 GN=ITGB1 PE=1 SV=2	88.41	798	13.4373	12.9807	14.559	13.1289	13.8421	13.5669	14.7824	13.2019	13.5392	14.7478	13.067	13.0781	14.5417	12.5555	14.3202	13.6279	13.7354	13.9355	14.2335	13.6366	12.9214	13.1046	13.108	13.4785	13.5587	14.4402	13.5382	14.2524	13.7875	14.442	13.2533	12.8874	13.8653	13.8308	14.2201	13.6311	13.8279	14.1086	12.8717	13.5487	13.4253	12.8512	12.8878
P05771		KPCB_HUMAN	PRKCB	Protein kinase C beta type OS=Homo sapiens OX=9606 GN=PRKCB PE=1 SV=4	76.87	671	12.1249	10.8939	11.5448	10.4856	11.6593	11.7745	11.9184	10.8788	10.8736	11.508	10.4508	10.7264	11.4769	7.544	11.1026	11.1164	6.75118	10.7917	11.263	11.0748	7.8595	10.7631	8.96453	10.9729	10.2395	11.7146	11.4999	11.4285	11.316	11.3934	10.47	9.59922	11.3883	12.713	11.2674	12.184	12.1136	11.5906	11.1104	10.4609	11.3726	10.72	10.764
P05787		K2C8_HUMAN	KRT8	Keratin, type II cytoskeletal 8 OS=Homo sapiens OX=9606 GN=KRT8 PE=1 SV=7	53.7	483	12.4847	12.353	11.9751	12.0919	12.57	11.5202	11.5476	12.6153	11.5626	11.2466	11.6177	11.7688	11.5336	11.2866	11.587	11.5061	11.6451	11.8823	11.1174	11.7509	12.1069	11.6143	12.045	11.6498	11.7419	11.5947	7.00164	11.2133	11.8595	11.809	12.3309	11.9449	12.2022	11.6115	11.7647	11.7418	11.5259	11.7677	12.2433	12.1167	11.7995	11.8685	11.5056
P05976		MYL1_HUMAN	MYL1	Myosin light chain 1/3, skeletal muscle isoform OS=Homo sapiens OX=9606 GN=MYL1 PE=1 SV=3	21.14	194	7.2468	7.61861	8.02861	8.91502	10.841	11.2377	8.33454	10.8925	8.06443	7.80478	11.4248	11.7616	7.69257	11.0551	9.2237	7.53169	11.557	10.8849	11.8137	11.799	8.54601	8.70775	11.3094	11.3513	8.51825	8.13138	7.84927	11.4246	7.74391	10.9915	11.117	12.0033	10.3759	11.2634	10.8806	11.2048	7.65857	7.53837	9.13871	10.6915	10.8898	10.9754	8.1536
P06133		UD2B4_HUMAN	UGT2B4	UDP-glucuronosyltransferase 2B4 OS=Homo sapiens OX=9606 GN=UGT2B4 PE=1 SV=2	60.51	528	11.7912	12.8161	11.7647	11.3432	12.4777	11.5163	7.95004	13.1185	10.8826	12.2555	11.9911	12.3584	10.9245	12.1362	12.2987	11.7242	12.1236	11.8727	11.8329	11.2051	12.5576	12.0376	12.7745	11.5678	11.125	11.2849	12.0612	11.4726	11.8222	8.3435	11.9002	12.4042	11.7902	11.6936	7.67085	7.76541	9.48072	11.361	8.37517	11.1564	11.8954	11.3894	13.0831
P06276		CHLE_HUMAN	BCHE	Cholinesterase OS=Homo sapiens OX=9606 GN=BCHE PE=1 SV=1	68.42	602	13.8988	13.8064	13.2307	13.3548	13.607	13.207	13.502	13.7344	14.0583	13.3635	13.791	13.6892	12.902	14.2462	14.0009	14.7523	14.756	13.8633	13.326	14.7094	13.7777	13.4454	13.252	13.9705	13.2353	13.5487	15.5216	13.6221	13.5533	13.9773	13.8272	13.9323	12.8506	14.0098	14.4213	13.7534	16.299	13.5808	13.2104	13.6698	13.592	13.3353	15.2997
P06280		AGAL_HUMAN	GLA	Alpha-galactosidase A OS=Homo sapiens OX=9606 GN=GLA PE=1 SV=1	48.77	429	12.2785	13.0025	12.2875	11.9718	13.0016	12.5008	12.6972	12.6865	12.1398	12.3523	12.4353	12.6806	12.7379	12.6657	12.8478	12.371	12.121	12.2047	12.7047	12.9052	12.4552	12.6188	12.6524	12.6252	12.2914	12.5872	12.339	12.6727	12.6832	12.2491	12.1533	12.4439	12.5443	13.0131	12.7598	11.9972	12.1872	13.0124	12.7581	12.0396	12.4748	12.293	12.3065
P06310		KV230_HUMAN	IGKV2-30	Immunoglobulin kappa variable 2-30 OS=Homo sapiens OX=9606 GN=IGKV2-30 PE=3 SV=2	13.18	120	15.7026	15.4738	17.9769	15.9858	17.6502	16.2496	16.2498	16.2949	16.2376	15.3393	15.9409	17.0173	15.841	16.3106	16.7107	17.9732	17.9109	16.375	16.8711	19.0446	16.2386	17.4926	16.3715	16.5707	17.5883	15.8262	19.1443	17.5273	15.7645	16.0327	16.9931	15.8898	16.2321	16.5328	18.8219	16.7861	19.5693	16.7428	17.1886	20.2535	18.7048	17.5174	18.7859
P06312		KV401_HUMAN	IGKV4-1	Immunoglobulin kappa variable 4-1 OS=Homo sapiens OX=9606 GN=IGKV4-1 PE=1 SV=1	13.38	121	11.5305	12.5584	11.7433	13.0371	12.3435	13.831	12.7843	12.8157	12.9086	12.1505	11.8052	12.2968	12.196	15.3333	15.0828	15.6537	14.9124	14.5535	15.1206	15.9756	14.1296	12.1754	13.605	14.1637	13.1998	13.3765	16.2903	14.1208	11.2187	14.5444	12.2375	12.414	11.4056	15.0754	14.9635	13.4202	15.3031	12.0714	13.1915	14.168	14.6469	14.638	16.2816
P06331		HV434_HUMAN	IGHV4-34	Immunoglobulin heavy variable 4-34 OS=Homo sapiens OX=9606 GN=IGHV4-34 PE=1 SV=2	13.81	123	13.1717	14.6032	12.4321	13.5268	13.9739	12.7268	13.0207	13.9693	13.266	12.1396	13.2174	13.0395	12.9228	12.3442	12.7593	14.4119	14.2888	13.6978	12.0837	14.6927	13.3789	13.7096	13.3087	14.1272	13.4185	14.9281	14.8728	14.0434	12.9481	12.6327	13.7814	14.0305	12.9083	13.3443	13.9789	13.7384	16.0645	13.7616	13.9208	13.4731	13.7114	13.4067	14.1841
P06396		GELS_HUMAN	GSN	Gelsolin OS=Homo sapiens OX=9606 GN=GSN PE=1 SV=1	85.7	782	18.3981	18.2044	18.1103	18.469	17.9944	18.689	17.8859	18.3122	18.0895	17.9776	18.1933	18.6834	17.9797	18.4228	18.0422	18.5562	17.6084	18.3986	18.4994	18.2101	17.9932	18.0255	18.1244	17.8515	18.5666	17.5582	17.8379	18.4482	17.8208	18.2826	18.1625	17.8992	18.0531	18.4139	18.2853	17.3313	18.2624	17.7824	18.1921	18.6179	18.6142	18.4697	18.5056
P06454		PTMA_HUMAN	PTMA	Prothymosin alpha OS=Homo sapiens OX=9606 GN=PTMA PE=1 SV=2	12.2	111	14.3358	14.7	14.5374	14.1849	11.9662	14.27	13.171	10.5719	13.7911	14.5893	11.8385	8.16115	13.9961	12.6173	14.536	15.1196	14.3233	12.9761	14.4571	15.5751	12.9472	12.7134	8.91747	13.0006	14.405	14.0418	13.5497	15.0452	14.9756	14.6093	12.2194	13.3453	12.0621	12.8371	14.4443	8.14972	8.75245	10.7173	13.9836	14.8618	13.5334	14.7296	7.32566
P06576		ATPB_HUMAN	ATP5F1B	ATP synthase subunit beta, mitochondrial OS=Homo sapiens OX=9606 GN=ATP5F1B PE=1 SV=3	56.56	529	11.3087	11.463	11.4259	10.6972	11.093	10.5508	11.3397	11.6335	11.3519	11.7314	11.0908	11.2783	11.0399	10.9705	11.1475	11.7499	11.2028	10.8993	10.5328	10.9858	11.1059	11.0088	10.7332	11.7391	10.7019	11.8013	10.9749	11.3766	11.5113	11.8253	11.3501	11.2324	11.6583	11.1725	11.4614	12.2625	8.84766	11.6181	11.6711	11.523	11.2641	12.2689	10.9342
P06681		CO2_HUMAN	C2	Complement C2 OS=Homo sapiens OX=9606 GN=C2 PE=1 SV=2	83.27	752	14.1437	14.2763	14.354	14.5581	14.5606	14.5139	14.3172	14.6672	14.8104	14.0464	14.2846	14.5972	13.8914	14.7322	14.822	15.8518	15.632	14.7908	14.1067	15.7629	14.4379	14.1944	14.0721	14.7643	14.6534	14.1205	17.2664	14.2355	14.1245	14.2121	14.1799	14.4471	14.3565	14.5572	15.3068	14.3218	17.4702	14.1719	14.4839	14.1441	14.1538	14.0723	16.6547
P06702		S10A9_HUMAN	S100A9	Protein S100-A9 OS=Homo sapiens OX=9606 GN=S100A9 PE=1 SV=1	13.24	114	14.5688	13.3509	13.7752	13.0609	13.6907	12.3667	12.4832	17.7402	13.7334	13.1344	12.4217	13.0321	14.6252	13.5646	14.0325	13.8578	14.2753	12.2778	12.9731	15.0412	12.8755	13.5024	12.9027	13.2356	13.0844	13.0295	15.7089	13.3007	14.1707	13.116	12.961	13.9327	13.682	13.5459	13.4438	13.156	13.7594	12.8993	14.0423	13.1547	12.2563	13.8985	13.7875
P06703		S10A6_HUMAN	S100A6	Protein S100-A6 OS=Homo sapiens OX=9606 GN=S100A6 PE=1 SV=1	10.18	90	7.66997	8.40961	7.80635	10.7252	10.313	9.66197	7.07621	12.0849	7.90641	7.43489	9.68318	9.538	7.92396	9.7479	7.16928	7.6002	8.64584	8.47908	8.23325	7.68086	10.4137	10.052	8.32674	8.53127	7.63163	11.2775	8.40255	8.92788	7.20453	8.6027	10.2087	10.6826	10.1632	9.75823	9.76796	8.63265	9.53387	11.5433	7.43956	7.61568	10.625	9.03213	10.9203
P06727		APOA4_HUMAN	APOA4	Apolipoprotein A-IV OS=Homo sapiens OX=9606 GN=APOA4 PE=1 SV=4	45.37	396	19.2242	19.1293	18.9487	19.8954	18.778	19.4667	19.6657	19.0233	18.9076	18.8427	20.343	19.3616	19.2111	19.9742	19.3722	19.8948	19.5294	18.9118	19.3839	19.6373	19.3463	19.4851	19.7975	19.4606	19.2264	20.2535	18.783	20.3962	19.8948	19.6498	19.9742	19.738	20.3321	20.0426	19.4315	19.1217	20.2302	19.811	19.6498	20.3538	20.5545	19.5063	20.3321
P06730		IF4E_HUMAN	EIF4E	Eukaryotic translation initiation factor 4E OS=Homo sapiens OX=9606 GN=EIF4E PE=1 SV=2	25.1	217	10.8856	10.6075	10.7826	10.6713	11.0075	11.2047	11.993	10.8411	6.92514	11.1519	10.6395	10.9671	11.5125	10.9745	10.5119	10.7274	9.68251	11.0586	11.2721	11.5432	10.7012	11.5815	10.5026	10.9718	10.7015	11.0339	9.35599	11.9869	11.6037	11.0464	11.5578	12.2235	11.1522	12.0998	10.8158	11.5137	10.9924	12.023	10.4271	10.2866	10.6206	11.4205	10.1711
P06733		ENOA_HUMAN	ENO1	Alpha-enolase OS=Homo sapiens OX=9606 GN=ENO1 PE=1 SV=2	47.17	434	15.9985	15.6338	16.0486	15.7993	16.4215	15.584	16.0033	16.9864	15.8535	15.772	15.6187	15.8368	16.1523	15.8797	16.1266	15.8343	15.7759	15.9102	16.0784	16.0585	15.5289	15.6879	15.6126	15.9922	15.486	15.9467	16.2317	16.0125	16.0472	15.9352	15.8222	15.8253	15.9043	15.8255	16.0172	16.8237	15.5058	15.9074	15.8275	15.7294	15.9907	15.8634	16.1471
P06734		FCER2_HUMAN	FCER2	Low affinity immunoglobulin epsilon Fc receptor OS=Homo sapiens OX=9606 GN=FCER2 PE=1 SV=1	36.47	321	11.6709	11.6794	11.3533	10.0716	11.7104	11.7208	11.112	11.2489	11.0515	11.1173	11.6847	11.6361	11.3948	12.4228	11.1171	8.01081	12.5851	11.5834	10.3362	11.6223	12.1822	12.1616	11.2048	12.5942	11.7323	11.8462	14.3557	11.9177	11.5522	11.5874	12.3481	11.3367	12.401	11.6416	12.0121	12.1006	12.1722	11.9865	11.0714	12.2591	11.6004	12.229	12.334
P06737		PYGL_HUMAN	PYGL	Glycogen phosphorylase, liver form OS=Homo sapiens OX=9606 GN=PYGL PE=1 SV=4	97.15	847	10.501	11.366	10.7776	10.8844	11.6251	11.5606	11.0074	12.6102	11.0934	10.6976	11.0153	10.8472	11.5704	11.5525	11.2805	11.8716	11.2561	11.4047	11.4516	11.5078	11.4012	11.0146	11.3159	11.2417	10.5485	11.4214	11.3857	11.0842	11.8044	11.1819	11.2125	11.2756	11.0714	11.5742	11.7278	12.397	11.3742	11.5693	11.1513	11.2683	11.0598	11.4587	11.867
P06744		G6PI_HUMAN	GPI	Glucose-6-phosphate isomerase OS=Homo sapiens OX=9606 GN=GPI PE=1 SV=4	63.15	558	9.2005	9.85168	9.77469	6.96359	7.8587	9.26963	9.90495	12.6656	8.53803	10.0073	8.8247	8.2583	10.319	7.32376	9.53779	9.4123	8.63531	6.99586	9.38209	7.65686	8.49266	8.08643	8.10604	8.63944	8.43712	9.85705	10.6656	9.49759	8.23503	10.2501	7.39255	8.64166	8.9532	8.25941	9.67886	8.46291	10.4815	9.23479	7.50156	8.97087	8.93951	8.14912	9.777
P06748		NPM_HUMAN	NPM1	Nucleophosmin OS=Homo sapiens OX=9606 GN=NPM1 PE=1 SV=2	32.57	294	10.676	10.6557	11.2775	10.9265	11.3809	11.2873	10.5756	10.8242	9.9847	10.1292	9.35099	8.71624	10.2827	9.54015	10.6917	10.2694	10.1015	10.5856	9.44477	11.0242	11.099	11.0254	10.4332	7.98639	10.3715	10.6466	10.8231	10.1611	11.0613	10.4395	9.77679	11.4233	10.0376	10.2184	10.4197	10.3001	9.69474	10.1707	10.8484	10.4384	10.6894	10.2844	9.91914
P06753		TPM3_HUMAN	TPM3	Tropomyosin alpha-3 chain OS=Homo sapiens OX=9606 GN=TPM3 PE=1 SV=2	32.95	285	14.278	13.4355	13.8081	12.8271	13.9077	13.8874	15.0743	13.2003	13.1244	13.8814	13.1141	12.4429	13.6618	12.1148	12.8224	13.0472	12.7613	13.2401	13.7778	13.7104	13.1413	13.8156	12.9548	13.0124	13.5011	13.8913	14.2779	13.6032	13.8604	13.9011	13.307	13.9944	12.9347	15.0276	13.354	13.4163	13.545	14.4659	12.7956	12.578	13.7397	12.5198	12.829
P06756		ITAV_HUMAN	ITGAV	Integrin alpha-V OS=Homo sapiens OX=9606 GN=ITGAV PE=1 SV=2	116.04	1048	10.8053	10.1633	10.5523	10.4338	10.5225	10.5299	10.734	10.3288	10.0785	10.5685	10.8312	10.7282	9.89069	10.3241	9.81892	7.2211	9.62786	10.2673	10.2538	9.60949	10.875	10.0502	10.7305	9.76035	10.26	9.93387	7.52575	10.1458	10.2803	10.1064	10.3379	9.89131	9.98569	10.0227	10.0313	10.3457	10.1661	10.33	10.3461	10.1598	10.577	10.3743	10.3436
P06850		CRF_HUMAN	CRH	Corticoliberin OS=Homo sapiens OX=9606 GN=CRH PE=1 SV=1	21.42	196	10.4025	9.93616	9.97371	8.90341	9.27343	9.78713	8.94351	8.85849	9.13049	8.69018	9.20058	7.51874	8.45547	8.18504	8.64267	10.0299	9.41418	9.97391	8.45194	9.83935	9.811	8.67971	10.3825	10.295	9.31368	9.78985	8.13963	9.25439	9.83578	9.27191	9.11872	7.77221	9.24491	9.82617	9.88497	9.92809	8.12291	9.43646	7.95968	8.01063	8.92348	9.09421	7.68935
P06858		LIPL_HUMAN	LPL	Lipoprotein lipase OS=Homo sapiens OX=9606 GN=LPL PE=1 SV=1	53.16	475	14.6752	13.8659	14.1501	15.3319	13.3454	14.9787	13.9078	14.2425	13.6105	14.3032	15.7469	14.0673	14.663	14.648	14.5025	14.0735	14.196	14.5949	13.8035	14.5257	14.1741	14.5835	13.7654	15.1469	15.3435	13.8617	12.935	15.7218	14.523	15.8045	13.6707	13.9275	14.565	15.3934	15.2859	13.9798	13.9138	14.4723	15.9505	14.389	15.2184	15.978	15.245
P06865		HEXA_HUMAN	HEXA	Beta-hexosaminidase subunit alpha OS=Homo sapiens OX=9606 GN=HEXA PE=1 SV=2	60.7	529	11.234	11.6986	10.9301	10.9648	11.137	10.9628	11.4663	11.6448	11.0365	10.912	11.2861	11.6976	11.2061	11.0698	11.3891	11.2413	11.5867	11.5822	12.4486	10.9988	7.42609	11.2068	11.009	11.2844	10.9988	11.9944	11.1946	11.2458	11.6858	11.3277	11.1808	11.0414	11.7729	12.0502	11.4134	10.9873	8.6286	11.438	11.2085	11.4742	11.2468	11.5261	11.4416
P06899	P23527;P33778;Q16778;Q8N257	H2B1J_HUMAN	H2BC11	Histone H2B type 1-J OS=Homo sapiens OX=9606 GN=H2BC11 PE=1 SV=3	13.9	126	13.7737	13.5883	13.1744	13.0141	13.4117	14.7994	14.5169	13.8801	12.3121	13.5774	12.0766	12.0756	13.0334	12.2569	13.9028	13.2566	13.6366	12.4799	12.6979	14.6143	11.4562	13.5384	11.4969	13.1152	11.2337	12.1615	13.6848	13.2252	15.1325	13.0754	12.3969	12.2114	12.0514	13.1688	13.1622	11.8883	12.2747	13.1723	12.6974	11.9303	12.9979	12.6462	11.8716
P07093		GDN_HUMAN	SERPINE2	Glia-derived nexin OS=Homo sapiens OX=9606 GN=SERPINE2 PE=1 SV=1	44	398	12.2098	11.277	11.7326	11.8499	12.121	12.1483	12.0963	11.1989	11.5754	12.1192	12.0169	11.3091	12.9568	10.5515	12.358	12.7063	12.4664	11.6728	12.0377	11.7993	11.8848	12.1817	11.1439	11.8055	11.8993	12.4281	11.8335	12.6589	12.5065	11.6875	12.1034	10.4248	12.7049	12.5732	11.9481	11.0596	12.5268	13.6033	11.8583	13.0435	12.1368	12.4472	11.9789
P07108		ACBP_HUMAN	DBI	Acyl-CoA-binding protein OS=Homo sapiens OX=9606 GN=DBI PE=1 SV=2	10.04	87	10.7516	8.19275	10.1791	10.2375	7.48384	7.69027	10.4286	12.9044	7.19431	10.6291	10.1101	10.5052	10.2333	7.38665	11.5861	8.55697	7.65049	10.6096	8.01727	11.6075	6.82804	8.50903	8.31015	10.8803	10.1221	10.6773	11.0471	10.7895	6.97003	10.6773	8.83273	7.20216	11.1674	11.2192	11.2477	8.02541	11.9529	11.8533	11.3426	8.50692	10.3393	7.03265	11.2566
P07195		LDHB_HUMAN	LDHB	L-lactate dehydrogenase B chain OS=Homo sapiens OX=9606 GN=LDHB PE=1 SV=2	36.64	334	12.5713	12.6135	13.7771	13.2496	13.3754	12.9303	13.5838	13.5639	12.9005	13.7899	12.8157	13.0681	13.6472	13.1712	13.4061	13.592	12.8919	12.7882	13.9555	13.4001	13.3147	12.7578	13.5656	12.6883	13.3396	13.6501	13.7481	13.1978	13.1992	13.7149	13.0945	12.5078	13.021	13.3162	13.8429	12.8265	13.4694	13.7302	12.3225	12.8245	13.1308	12.9543	13.5443
P07203		GPX1_HUMAN	GPX1	Glutathione peroxidase 1 OS=Homo sapiens OX=9606 GN=GPX1 PE=1 SV=4	22.09	203	13.3911	12.8158	13.1125	12.6949	12.8717	13.5319	13.3975	12.841	11.8598	13.3541	12.4692	13.1674	13.3824	13.1009	13.1541	12.9728	12.7746	12.6578	13.5274	13.6018	12.6254	12.6575	13.1143	13.6193	13.6717	13.4762	13.3017	13.5437	13.4677	12.9123	13.2258	14.068	12.9324	13.152	13.3731	13.4378	12.7012	13.5127	12.9215	12.8182	13.2633	12.913	13.2467
P07204		TRBM_HUMAN	THBD	Thrombomodulin OS=Homo sapiens OX=9606 GN=THBD PE=1 SV=2	60.33	575	10.6574	10.5796	10.7475	10.4251	10.5035	10.9808	11.2957	10.7573	10.4306	10.8217	11.0782	11.4919	10.0888	10.1315	10.9776	11.1571	9.71116	10.8868	11.2371	10.4404	11.2139	11.1289	11.1542	9.81321	10.2805	9.76095	9.74578	10.8036	10.8527	9.93243	11.4828	11.1651	11.277	10.4678	11.4837	11.0014	10.8581	10.9098	10.8053	11.2006	10.7023	11.3172	10.7019
P07225		PROS_HUMAN	PROS1	Vitamin K-dependent protein S OS=Homo sapiens OX=9606 GN=PROS1 PE=1 SV=1	75.12	676	21.4676	21.391	21.1946	21.3752	21.3699	21.5961	21.2066	21.3752	21.5545	21.4576	21.7348	21.2184	21.0426	20.8876	21.0224	21.002	21.2419	21.4972	20.3962	20.4676	21.3805	21.1269	21.0821	20.953	21.1206	21.2066	20.5356	20.714	20.9601	20.7307	21.1015	21.1581	21.2707	20.9024	21.2184	21.0088	20.4576	21.1581	20.8876	20.5545	21.1332	20.3645	21.4676
P07237		PDIA1_HUMAN	P4HB	Protein disulfide-isomerase OS=Homo sapiens OX=9606 GN=P4HB PE=1 SV=3	57.12	508	17.97	17.631	17.8231	17.9123	17.9186	17.5243	18.261	17.7374	18.0574	17.8614	18.0341	17.7056	17.7375	18.0317	18.2404	18.2318	18.1719	17.7735	17.6071	17.7253	18.0293	17.7675	17.7007	18.2354	17.6964	18.4302	17.1514	17.8685	18.3295	17.7957	17.7257	18.2332	18.6482	17.6487	17.9204	18.1947	17.513	17.9817	17.3538	18.6442	18.5009	18.152	18.0298
P07306		ASGR1_HUMAN	ASGR1	Asialoglycoprotein receptor 1 OS=Homo sapiens OX=9606 GN=ASGR1 PE=1 SV=2	33.19	291	11.5555	12.5164	11.7562	11.3808	11.985	11.9279	10.9857	12.361	11.7407	10.7551	11.1317	12.3528	11.3728	12.2487	11.615	11.5302	10.789	11.7453	11.4067	10.9218	11.7483	11.9525	11.7252	11.5441	11.9648	10.6514	12.1111	12.0407	11.3196	11.2462	12.1311	11.4093	11.9154	11.5483	11.3154	11.0464	10.8402	11.3251	11.551	11.7431	10.9544	12.0655	12.008
P07307		ASGR2_HUMAN	ASGR2	Asialoglycoprotein receptor 2 OS=Homo sapiens OX=9606 GN=ASGR2 PE=1 SV=2	35.09	311	10.7589	11.532	9.86143	11.0464	8.65674	10.1779	8.9287	11.238	11.1101	10.2095	11.1655	11.7547	11.3691	11.5542	10.023	10.8842	10.2626	9.96007	11.0059	9.97469	10.7943	10.4441	10.6989	10.8126	10.6791	10.2039	10.1543	10.8007	10.6228	10.6239	11.2281	10.6204	10.7572	10.2982	9.5144	9.19914	11.2532	10.9585	10.5241	11.3909	10.5401	12.0101	11.397
P07327		ADH1A_HUMAN	ADH1A	Alcohol dehydrogenase 1A OS=Homo sapiens OX=9606 GN=ADH1A PE=1 SV=2	39.86	375	8.54463	10.9888	9.95079	10.8514	11.2077	9.41496	7.30945	8.65771	10.5977	10.4563	10.1345	11.7428	11.1876	12.5155	10.8451	11.9733	10.9143	11.2236	12.1073	10.4001	10.5935	11.4903	11.6928	11.2323	10.7265	11.2841	10.7008	11.0587	11.4255	11.0585	11.1772	11.4201	10.5043	11.6027	11.3386	10.8766	10.9271	10.3671	10.9242	10.697	10.181	8.51116	10.9827
P07333		CSF1R_HUMAN	CSF1R	Macrophage colony-stimulating factor 1 receptor OS=Homo sapiens OX=9606 GN=CSF1R PE=1 SV=2	107.98	972	8.15144	7.07746	8.05793	10.5285	10.1159	8.48917	7.49651	10.0565	10.2787	7.11207	8.21505	8.2415	6.92193	8.27529	9.26215	11.6491	11.3101	10.6601	10.0938	12.002	9.97429	7.06457	7.89682	8.08175	7.88495	8.29884	13.1356	7.87703	9.13879	9.81022	7.31901	9.95902	9.58393	10.3227	11.5548	8.09858	12.5083	9.61972	8.37785	7.88288	10.4242	9.13279	11.6291
P07339		CATD_HUMAN	CTSD	Cathepsin D OS=Homo sapiens OX=9606 GN=CTSD PE=1 SV=1	44.55	412	12.905	12.5329	13.4209	12.6471	13.7281	13.2391	14.2298	14.1639	13.0178	13.14	13.4049	12.237	13.7293	12.1799	13.033	12.8883	13.0856	13.5076	13.165	12.8329	12.5695	13.351	12.7781	12.7233	12.7005	13.445	13.2323	12.5618	13.4602	13.0832	12.8078	12.238	13.2115	13.6509	13.618	12.3219	13.0423	13.623	12.8825	13.3344	12.7066	12.3436	12.6155
P07355		ANXA2_HUMAN	ANXA2	Annexin A2 OS=Homo sapiens OX=9606 GN=ANXA2 PE=1 SV=2	38.6	339	12.6083	12.5092	11.8812	11.7491	12.0951	11.8991	11.8111	13.7533	12.2876	11.3482	11.6548	11.3231	12.1498	12.2453	12.3799	12.4308	12.5306	11.774	11.9748	11.9619	11.9304	11.832	12.4516	11.8096	11.9986	11.9082	13.8611	11.9538	11.8944	12.1064	11.9701	12.3089	12.1226	12.4227	12.2036	12.3412	11.9884	12.0401	12.1836	12.7469	12.0533	12.5706	12.2696
P07357		CO8A_HUMAN	C8A	Complement component C8 alpha chain OS=Homo sapiens OX=9606 GN=C8A PE=1 SV=2	65.16	584	18.6183	18.5667	17.6659	19.4163	17.3271	19.2134	19.2079	18.4696	18.53	18.2281	19.4045	17.5964	16.9899	18.6459	19.5832	18.1374	19.1663	18.3023	16.7778	18.2226	18.7662	18.885	17.316	18.734	17.4551	18.5686	16.7739	17.6701	18.6837	19.3852	17.7805	18.7364	17.0151	18.6713	17.0814	19.1483	19.3681	17.5961	18.5155	18.0533	19.2152	16.4263	18.7636
P07358		CO8B_HUMAN	C8B	Complement component C8 beta chain OS=Homo sapiens OX=9606 GN=C8B PE=1 SV=3	67.05	591	17.5221	17.0603	16.2705	17.4713	16.5041	17.4116	17.5385	16.8579	16.6134	16.7413	17.2369	16.6923	16.4543	16.508	17.6618	16.6802	17.3987	16.5204	16.4144	16.2497	16.8561	16.9206	16.1088	17.1814	15.9082	16.9006	16.7708	16.5382	17.0569	17.0578	16.1329	16.4976	16.5964	17.1166	16.4858	17.7965	17.8873	16.4785	16.3156	16.5525	16.9006	15.7835	17.2444
P07359		GP1BA_HUMAN	GP1BA	Platelet glycoprotein Ib alpha chain OS=Homo sapiens OX=9606 GN=GP1BA PE=1 SV=2	71.54	652	15.3161	14.8321	15.8466	17.1019	16.8107	14.9619	15.7597	16.3781	14.6385	15.6389	14.7505	17.8643	16.4804	16.4345	14.4359	16.044	14.3109	15.5327	17.7753	15.784	14.8214	15.8306	15.5028	16.9558	16.9336	15.3125	15.5715	15.1002	15.8313	14.7647	15.7422	15.2224	15.6895	16.1206	16.6921	17.3489	15.6703	16.9158	16.4898	14.4465	15.0819	17.0641	14.6024
P07360		CO8G_HUMAN	C8G	Complement component C8 gamma chain OS=Homo sapiens OX=9606 GN=C8G PE=1 SV=3	22.28	202	18.0468	17.2055	16.8719	17.1854	16.936	16.9578	16.9828	17.3286	16.6201	16.4895	17.0295	18.3857	17.6128	16.8116	15.9335	17.1074	16.8117	17.0516	17.3309	17.0398	17.0692	16.6874	17.6906	16.6857	16.835	16.3429	16.9541	17.0761	16.6904	16.3502	17.2841	16.4684	17.5254	17.0376	17.305	17.3967	16.6342	17.2823	17.0449	16.2056	16.6083	17.0604	16.8472
P07384		CAN1_HUMAN	CAPN1	Calpain-1 catalytic subunit OS=Homo sapiens OX=9606 GN=CAPN1 PE=1 SV=1	81.89	714	15.9412	15.7365	15.9292	15.7229	16.1524	15.802	15.9585	15.3524	15.8391	15.8473	15.809	15.0599	15.7184	15.3834	15.8592	15.2653	15.822	15.7151	15.5142	15.3626	15.6816	15.8024	15.2493	15.4892	15.699	15.5632	15.5616	15.5311	15.3023	15.8469	15.5016	15.4398	15.1289	16.0749	15.8208	15.4859	14.9564	15.1702	15.1715	15.3611	15.9046	15.0357	15.823
P07437		TBB5_HUMAN	TUBB	Tubulin beta chain OS=Homo sapiens OX=9606 GN=TUBB PE=1 SV=2	49.67	444	16.5007	14.9336	16.3877	15.4296	16.1196	15.8914	16.7946	15.446	15.3226	16.439	14.6297	14.3175	16.3152	14.3581	16.1324	15.7302	15.5295	15.4396	15.6607	16.1156	15.0566	15.855	14.1638	15.4567	15.5643	16.8385	15.8775	16.3749	16.3533	16.4143	14.9207	15.7458	15.4169	16.7187	16.2058	17.5926	15.1004	16.1204	14.7559	15.637	16.1697	15.2064	15.3632
P07478		TRY2_HUMAN	PRSS2	Trypsin-2 OS=Homo sapiens OX=9606 GN=PRSS2 PE=1 SV=1	26.49	247	13.5924	12.4647	13.7613	13.6633	13.1157	13.7424	13.43	13.7264	13.6945	13.6932	13.9426	12.9073	13.5138	13.8959	13.1281	12.8078	12.1336	13.4078	13.1877	12.679	14.0478	12.9724	13.0582	13.8103	13.5692	13.5849	12.19	13.9167	13.7422	13.3823	12.7859	13.4515	13.6446	13.4354	13.3234	12.9239	8.42093	13.269	13.1695	13.2676	13.5353	13.4505	13.0447
P07585		PGS2_HUMAN	DCN	Decorin OS=Homo sapiens OX=9606 GN=DCN PE=1 SV=1	39.75	359	15.3748	15.6833	15.7459	15.7368	16.3115	15.4727	15.9091	15.672	15.9254	16.0482	15.9287	15.3934	15.9814	15.4494	15.6183	15.7823	16.0187	16.0675	15.795	15.566	15.6177	16.4406	15.2182	15.667	15.6664	15.6621	15.61	15.6411	15.6358	15.5212	15.3672	15.2578	15.7196	15.5832	15.6418	15.2732	15.2261	15.725	15.6631	15.5506	15.7405	15.6449	15.7953
P07602		SAP_HUMAN	PSAP	Prosaposin OS=Homo sapiens OX=9606 GN=PSAP PE=1 SV=2	58.11	524	11.1062	10.682	6.9335	8.56635	7.77749	11.4011	10.0022	9.08715	8.88569	11.3058	11.2745	11.5048	11.5897	7.69324	8.89103	6.98115	7.50246	9.99229	9.52991	6.99398	10.6535	7.49323	8.1481	9.2887	10.4271	8.55684	9.59574	8.65461	11.6515	7.45032	10.4588	10.3644	11.5787	8.34081	7.96259	10.0463	11.1197	6.92455	7.8039	7.95807	9.6985	9.26574	7.13423
P07686		HEXB_HUMAN	HEXB	Beta-hexosaminidase subunit beta OS=Homo sapiens OX=9606 GN=HEXB PE=1 SV=4	63.14	556	11.7969	12.1271	11.6431	11.3144	11.9664	11.9162	12.0218	11.8614	12.2763	11.6837	11.4768	11.5908	12.1325	11.444	12.1786	11.9749	11.8919	11.785	11.6153	11.7787	11.2057	12.1324	10.9497	11.5822	11.6161	11.8027	12.5049	11.5354	11.9774	11.5271	11.2755	11.3368	11.9617	12.3138	11.9351	9.20241	11.4261	11.7667	10.707	11.6753	11.6119	11.7442	12.0441
P07711		CATL1_HUMAN	CTSL	Procathepsin L OS=Homo sapiens OX=9606 GN=CTSL PE=1 SV=2	37.56	333	14.207	14.0275	13.8996	13.5584	13.9304	13.8305	14.2043	12.9349	14.5471	14.0247	13.8488	14.0579	13.9037	14.2776	14.1676	14.6022	14.5067	14.254	14.2565	14.1978	13.5544	13.9265	14.1597	14.3932	13.6457	14.3122	14.0787	14.3781	14.1255	13.9524	14.1611	14.0879	14.8248	14.1612	14.1333	13.7167	13.8242	14.3253	13.8657	14.3673	14.0321	14.6611	14.2186
P07737		PROF1_HUMAN	PFN1	Profilin-1 OS=Homo sapiens OX=9606 GN=PFN1 PE=1 SV=2	15.05	140	14.3966	13.8757	16.1257	14.5797	15.676	14.5681	16.4483	16.3144	15.0624	16.4778	14.2227	13.0902	16.2563	12.7735	15.7556	15.1709	14.9458	15.3201	15.7281	14.9155	14.0582	14.6563	13.4397	15.1071	14.7828	16.3342	14.6505	15.717	15.3303	16.0412	14.5091	13.4842	15.592	15.1187	16.0523	14.4957	14.7087	16.0076	13.6972	15.5672	14.8056	14.1741	14.7484
P07741		APT_HUMAN	APRT	Adenine phosphoribosyltransferase OS=Homo sapiens OX=9606 GN=APRT PE=1 SV=2	19.61	180	13.1263	12.5485	12.4323	12.7665	12.8332	13.1035	13.2803	12.6597	11.9536	13.0484	12.2314	12.5131	13.4208	12.3178	13.104	12.8917	12.3477	12.5698	12.7308	13.7172	13.0286	13.0239	11.9489	13.4927	12.8151	13.2495	13.8086	14.0951	13.823	12.9808	13.6214	14.195	13.174	13.7416	12.9088	13.8185	13.0615	13.6175	13.5037	12.733	12.8559	12.8709	12.3287
P07858		CATB_HUMAN	CTSB	Cathepsin B OS=Homo sapiens OX=9606 GN=CTSB PE=1 SV=3	37.82	339	13.0273	12.9555	12.9038	13.0625	13.2055	13.1902	12.9184	13.546	13.7699	12.8064	13.3468	13.1563	13.3383	13.3538	12.9425	12.7906	13.1324	13.1128	13.1421	13.6356	12.463	13.4818	13.3169	13.1856	12.8702	13.0447	12.9133	13.0974	12.8623	12.886	13.1173	12.9966	13.3011	13.3858	13.0235	12.7783	13.4428	13.1734	13.792	13.4126	13.1065	12.8433	13.1421
P07900		HS90A_HUMAN	HSP90AA1	Heat shock protein HSP 90-alpha OS=Homo sapiens OX=9606 GN=HSP90AA1 PE=1 SV=5	84.66	732	15.6255	16.0237	15.7791	15.8491	16.8955	15.7595	15.6193	15.5321	15.9558	16.1064	15.5175	15.2239	15.8053	15.5836	15.9497	15.7413	15.7831	15.8126	15.708	15.7861	15.7235	16.0699	15.3207	15.8494	15.6712	16.2918	16.2285	15.9734	16.0359	15.4631	15.8883	16.1278	15.7968	15.7635	16.1369	16.2751	15.0876	15.8209	15.534	15.6759	16.1627	15.4398	16.0299
P07910		HNRPC_HUMAN	HNRNPC	Heterogeneous nuclear ribonucleoproteins C1/C2 OS=Homo sapiens OX=9606 GN=HNRNPC PE=1 SV=4	33.67	306	10.6558	11.149	11.0746	10.8732	11.3429	10.472	11.1912	10.8277	11.8479	11.1751	9.70282	10.7592	10.9079	8.0908	10.4931	10.447	10.4054	11.0992	10.3626	10.7946	10.4997	11.5667	7.23916	9.52564	10.5444	11.2502	11.7649	9.68829	10.3794	10.5647	7.70248	10.2895	9.68636	10.2635	10.9024	12.3549	10.514	10.5646	8.19593	8.13575	8.02133	10.7699	10.7348
P07942		LAMB1_HUMAN	LAMB1	Laminin subunit beta-1 OS=Homo sapiens OX=9606 GN=LAMB1 PE=1 SV=2	198.04	1786	12.7716	13.2444	13.1416	13.5234	13.0978	12.8338	13.2069	12.8465	12.8017	13.2165	13.2623	13.4689	13.5226	12.7209	12.5938	13.2552	12.7673	13.1945	13.2991	13.1059	13.0978	13.3206	12.9901	13.0521	12.7809	13.2257	12.9755	13.113	13.0492	13.4634	13.4329	12.6477	13.1632	13.3867	12.7262	13.6809	13.4776	13.1381	13.0966	12.8149	13.2271	13.3449	13.0297
P07948		LYN_HUMAN	LYN	Tyrosine-protein kinase Lyn OS=Homo sapiens OX=9606 GN=LYN PE=1 SV=3	58.57	512	10.1064	9.53985	10.9935	10.0812	10.839	10.3249	11.5408	7.19827	10.0019	11.2246	10.2154	7.82284	10.8525	6.84921	10.7343	8.9368	10.2182	10.0761	11.0102	10.5656	10.0879	7.88586	7.411	10.466	10.8928	11.1416	10.3827	11.2716	10.6107	11.1084	9.43269	8.72371	10.7697	10.5327	10.9153	7.22029	7.76815	10.7249	6.9716	10.8571	9.92577	9.1196	10.2267
P07951		TPM2_HUMAN	TPM2	Tropomyosin beta chain OS=Homo sapiens OX=9606 GN=TPM2 PE=1 SV=1	32.85	284	11.7282	7.34096	10.7667	11.2963	12.5387	11.5773	13.3323	11.5918	10.835	12.0361	11.9848	12.0291	9.08162	12.4607	11.8939	11.6803	12.1364	11.7182	12.1839	11.5851	11.4743	11.3846	8.92425	11.3503	11.2125	13.2559	8.83556	11.8445	7.26417	13.095	11.6905	11.6533	8.78651	13.5929	12.2188	12.1472	8.12645	12.1284	8.22407	11.3728	13.4619	11.1606	8.19478
P07988		PSPB_HUMAN	SFTPB	Pulmonary surfactant-associated protein B OS=Homo sapiens OX=9606 GN=SFTPB PE=1 SV=3	42.12	381	12.6438	11.8135	11.1662	10.8932	12.7365	13.5613	11.3332	10.9104	11.4987	11.7116	11.144	11.2456	12.8046	12.9523	11.8051	11.4994	11.7858	11.324	10.8522	13.6547	12.2954	12.0325	12.3786	12.639	12.9379	12.0271	12.7113	11.1127	12.4525	11.8767	12.9702	11.1855	13.2468	11.789	10.8794	12.1957	12.3353	10.7243	11.326	11.4406	12.2815	11.6835	12.1196
P07996		TSP1_HUMAN	THBS1	Thrombospondin-1 OS=Homo sapiens OX=9606 GN=THBS1 PE=1 SV=2	129.38	1170	20.895	20.5823	21.0426	20.4273	21.4874	21.1946	21.4726	20.6453	20.7471	21.1642	20.7955	19.8202	21.2989	18.4642	20.7307	21.1704	21.1079	21.3538	20.4375	20.3321	20.714	20.9024	19.6089	20.5261	20.417	21.0625	20.3645	20.4775	20.9951	20.5356	20.2989	18.2858	21.0756	21.1457	21.2302	17.5649	20.3321	21.2989	18.2266	20.85	20.3962	19.6987	20.3962
P08123		CO1A2_HUMAN	COL1A2	Collagen alpha-2(I) chain OS=Homo sapiens OX=9606 GN=COL1A2 PE=1 SV=7	129.31	1366	11.1103	11.4802	10.9747	10.9676	10.5822	10.8089	10.1415	12.084	11.6111	10.7594	10.6272	11.4649	11.1826	10.6185	9.89678	10.5806	7.90789	10.6054	11.4573	12.0802	12.7339	11.8313	11.7962	11.1329	12.2197	11.519	12.0852	10.5192	11.5004	11.2641	10.7871	11.9076	11.1276	10.3366	10.3896	11.1316	7.93871	11.0477	11.1728	12.9806	11.5116	13.3941	12.062
P08133		ANXA6_HUMAN	ANXA6	Annexin A6 OS=Homo sapiens OX=9606 GN=ANXA6 PE=1 SV=3	75.87	673	11.3841	11.561	11.6245	10.6492	11.5871	11.9422	11.8726	13.3442	11.2169	11.132	11.5582	10.3671	12.011	10.9273	11.837	11.9037	11.4325	10.8796	11.5484	12.154	11.2791	11.1449	10.6684	11.3956	11.2062	11.8203	12.1217	11.1931	11.9902	11.6685	10.4835	11.5147	11.1317	11.6272	11.3742	12.08	9.44074	11.0353	11.1671	11.0007	11.36	11.4	11.7519
P08134		RHOC_HUMAN	RHOC	Rho-related GTP-binding protein RhoC OS=Homo sapiens OX=9606 GN=RHOC PE=1 SV=1	22.01	193	11.9819	7.69566	12.2132	11.3051	11.4121	11.1822	12.1639	11.3417	7.92705	12.0851	10.8157	10.6165	11.972	8.11934	11.0857	11.3996	11.1957	11.8386	13.2373	11.0745	11.3535	10.7314	11.3843	7.85903	11.398	11.6895	10.5666	11.2838	12.022	11.34	11.4213	11.2497	11.5845	12.1984	11.4024	12.6344	10.6009	11.8905	10.8318	11.0168	10.9689	11.0978	10.28
P08185		CBG_HUMAN	SERPINA6	Corticosteroid-binding globulin OS=Homo sapiens OX=9606 GN=SERPINA6 PE=1 SV=1	45.14	405	13.5686	13.6269	13.5004	13.3799	14.8482	13.9327	14.1577	14.2296	15.1905	13.4885	13.677	13.8507	13.0834	14.6898	14.6811	16.4051	16.5745	14.8366	13.3557	16.2959	13.7953	13.4013	13.3224	13.7209	13.6372	13.0629	18.0873	14.3502	12.9366	14.895	12.8287	15.0329	13.4477	15.2912	15.7373	13.6669	18.4443	15.124	13.3766	13.0685	14.0464	13.515	17.2705
P08195		4F2_HUMAN	SLC3A2	4F2 cell-surface antigen heavy chain OS=Homo sapiens OX=9606 GN=SLC3A2 PE=1 SV=3	67.99	630	9.0576	7.50981	8.42256	7.80493	9.35014	9.72254	9.03274	9.21169	7.14421	8.95625	9.56283	8.21025	8.63037	10.1132	9.249	10.2601	9.4358	8.50787	10.9105	8.76486	9.11916	9.04316	9.46361	9.87633	9.51833	10.0533	10.9086	9.86098	9.59953	10.5011	9.32178	9.19674	10.2317	9.11358	10.712	9.87047	11.4455	9.92866	8.04715	9.73587	9.61332	10.1363	11.2157
P08238		HS90B_HUMAN	HSP90AB1	Heat shock protein HSP 90-beta OS=Homo sapiens OX=9606 GN=HSP90AB1 PE=1 SV=4	83.26	724	13.4275	13.6411	13.2866	13.4074	14.1575	13.3141	13.1016	13.015	13.2473	13.5966	13.0204	12.7057	13.2663	13.1641	13.5063	13.4555	13.3851	13.1145	13.2	13.4714	13.2386	13.5431	12.7335	13.3542	13.1903	14.0002	13.9657	13.4687	13.7963	13.2019	13.2685	13.7662	13.3038	13.4878	13.503	13.9697	13.4401	13.2417	13.072	13.5285	13.925	13.1212	13.4896
P08253		MMP2_HUMAN	MMP2	72 kDa type IV collagenase OS=Homo sapiens OX=9606 GN=MMP2 PE=1 SV=2	73.88	660	15.4758	16.0002	15.5565	16.0077	15.5849	15.9942	15.7064	16.2909	15.7401	15.5693	15.5795	17.0209	16.0452	16.4667	15.5377	15.8193	15.2027	15.9946	16.697	15.9225	15.8905	15.7893	16.6305	15.5535	16.3463	15.0012	15.1151	16.1577	15.4272	16.4945	15.517	15.7056	15.5176	15.9861	15.3314	15.1946	15.2724	15.5543	16.4246	15.4435	16.28	16.345	15.4585
P08254		MMP3_HUMAN	MMP3	Stromelysin-1 OS=Homo sapiens OX=9606 GN=MMP3 PE=1 SV=2	53.98	477	13.2889	13.0012	13.0555	14.3777	13.0934	13.7757	13.1501	14.5439	13.4923	13.4811	12.9534	14.575	13.8204	14.3126	13.0855	13.7987	12.9388	12.9477	14.1821	13.7059	13.5505	14.193	13.7267	12.6255	14.229	13.0811	13.2483	14.041	13.4448	13.0204	14.7899	14.3801	14.0634	14.0685	13.5533	13.1544	12.6209	13.7818	15.0166	14.5944	14.2004	15.0909	13.2408
P08294		SODE_HUMAN	SOD3	Extracellular superoxide dismutase [Cu-Zn] OS=Homo sapiens OX=9606 GN=SOD3 PE=1 SV=2	25.85	240	16.188	16.1712	16.2375	17.1532	15.9924	17.2435	16.6028	16.5812	16.2901	16.5785	16.8709	17.1049	16.2685	17.0299	16.9531	16.872	17.2737	16.7631	16.6773	16.9588	16.8308	16.5275	16.601	17.1448	16.3676	16.1892	15.7592	17.0287	16.9134	17.8943	16.9364	16.5082	17.1418	17.0828	16.7001	15.9796	16.7804	16.6265	16.5601	17.3425	17.3611	17.5017	17.1487
P08311		CATG_HUMAN	CTSG	Cathepsin G OS=Homo sapiens OX=9606 GN=CTSG PE=1 SV=2	28.84	255	14.5423	13.6277	14.9972	14.6193	15.1046	14.7847	14.4443	15.6447	14.9553	15.1993	13.4393	14.7167	15.2804	13.5153	14.5079	15.9284	16.4339	14.9844	14.4563	15.4493	12.5882	15.1634	13.7171	15.0116	14.6934	13.6869	15.3122	14.4572	15.1112	14.2525	14.2922	13.9122	14.5659	14.4594	14.1968	14.2534	14.2986	14.8756	14.2657	14.5817	12.7071	14.5042	14.9052
P08319		ADH4_HUMAN	ADH4	All-trans-retinol dehydrogenase [NAD(+)] ADH4 OS=Homo sapiens OX=9606 GN=ADH4 PE=1 SV=5	40.22	380	12.3655	12.3749	10.6525	11.8529	12.4981	11.706	11.051	8.57705	12.6054	11.9624	10.822	11.8482	12.2085	13.1436	11.1177	12.6235	11.4407	11.5082	12.1155	11.416	11.4422	11.9484	12.5557	11.4844	10.9322	12.4135	11.5355	11.1648	12.4824	10.8874	11.7176	12.1938	11.557	12.378	12.582	12.7316	11.4056	10.96	11.7923	12.1479	11.5668	11.3295	13.5733
P08397		HEM3_HUMAN	HMBS	Porphobilinogen deaminase OS=Homo sapiens OX=9606 GN=HMBS PE=1 SV=2	39.33	361	9.85227	9.4835	8.42355	10.197	7.82735	9.60085	7.90338	7.63137	8.01467	9.71418	10.0677	9.3404	9.41224	9.43572	10.1923	10.6025	9.82191	8.95865	10.1505	10.7824	8.20254	10.2564	9.77434	10.1336	10.5984	9.74027	9.97127	11.4756	10.4254	9.84231	10.183	11.1335	10.2421	8.914	8.01212	9.47517	8.66687	10.057	9.46872	8.93643	9.44106	9.76914	10.3909
P08493		MGP_HUMAN	MGP	Matrix Gla protein OS=Homo sapiens OX=9606 GN=MGP PE=1 SV=2	12.35	103	14.3198	16.0339	14.847	15.5813	15.0075	15.5465	14.4552	15.8838	15.1664	14.9849	15.9882	14.9725	14.2928	16.3135	14.5841	14.4818	14.8056	13.998	15.1148	14.3464	15.6672	14.4631	15.0854	16.1004	14.9349	14.7887	14.9453	15.5121	14.7911	15.6422	15.1156	15.2674	15.2045	15.8582	15.4567	16.0357	13.7088	14.9442	15.8552	16.2102	15.3572	15.8351	16.3186
P08514		ITA2B_HUMAN	ITGA2B	Integrin alpha-IIb OS=Homo sapiens OX=9606 GN=ITGA2B PE=1 SV=3	113.38	1039	14.9052	13.2098	16.4188	14.7759	15.8697	14.8244	16.5806	14.4446	14.8446	16.5769	14.3214	13.3344	16.4727	13.0097	15.8525	14.9964	14.8503	15.1891	15.8466	14.8483	13.9022	14.3624	13.5002	14.9767	14.9618	16.5911	14.3827	15.8167	15.1754	16.0063	14.5421	13.6974	15.8282	15.2158	15.8915	15.7129	14.5926	16.1364	13.3871	15.736	15.0843	13.8496	14.1407
P08519		APOA_HUMAN	LPA	Apolipoprotein(a) OS=Homo sapiens OX=9606 GN=LPA PE=1 SV=2	226.54	2040	22.7614	18.7651	21.6714	17.3602	13.9839	21.6231	19.2547	20.3321	22.2273	19.2291	17.4955	21.5117	20.2535	19.2382	21.1269	18.4545	20.3101	21.3752	17.5042	20.0559	18.628	20.6096	19.5118	20.2535	18.3758	17.8357	19.4355	19.24	20.8876	17.7395	19.4692	18.0056	19.8158	20.417	19.3478	17.2356	20.4067	16.4504	20.8651	20.6006	19.6401	19.5316	19.1767
P08567		PLEK_HUMAN	PLEK	Pleckstrin OS=Homo sapiens OX=9606 GN=PLEK PE=1 SV=3	40.12	350	16.3637	14.0062	15.9811	14.8923	15.7925	15.5052	18.0508	14.3785	14.2451	16.6042	14.8389	12.9714	16.6762	13.4361	15.8323	15.5755	14.4508	15.3393	15.7074	14.9165	14.6964	15.0834	13.2688	14.7771	15.1412	16.8028	14.8517	16.0254	15.5132	16.3249	14.2127	13.3672	14.6676	18.2459	15.874	17.4326	16.0114	16.4856	13.7882	14.9746	16.06	13.8286	13.9067
P08571		CD14_HUMAN	CD14	Monocyte differentiation antigen CD14 OS=Homo sapiens OX=9606 GN=CD14 PE=1 SV=2	40.08	375	16.6715	16.277	15.1201	15.5625	15.9487	16.8474	15.3442	15.0829	15.16	15.5214	15.1622	14.6828	15.0523	14.9177	15.1555	15.4109	15.038	14.9135	15.6083	15.1365	14.9698	15.5617	14.849	15.1278	15.5292	15.2299	15.8379	14.8719	15.4809	15.4302	15.1648	15.1205	15.7824	15.3433	15.4237	16.0387	16.3137	15.7096	15.1842	15.9786	16.1118	15.0728	16.0453
P08572		CO4A2_HUMAN	COL4A2	Collagen alpha-2(IV) chain OS=Homo sapiens OX=9606 GN=COL4A2 PE=1 SV=4	167.55	1712	8.00599	8.99673	7.04572	11.5979	8.48131	7.94152	7.12085	8.68604	7.20777	10.7881	8.86504	8.51268	7.7754	7.93993	8.96768	9.20038	8.41735	7.83918	7.16909	7.82713	7.78613	10.9169	10.9369	9.00225	10.9223	8.09338	10.3717	10.8608	11.1609	10.7514	8.48802	11.2478	11.5762	9.17495	8.66179	8.6281	8.49274	9.125	10.3843	11.8011	6.71901	12.0079	6.89291
P08575		PTPRC_HUMAN	PTPRC	Receptor-type tyrosine-protein phosphatase C OS=Homo sapiens OX=9606 GN=PTPRC PE=1 SV=3	147.48	1306	11.8528	12.3393	12.5993	12.0762	12.1693	12.2155	12.4387	12.0268	11.5806	11.7953	11.7735	11.3281	12.455	11.648	12.4212	11.8291	12.3049	11.9076	12.1585	11.9429	12.3286	11.7748	11.3024	11.8585	12.0913	11.895	12.3772	11.5992	12.5914	11.6908	12.0371	11.9483	12.1857	12.0707	12.0811	12.7209	12.7306	11.8854	11.9837	11.9906	12.2468	11.7189	11.9923
P08590		MYL3_HUMAN	MYL3	Myosin light chain 3 OS=Homo sapiens OX=9606 GN=MYL3 PE=1 SV=3	21.93	195	12.1256	11.3614	11.3685	11.3749	11.0619	11.5139	12.2703	11.9084	11.8413	11.7445	11.9098	12.0601	11.7778	12.2239	11.5379	11.3744	12.1771	11.5652	12.1013	12.2379	11.6485	11.8254	12.4032	11.7419	11.3109	11.7929	11.8564	11.8688	11.9577	11.849	11.7884	12.1795	11.3854	13.3869	11.5521	12.6389	11.6637	11.7106	11.5741	11.034	11.914	11.9461	12.135
P08603		CFAH_HUMAN	CFH	Complement factor H OS=Homo sapiens OX=9606 GN=CFH PE=1 SV=4	139.09	1231	15.4351	15.4428	15.5484	15.8429	16.2177	15.4623	15.1957	15.7462	15.9497	14.8124	15.5369	16.1717	15.1882	15.5363	15.8564	16.9994	16.8884	15.8344	15.3247	17.0261	15.5851	15.3266	15.7202	15.0878	15.0825	14.5514	17.6353	15.1049	15.4797	15.0262	15.8409	15.5717	15.162	15.6089	15.7992	15.7096	17.5121	15.3674	15.5909	14.57	15.1994	15.01	16.775
P08621		RU17_HUMAN	SNRNP70	U1 small nuclear ribonucleoprotein 70 kDa OS=Homo sapiens OX=9606 GN=SNRNP70 PE=1 SV=2	51.56	437	10.6735	8.23065	9.04862	9.85094	9.85331	10.2944	9.99311	9.98112	7.67729	10.0135	7.29232	7.15672	10.625	8.24805	10.3989	10.1415	10.1235	9.87048	9.75672	10.8519	9.85306	10.2948	8.1446	7.93399	9.77298	9.29258	10.6631	9.60588	10.1881	9.75759	9.43559	9.93986	8.96292	8.7159	9.83641	9.9252	7.7186	9.96713	9.20412	7.00556	10.0689	8.83729	9.61866
P08637		FCG3A_HUMAN	FCGR3A	Low affinity immunoglobulin gamma Fc region receptor III-A OS=Homo sapiens OX=9606 GN=FCGR3A PE=1 SV=2	29.09	254	10.2089	9.60387	11.1336	10.503	11.2621	8.17836	10.2336	11.6908	10.9113	9.70396	10.1762	11.2095	10.1618	10.6238	10.1811	11.8638	11.3384	10.4645	11.0232	12.9467	10.6938	9.37742	10.368	10.1399	7.98159	10.3743	13.9885	10.4984	10.6582	9.69	10.8413	11.3323	10.4022	10.706	11.6051	11.4709	14.7899	11.1894	12.302	10.522	10.5241	10.8447	12.1347
P08670		VIME_HUMAN	VIM	Vimentin OS=Homo sapiens OX=9606 GN=VIM PE=1 SV=4	53.65	466	14.4017	14.4125	14.5016	14.223	14.1577	14.4585	14.6182	14.7941	14.0698	14.1235	13.4529	14.0911	14.5145	14.9169	14.6218	14.7409	14.4281	14.1213	14.0033	16.2374	14.0124	14.721	13.3801	14.676	13.4285	14.8186	14.95	15.0148	15.646	14.732	14.0733	15.5205	14.5147	14.1427	13.9066	13.734	13.5758	14.6507	14.2303	13.7044	14.5153	14.397	15.1797
P08697		A2AP_HUMAN	SERPINF2	Alpha-2-antiplasmin OS=Homo sapiens OX=9606 GN=SERPINF2 PE=1 SV=3	54.57	491	17.7691	18.4919	17.7525	17.5312	17.5446	17.8518	17.6507	17.6161	17.5543	17.2532	17.7215	18.2811	17.2993	18.5533	18.064	17.712	17.8872	17.6911	17.6114	17.2789	17.5084	17.4768	18.1382	17.4633	17.3245	17.0873	17.8423	17.4727	17.1119	17.7237	17.6145	17.7861	17.4224	17.9725	17.912	16.0603	17.4859	17.268	16.8517	17.7979	17.2247	16.2313	18.5455
P08709		FA7_HUMAN	F7	Coagulation factor VII OS=Homo sapiens OX=9606 GN=F7 PE=1 SV=1	51.59	466	19.6355	19.6655	19.6157	19.6684	19.7735	19.57	19.8185	19.6308	19.7834	19.8393	19.5662	19.1668	19.6098	19.5112	19.5336	19.485	19.2616	19.9601	18.9145	19.1107	19.9056	19.8164	19.1641	19.4429	19.5962	19.4668	18.8316	19.1087	19.4336	19.3055	19.3929	19.5599	19.6	18.9002	19.4558	19.4681	19.0763	19.4102	19.3045	19.555	18.704	19.0573	19.3639
P08727		K1C19_HUMAN	KRT19	Keratin, type I cytoskeletal 19 OS=Homo sapiens OX=9606 GN=KRT19 PE=1 SV=4	44.11	400	14.8211	11.0515	11.0769	11.2285	12.2919	10.9421	10.9945	15.3428	11.1837	10.8828	11.4506	11.9335	11.5396	11.501	9.21378	11.4196	8.00608	11.2187	7.21735	7.05442	12.6255	8.37924	7.18925	8.11112	11.0053	10.4112	7.31615	11.1498	8.60708	7.33282	11.3783	11.2202	11.2501	7.27591	11.0449	7.28148	7.78145	11.3322	8.35099	11.063	11.1764	11.294	8.85979
P08754		GNAI3_HUMAN	GNAI3	Guanine nucleotide-binding protein G(i) subunit alpha-3 OS=Homo sapiens OX=9606 GN=GNAI3 PE=1 SV=3	40.53	354	11.1099	10.8042	11.8195	11.0005	11.4404	11.2356	11.4452	11.4563	10.7558	10.2766	11.2421	10.3471	11.4949	9.39809	11.4452	11.5285	11.6672	10.9106	11.6868	11.9854	11.0182	10.8737	10.3264	11.7221	10.6425	11.0548	11.9601	11.5745	11.4713	11.1401	10.9483	11.0313	11.747	11.7388	11.5422	11.5149	9.66025	11.5159	10.4392	11.5385	11.0989	11.6579	11.4673
P08758		ANXA5_HUMAN	ANXA5	Annexin A5 OS=Homo sapiens OX=9606 GN=ANXA5 PE=1 SV=2	35.94	320	11.5466	11.1963	11.7287	11.319	11.7041	11.0755	11.9706	12.7371	10.5602	11.943	11.1714	10.5376	11.8555	10.7254	10.9859	11.1151	11.0778	11.1192	10.9014	10.8995	11.3328	11.0499	11.125	10.5955	11.0977	11.441	10.5601	10.9965	11.1038	11.7373	10.3968	11.1846	11.2531	10.9941	11.8268	10.6484	9.99479	11.0502	11.1888	10.5077	11.6772	10.8797	10.7973
P08779		K1C16_HUMAN	KRT16	Keratin, type I cytoskeletal 16 OS=Homo sapiens OX=9606 GN=KRT16 PE=1 SV=4	51.27	473	13.5159	12.2164	11.9453	11.5977	13.8469	11.0078	12.8845	14.3546	11.5766	12.0058	11.1962	12.6171	11.8944	12.8355	13.7226	12.2058	13.1508	12.9642	13.827	14.7168	11.7951	12.2385	14.8906	11.5771	12.8578	14.5201	17.1436	11.5644	11.1742	12.9146	7.77551	12.3596	11.0983	12.7017	12.4533	11.2846	13.1153	11.7097	11.6853	13.6608	11.1981	12.892	12.582
P08833		IBP1_HUMAN	IGFBP1	Insulin-like growth factor-binding protein 1 OS=Homo sapiens OX=9606 GN=IGFBP1 PE=1 SV=1	27.9	259	14.7721	12.3654	14.2468	12.5436	11.9817	14.8819	15.9783	8.02807	13.1406	14.577	12.5828	12.8639	12.6155	12.7519	14.8753	13.038	11.8298	14.41	11.2383	11.9379	12.8476	13.9022	13.085	9.0649	15.4505	13.3727	8.36387	13.7709	15.65	13.7391	13.349	8.02063	14.0787	14.1842	11.7959	9.24042	13.3415	13.4126	13.3398	13.0558	13.3714	13.8281	9.12489
P08865		RSSA_HUMAN	RPSA	40S ribosomal protein SA OS=Homo sapiens OX=9606 GN=RPSA PE=1 SV=4	32.85	295	12.4761	11.566	12.0194	11.8876	11.5444	12.5577	12.3835	12.2159	11.6841	11.3144	10.4939	11.6951	11.8548	12.0057	12.3079	12.133	11.9544	11.2174	11.9775	12.3176	11.7993	11.6865	10.7444	11.9907	11.203	12.1297	13.2043	11.4918	12.5697	12.0442	11.7579	13.5459	12.101	12.5826	12.0837	12.3394	10.1298	12.6119	11.9016	11.747	12.0503	12.2841	12.4084
P08962		CD63_HUMAN	CD63	CD63 antigen OS=Homo sapiens OX=9606 GN=CD63 PE=1 SV=2	25.64	238	11.2441	7.29192	11.9334	11.4124	12.4063	11.0028	12.1511	11.4936	7.23336	12.2676	10.9393	7.33077	12.6039	8.45163	10.8106	11.3462	8.23828	7.93682	11.1721	8.37096	7.55393	11.065	8.05647	10.6223	8.21012	11.9869	7.66814	11.4008	11.6271	11.8062	11.3975	8.51231	11.5059	12.0754	11.6601	7.75884	8.24576	12.1289	9.48505	10.7827	11.0357	10.5263	8.65854
P09104		ENOG_HUMAN	ENO2	Gamma-enolase OS=Homo sapiens OX=9606 GN=ENO2 PE=1 SV=3	47.27	434	13.2213	12.9235	12.9091	13.3043	13.0933	13.4609	13.1556	12.8556	13.0931	13.2026	13.1364	12.6226	12.9214	13.1876	13.3896	13.1077	13.0756	13.2258	13.2474	13.2813	13.3016	12.8983	12.9801	13.3379	12.7261	13.2828	12.9602	13.7096	12.9752	13.032	13.2132	13.3867	13.2472	12.9426	13.2792	13.5841	12.921	13.2632	13.1786	12.9099	13.5627	12.983	13.3305
P09110		THIK_HUMAN	ACAA1	3-ketoacyl-CoA thiolase, peroxisomal OS=Homo sapiens OX=9606 GN=ACAA1 PE=1 SV=2	44.29	424	8.18036	8.10048	9.02894	8.31035	8.11587	8.43881	8.44458	8.8397	8.35891	9.24781	7.74699	8.59272	8.35021	8.17917	8.60239	10.3943	10.3803	9.6014	8.55968	8.76549	8.74582	7.98095	7.25257	9.05414	7.75589	8.992	9.42045	9.51756	10.0043	7.51725	9.32836	9.37602	9.38192	8.77754	8.64911	7.54902	8.4352	8.52324	8.87239	10.7922	9.24728	9.09767	10.0055
P09172		DOPO_HUMAN	DBH	Dopamine beta-hydroxylase OS=Homo sapiens OX=9606 GN=DBH PE=1 SV=3	69.06	617	10.6551	11.4275	11.1932	11.8313	11.2224	11.3993	11.8369	10.8484	12.2017	11.2223	11.5135	12.1838	11.7706	11.6157	11.9663	12.4098	12.4609	12.2509	12.2652	11.9025	11.4827	10.8072	12.2424	11.8829	11.1413	11.2412	11.8427	11.6083	11.4818	11.8636	10.7026	11.3577	11.664	11.4921	11.8019	11.6562	12.7629	11.6065	11.9174	11.7485	11.2717	12.0723	12.1083
P09211		GSTP1_HUMAN	GSTP1	Glutathione S-transferase P OS=Homo sapiens OX=9606 GN=GSTP1 PE=1 SV=2	23.36	210	11.011	9.7451	10.6769	7.90234	10.27	9.52163	10.2754	13.1745	10.3842	10.8763	9.15184	8.86351	11.3922	9.25393	10.1659	10.2412	10.5282	9.9993	10.1299	10.508	8.79237	9.85017	9.48993	10.2225	9.60946	10.8691	11.2623	10.4967	10.0398	10.4241	8.27266	8.11539	8.4148	10.1665	10.2944	10.3052	10.8536	10.2411	8.55174	10.5503	10.8001	9.71668	10.6715
P09237		MMP7_HUMAN	MMP7	Matrilysin OS=Homo sapiens OX=9606 GN=MMP7 PE=1 SV=1	29.68	267	14.0576	13.8613	13.8299	13.4029	15.1423	13.4789	13.5528	13.4409	14.5837	12.5406	14.9424	14.0765	13.6957	13.7636	13.67	13.7837	12.6705	13.8094	13.8596	14.8895	13.6159	14.2579	12.9366	13.4278	14.1127	14.0722	12.7554	14.1939	13.9743	15.2215	15.1226	13.4538	13.6721	13.9291	13.8046	14.1703	13.0987	12.873	13.5596	15.2357	13.5738	14.4331	13.8373
P09238		MMP10_HUMAN	MMP10	Stromelysin-2 OS=Homo sapiens OX=9606 GN=MMP10 PE=1 SV=1	54.15	476	11.8262	11.1779	10.304	10.771	10.5146	11.3695	10.95	11.1291	10.5698	10.618	11.0393	10.751	10.4195	11.1408	7.47865	11.1285	7.77675	10.5509	8.81957	7.50915	12.0134	10.2988	10.4797	10.1336	11.6533	10.2494	7.54911	10.6322	10.4924	10.2011	10.6926	11.0532	11.2882	9.29428	10.2907	10.6272	10.9269	9.56782	10.9086	7.05548	10.8869	11.0974	7.77495
P09382		LEG1_HUMAN	LGALS1	Galectin-1 OS=Homo sapiens OX=9606 GN=LGALS1 PE=1 SV=2	14.72	135	10.0422	11.0418	10.8798	10.9397	10.7679	10.8801	11.2367	10.9718	10.4721	10.529	10.9515	10.5317	10.7092	10.852	11.2855	10.6649	10.8162	10.8185	10.4422	8.11254	10.8582	10.6676	10.6322	10.8533	10.3877	10.666	7.73595	10.0691	10.7798	10.1573	11.1026	10.6042	11.8683	10.2728	10.5864	11.9622	11.4697	11.0149	10.1331	11.19	10.9994	11.3801	11.0992
P09429		HMGB1_HUMAN	HMGB1	High mobility group protein B1 OS=Homo sapiens OX=9606 GN=HMGB1 PE=1 SV=3	24.89	215	13.3354	13.1301	13.4719	12.9763	13.6055	13.9612	13.8095	13.3336	12.7257	13.7049	12.0238	11.8911	13.8544	12.3948	13.6357	13.5056	13.6364	13.3405	12.9238	15.0543	11.7484	13.9471	11.525	12.9097	12.3098	13.2838	16.0925	13.3579	14.5338	13.9239	12.7741	14.6352	13.0157	13.1505	13.0145	13.456	12.4455	13.2555	13.1336	11.8946	12.5047	12.83	13.0816
P09467		F16P1_HUMAN	FBP1	Fructose-1,6-bisphosphatase 1 OS=Homo sapiens OX=9606 GN=FBP1 PE=1 SV=5	36.84	338	10.05	10.6941	7.5338	11.658	11.8624	10.9573	10.3671	10.7913	11.7845	11.0836	10.9103	11.0533	11.8783	11.3422	11.6569	12.0735	11.17	11.2453	11.6254	11.7119	12.0923	10.9701	11.0432	11.5256	11.1034	11.2637	11.7056	10.3971	12.2422	10.7382	11.1328	10.7936	10.5251	11.3965	11.9868	11.335	11.8859	10.1468	10.8385	11.5796	11.8892	10.2334	12.4708
P09486		SPRC_HUMAN	SPARC	SPARC OS=Homo sapiens OX=9606 GN=SPARC PE=1 SV=1	34.63	303	21.6141	20.8191	21.3645	21.4825	21.5404	21.0493	21.7836	20.7715	21.2707	21.3101	21.6757	20.3857	21.7182	19.235	20.9742	20.8423	21.2066	21.3101	19.8805	20.1581	21.5261	21.0088	20.0951	20.4375	20.5356	20.9672	20.5915	20.714	21.4015	19.9742	20.9171	19.7216	21.4825	20.5915	21.2066	17.4831	20.3857	21.2707	19.6837	20.5451	20.5731	20.0292	20.1825
P09488		GSTM1_HUMAN	GSTM1	Glutathione S-transferase Mu 1 OS=Homo sapiens OX=9606 GN=GSTM1 PE=1 SV=3	25.71	218	7.07121	12.6454	10.8304	11.5997	8.00427	10.24	11.7943	10.1115	8.0395	7.77384	11.7311	10.5622	11.8252	11.8187	11.1538	7.85815	7.85394	11.226	11.4318	10.5465	7.81676	7.75886	7.27806	8.4765	10.9536	12.6136	11.5749	11.8005	8.07239	11.6186	7.16505	12.4684	11.3087	11.1931	8.18788	10.8357	8.60395	11.829	8.66367	11.7804	11.3878	11.7965	8.57768
P09493		TPM1_HUMAN	TPM1	Tropomyosin alpha-1 chain OS=Homo sapiens OX=9606 GN=TPM1 PE=1 SV=2	32.71	284	13.4119	11.7197	12.0877	12.3426	12.8352	12.9871	13.7694	11.8781	11.5746	12.2648	12.043	12.0103	12.3543	12.0985	11.902	12.7016	12.0317	12.3644	12.8357	12.2536	11.9854	12.9924	11.212	12.0791	13.2527	12.7747	12.5194	12.6052	12.8626	13.1092	12.4011	12.596	11.9625	14.5185	12.2744	13.8246	13.0714	13.0091	10.9416	11.9746	12.6182	11.5351	11.3421
P09603		CSF1_HUMAN	CSF1	Macrophage colony-stimulating factor 1 OS=Homo sapiens OX=9606 GN=CSF1 PE=1 SV=2	60.18	554	15.7696	16.0547	16.0654	16.1743	16.1922	16.1389	15.9196	15.891	16.3219	15.9771	16.2085	15.6591	15.6714	16.0993	16.0705	16.0312	16.3971	16.0328	16.2184	16.1713	16.26	16.5186	16.0425	16.2063	16.1424	16.0451	15.8704	16.1012	15.7752	16.4804	16.0262	16.0346	16.1276	15.9014	15.924	15.3895	15.0335	15.95	16.2865	16.3214	16.4476	16.4598	16.1059
P09619		PGFRB_HUMAN	PDGFRB	Platelet-derived growth factor receptor beta OS=Homo sapiens OX=9606 GN=PDGFRB PE=1 SV=1	123.97	1106	11.7505	11.302	11.5398	10.9679	10.9572	11.4913	10.2812	11.7189	11.7517	10.7261	10.3952	11.9407	11.1637	6.96457	11.3071	12.2255	10.9602	11.5192	11.2368	11.5033	10.6264	10.9776	11.767	11.4501	11.5118	10.629	11.4686	11.7081	10.9425	11.1223	11.2576	10.6237	12.1431	12.0254	11.3375	12.0922	11.5896	11.2888	11.864	11.1182	11.5979	11.551	12.0822
P09651		ROA1_HUMAN	HNRNPA1	Heterogeneous nuclear ribonucleoprotein A1 OS=Homo sapiens OX=9606 GN=HNRNPA1 PE=1 SV=5	38.75	372	10.2434	10.4119	9.88469	9.47703	9.26816	10.028	9.95405	11.1923	9.09318	9.32108	9.0483	10.0805	10.0064	9.69605	10.0098	10.1294	10.0518	10.202	9.73897	8.79658	10.0638	9.77441	9.60125	10.0873	9.34405	9.74152	9.92735	9.55301	8.16597	9.50447	9.82412	9.27319	7.65514	9.14477	9.23135	8.58828	8.48521	8.90857	9.96668	10.3056	10.0513	9.25716	9.87156
P09668		CATH_HUMAN	CTSH	Pro-cathepsin H OS=Homo sapiens OX=9606 GN=CTSH PE=1 SV=4	37.39	335	10.7331	10.4896	10.0893	10.1921	10.4724	10.8817	10.8258	10.5808	10.552	9.90104	10.6027	10.4154	10.4044	11.2963	9.61274	10.8806	10.7278	10.558	10.6479	10.8053	10.446	10.8221	10.8897	10.4751	10.3716	10.3207	11.2802	10.3439	10.4577	10.0591	10.1176	10.4497	10.7251	10.8063	10.7197	11.1503	7.50613	10.2671	10.03	10.7435	10.7925	10.984	8.68693
P09769		FGR_HUMAN	FGR	Tyrosine-protein kinase Fgr OS=Homo sapiens OX=9606 GN=FGR PE=1 SV=2	59.48	529	8.54004	7.81377	8.75101	8.84266	10.9526	11.3726	11.4054	11.5705	11.5624	9.89261	8.81429	7.10617	11.6385	11.0095	11.6191	11.102	11.5932	10.8491	9.22443	12.7356	6.64207	11.4382	11.4986	11.2225	9.88371	11.7771	13.5161	11.3238	11.6836	11.5828	11.3211	11.2448	8.34778	10.038	10.7959	11.5083	7.24431	11.2936	7.63958	7.60894	10.8881	11.1258	11.6034
P09871		C1S_HUMAN	C1S	Complement C1s subcomponent OS=Homo sapiens OX=9606 GN=C1S PE=1 SV=1	76.68	688	21.3962	21.7634	21.2361	21.6006	21.1332	21.4626	21.1206	21.5069	21.3645	20.8876	20.9672	21.3962	21.2361	21.6453	21.0886	21.0691	20.7796	21.2707	21.0951	20.9812	21.2933	21.0691	21.6843	21.5685	21.3266	20.4972	20.4273	21.2184	21.4324	20.9243	21.7098	21.5213	21.3805	21.0224	20.8269	21.4526	21.0426	21.4775	21.7098	20.8034	21.0559	21.4375	20.714
P09912		IFI6_HUMAN	IFI6	Interferon alpha-inducible protein 6 OS=Homo sapiens OX=9606 GN=IFI6 PE=1 SV=2	12.93	130	7.18191	7.37918	8.99974	7.75141	10.1727	11.0014	9.58241	8.12415	7.91943	10.252	9.46265	8.00041	8.55214	7.52661	8.53652	9.83844	9.39555	9.44322	7.75242	7.30312	11.0442	9.37342	10.1842	9.74504	8.01136	7.64448	8.14233	8.76044	9.66724	9.47749	9.74221	7.89407	10.5017	9.17426	9.3259	7.47751	12.8084	7.79413	7.89476	9.30864	11.2111	9.81312	9.39887
P09958		FURIN_HUMAN	FURIN	Furin OS=Homo sapiens OX=9606 GN=FURIN PE=1 SV=2	86.68	794	10.9018	10.551	10.3005	10.3036	10.554	10.7565	10.3541	9.84759	10.4668	9.85171	10.893	10.4721	10.8011	7.78538	9.86082	10.6947	10.2968	10.5942	10.1991	8.33295	10.3977	9.97538	10.4497	9.83703	8.97789	10.6993	10.2947	10.5252	10.4735	9.89276	8.7331	10.0003	10.7663	10.4187	10.1864	9.21933	10.9991	10.5831	9.05053	10.1973	10.3275	7.3431	10.5904
P0C0L4		CO4A_HUMAN	C4A	Complement C4-A OS=Homo sapiens OX=9606 GN=C4A PE=1 SV=2	192.78	1744	21.1886	21.4775	21.0559	21.6006	21.1765	21.4775	20.953	21.5823	20.7955	20.3752	20.9672	21.5915	21.0756	21.4775	21.4375	21.391	21.0625	21.3805	21.5823	21.3538	21.1079	20.9024	21.8538	21.8307	21.3484	20.5451	20.5165	21.1519	21.1704	20.9812	21.8385	21.5869	21.2707	20.9316	21.1765	21.6843	21.2821	21.4626	21.4476	20.9024	20.8576	21.7348	20.9098
P0C0L5		CO4B_HUMAN	C4B	Complement C4-B OS=Homo sapiens OX=9606 GN=C4B PE=1 SV=2	192.75	1744	18.1818	17.6496	17.2908	17.915	17.4867	17.9445	17.3849	18.1932	17.6624	16.9176	17.0012	17.8835	18.161	18.4214	18.0828	18.0602	17.73	17.7922	17.2011	17.5166	16.9768	18.051	18.605	17.6868	17.4094	16.5241	17.7282	16.4789	17.0913	16.9631	17.8905	17.4895	16.9727	17.0794	18.0541	18.3546	17.8245	17.5695	17.5076	16.7017	17.2615	18.3955	17.1912
P0C0S8	P20671;Q16777;Q6FI13;Q96KK5;Q99878;Q9BTM1	H2A1_HUMAN	H2AC11	Histone H2A type 1 OS=Homo sapiens OX=9606 GN=H2AC11 PE=1 SV=2	14.09	130	14.4122	14.8407	14.5308	14.4421	14.7195	15.5327	15.6605	14.9117	13.2059	15.5044	13.8931	13.3122	14.067	13.5127	15.773	15.2469	15.1221	13.9302	14.7239	16.5125	13.4362	14.6238	12.1969	15.3654	12.5836	14.2912	15.4568	15.1897	16.5432	15.0841	13.7052	14.1102	14.0668	14.324	14.8085	13.7937	13.7785	14.8489	14.4861	13.9939	14.885	13.5137	13.7769
P0C862		C1T9A_HUMAN	C1QTNF9	Complement C1q and tumor necrosis factor-related protein 9A OS=Homo sapiens OX=9606 GN=C1QTNF9 PE=1 SV=1	34.68	333	11.3882	11.5958	12.6559	11.0621	10.8995	11.7302	11.5807	11.8695	11.2787	11.3114	12.6578	12.7399	10.7285	11.9591	13.0925	10.8856	10.3998	11.3996	13.3968	11.2163	12.0274	11.8225	11.1037	12.0514	12.9664	10.8817	7.36074	11.523	12.2599	13.5124	12.227	11.4942	11.9493	12.4743	10.4301	11.6408	12.1422	11.371	11.3582	12.7856	12.2922	12.2455	11.4775
P0CG47	P0CG48;P62979;P62987	UBB_HUMAN	UBB	Polyubiquitin-B OS=Homo sapiens OX=9606 GN=UBB PE=1 SV=1	25.76	229	18.5942	18.6831	18.5641	18.4782	18.8752	18.8415	18.7353	18.689	18.5278	18.4516	18.5603	18.5218	18.5789	18.8349	18.7222	18.47	18.6012	18.5905	18.7225	18.5021	18.597	18.1068	18.6129	18.8787	18.5082	18.9519	18.4378	18.7624	18.5996	18.6769	18.311	18.6289	18.7519	18.669	18.7276	18.8347	17.9661	18.8856	18.6221	18.4489	18.8251	18.4923	18.6587
P0DJD8		PEPA3_HUMAN	PGA3	Pepsin A-3 OS=Homo sapiens OX=9606 GN=PGA3 PE=1 SV=1	41.98	388	14.7747	14.7474	14.7522	15.2294	14.5922	15.2044	15.5156	14.7195	14.9995	14.4968	14.5707	15.0736	16.266	15.511	14.3555	15.9569	15.1906	15.0935	14.2382	14.9529	14.8318	17.2602	15.5676	15.7453	14.6931	15.9757	15.7805	15.019	14.8201	15.2651	14.854	15.0732	16.8078	15.722	14.4838	15.2151	14.9983	14.6372	14.0543	16.6435	14.5795	15.0287	15.3111
P0DJI8		SAA1_HUMAN	SAA1	Serum amyloid A-1 protein OS=Homo sapiens OX=9606 GN=SAA1 PE=1 SV=1	13.53	122	16.5166	16.1468	15.7394	17.4547	17.7985	14.7513	15.0757	15.4027	16.4428	15.6917	16.102	15.2255	15.6497	15.6331	16.9972	16.1393	15.7911	15.3028	16.0767	16.2337	16.0311	16.4753	16.1759	16.1291	15.2643	15.8739	19.5802	16.8415	17.6231	15.0061	15.9124	17.5024	16.0528	15.4562	15.7438	17.3144	16.3032	15.305	16.7785	16.5264	16.2185	17.2407	16.6099
P0DJI9		SAA2_HUMAN	SAA2	Serum amyloid A-2 protein OS=Homo sapiens OX=9606 GN=SAA2 PE=1 SV=1	13.53	122	12.0907	10.7193	10.9455	13.2767	13.5182	10.757	10.8491	11.2406	11.5946	10.9487	11.6849	7.6441	10.8454	7.28658	12.8203	11.1597	6.9274	10.5272	10.5707	7.53211	11.9183	11.6081	7.96158	10.6135	10.0172	8.40682	15.3052	10.9284	11.7172	8.17709	10.1002	11.2391	8.22589	8.18945	11.0984	9.34311	8.33442	8.69323	10.5059	11.2054	11.4181	11.3262	11.5691
P0DME0		SETLP_HUMAN	SETSIP	Protein SETSIP OS=Homo sapiens OX=9606 GN=SETSIP PE=1 SV=1	34.88	302	11.9914	11.6394	11.2567	13.2386	11.4507	12.1671	11.2935	11.8492	7.76695	11.1247	12.027	7.19612	11.8171	7.76551	11.2187	12.3346	11.5571	11.1102	10.7662	11.842	11.1035	11.9574	6.97519	7.37096	11.1913	11.3242	12.5049	11.3428	12.2914	11.799	11.9878	12.282	11.8699	11.6189	7.72887	12.057	8.64237	11.7143	7.50861	9.08238	11.4624	11.6725	12.4671
P0DMM9	P0DMN0	ST1A3_HUMAN	SULT1A3	Sulfotransferase 1A3 OS=Homo sapiens OX=9606 GN=SULT1A3 PE=1 SV=1	34.2	295	11.1256	9.21464	9.95363	9.94317	10.2017	11.6612	10.5821	9.05157	9.8957	10.0883	9.89711	8.00961	10.1649	9.80811	10.1698	9.45287	10.1435	9.75686	10.6541	10.3659	10.2224	11.1713	7.99032	8.85372	10.0445	9.64774	10.3438	10.6733	10.3805	10.414	9.07109	9.6993	8.07211	11.4178	10.2545	11.7429	11.8056	10.6348	9.01791	8.63719	10.4174	9.78212	8.35145
P0DMV8	P0DMV9	HS71A_HUMAN	HSPA1A	Heat shock 70 kDa protein 1A OS=Homo sapiens OX=9606 GN=HSPA1A PE=1 SV=1	70.05	641	12.4714	12.2745	12.3957	12.0714	12.6822	11.9153	12.4812	14.457	12.1813	12.2452	12.2661	12.6476	13.0383	12.1993	12.5931	12.6946	12.6977	12.3025	12.8976	13.2969	11.7645	12.4795	12.3357	12.6324	12.2481	12.7497	13.9846	13.1021	12.6819	12.7778	12.4395	12.6436	12.7433	12.7873	12.7543	13.2636	12.618	12.3095	12.8612	12.4977	12.3001	12.7665	12.775
P0DOX2		IGA2_HUMAN		Immunoglobulin alpha-2 heavy chain OS=Homo sapiens OX=9606 PE=1 SV=2	48.93	455	13.7758	13.1031	14.1849	14.0554	13.8336	15.4623	14.3711	14.9502	14.8147	14.1658	13.6078	14.0457	13.3354	14.6336	15.3936	16.1751	16.9409	15.4985	14.1197	16.9678	15.9726	13.1004	15.3896	14.7084	14.0745	13.8897	15.6156	14.7622	14.3238	14.565	17.0637	15.4989	12.3847	15.3333	15.8291	15.4926	16.8428	13.4447	15.4864	15.0563	14.259	14.6404	15.1972
P0DOX3		IGD_HUMAN		Immunoglobulin delta heavy chain OS=Homo sapiens OX=9606 PE=1 SV=1	56.22	512	14.9591	12.4483	7.62737	8.30559	13.2096	11.7611	11.9612	7.97528	9.24067	12.0389	11.9997	11.7988	8.01968	11.785	7.92771	8.10916	11.3222	12.1254	9.17693	16.0973	11.879	11.7059	7.80967	11.1721	6.98352	11.835	12.6048	12.2158	8.02098	6.91245	8.31029	11.7064	7.11719	11.8358	12.9479	8.40477	12.6819	13.8353	7.23844	7.31982	12.6478	7.79371	12.9505
P0DOX5		IGG1_HUMAN		Immunoglobulin gamma-1 heavy chain OS=Homo sapiens OX=9606 PE=1 SV=2	49.33	449	9.14448	8.05081	11.2967	11.3867	11.1227	13.0015	11.3477	11.5043	11.207	11.5195	11.5531	11.9656	8.50317	11.6782	12.2053	12.6661	12.3256	8.92095	12.3332	12.8097	11.5993	6.8867	12.1406	12.1812	9.01735	6.8744	13.2902	13.9265	11.3677	8.82308	12.026	11.8099	11.9692	12.6951	12.8592	10.8622	13.5931	11.6629	12.7824	11.8524	11.5203	8.28445	11.777
P0DOX7		IGK_HUMAN		Immunoglobulin kappa light chain OS=Homo sapiens OX=9606 PE=1 SV=1	23.38	214	14.7745	13.7986	15.64	16.6869	16.7298	15.0478	16.4435	16.5811	15.9055	15.1086	15.8562	15.8439	16.5347	15.2962	16.1398	18.1098	17.3796	16.2048	16.3031	17.6293	16.6142	14.6343	16.2655	16.1095	16.3203	14.3556	18.1829	16.4109	16.1619	15.7448	15.551	16.2132	15.1733	15.4541	16.0275	15.7	17.4595	15.32	15.1992	14.9317	15.8825	17.8783	17.8374
P0DOY2	P0DOY3	IGLC2_HUMAN	IGLC2	Immunoglobulin lambda constant 2 OS=Homo sapiens OX=9606 GN=IGLC2 PE=1 SV=1	11.29	106	20.4476	21.1269	20.6186	20.5451	20.5915	20.7955	20.5356	21.8538	20.3752	20.7223	21.0224	20.8423	19.8921	20.654	20.6186	21.3266	21.2006	20.7471	20.8269	21.5592	21.1825	20.8191	20.8269	20.953	20.7223	19.8294	21.3211	20.1946	20.4576	20.7307	21.1206	20.9388	20.3538	20.7471	20.265	20.9459	21.9061	21.2125	21.0359	20.0559	20.654	20.6006	20.8423
P0DP23	P0DP24;P0DP25	CALM1_HUMAN	CALM1	Calmodulin-1 OS=Homo sapiens OX=9606 GN=CALM1 PE=1 SV=1	16.84	149	16.0557	15.2343	15.9651	15.6791	15.7967	15.7883	17.7882	15.3758	15.0105	16.2165	15.3633	15.3056	16.3074	15.3263	16.3831	16.3987	16.0646	15.6885	16.0029	16.3189	15.6117	16.4814	15.5284	15.9564	15.9156	17.2927	16.3043	16.5083	16.1909	17.0971	15.6964	15.8544	15.1671	18.5583	16.4838	15.8859	15.3978	16.6012	15.1133	16.0749	17.1441	15.927	16.0342
P0DTE7	P0DTE8;P0DUB6	AMY1B_HUMAN	AMY1B	Alpha-amylase 1B OS=Homo sapiens OX=9606 GN=AMY1B PE=1 SV=1	57.77	511	12.539	12.6675	12.5064	12.0057	11.5431	12.3407	12.1444	12.8345	12.776	12.1152	12.3705	12.5175	12.2732	12.5859	12.4744	12.6332	12.6642	12.5219	12.2875	12.2058	12.0898	12.2377	12.6041	12.329	11.9869	12.0191	12.7963	12.5913	12.0708	12.6917	12.2482	11.9859	12.4174	12.6059	12.3796	12.3635	13.1645	12.2409	12.6995	12.1608	12.3041	12.6729	12.5243
P10124		SRGN_HUMAN	SRGN	Serglycin OS=Homo sapiens OX=9606 GN=SRGN PE=1 SV=3	17.65	158	19.7253	18.7829	19.3409	19.5426	20.1332	19.5758	19.5381	18.109	19.0487	19.8159	19.5949	17.5547	19.6042	16.8891	19.9742	20.0821	19.013	19.4367	19.2731	19.0614	19.4244	19.5172	17.6196	19.259	18.9964	20.5638	18.9656	19.6883	19.5139	19.389	18.4979	16.2698	18.9562	19.45	20.2535	15.5101	17.8327	19.8115	16.9344	19.6605	19.3226	18.8084	18.8611
P10155		RO60_HUMAN	RO60	RNA-binding protein RO60 OS=Homo sapiens OX=9606 GN=RO60 PE=1 SV=2	60.67	538	11.5347	11.3767	11.2373	10.3337	11.4432	11.0939	11.4281	11.0033	11.3619	11.5281	10.6676	10.4227	11.216	10.9858	11.83	10.9688	11.307	11.3496	11.026	11.2874	10.8797	11.0778	10.4013	11.2411	10.7493	11.3613	11.7106	11.0699	11.188	10.8405	10.8404	11.2001	11.313	11.0547	10.901	11.0194	8.84584	10.9924	10.9841	10.8872	11.4417	10.8459	10.8785
P10253		LYAG_HUMAN	GAA	Lysosomal alpha-glucosidase OS=Homo sapiens OX=9606 GN=GAA PE=1 SV=4	105.32	952	10.5631	11.6595	11.2366	11.0246	11.3964	11.6051	11.4349	11.4257	11.3246	11.1498	11.144	12.1436	12.0984	11.9786	11.4692	11.1839	11.3613	11.3559	11.9449	11.5564	11.2361	11.0592	11.7565	11.6278	11.0946	11.0316	11.5963	11.2434	11.3772	11.3758	11.5378	11.4557	11.118	11.6331	11.2122	11.6223	11.1127	11.2643	11.7625	11.4889	11.1539	11.839	10.703
P10301		RRAS_HUMAN	RRAS	Ras-related protein R-Ras OS=Homo sapiens OX=9606 GN=RRAS PE=1 SV=1	23.48	218	10.7304	10.1867	11.3237	10.4656	10.6512	10.7126	11.0497	7.01855	6.78119	11.12	7.46486	6.88935	10.7351	10.8146	10.8942	10.3981	9.35958	10.3874	10.7538	10.9572	8.54082	6.99884	10.0131	7.2977	10.4151	10.5048	9.05881	10.5872	10.5149	11.3941	7.43982	8.50768	10.8352	11.7378	10.7807	10.6834	7.62464	10.9527	9.19078	10.7449	10.4171	8.08292	10.2089
P10321		HLAC_HUMAN	HLA-C	HLA class I histocompatibility antigen, C alpha chain OS=Homo sapiens OX=9606 GN=HLA-C PE=1 SV=3	40.65	366	12.2928	12.3586	13.0975	12.3769	13.5345	13.028	12.6425	10.7726	12.6028	13.4553	12.6934	11.9156	12.9308	11.9643	12.3555	12.5586	12.1379	12.6418	12.0344	12.5738	12.5529	12.1224	12.594	12.8426	12.2589	13.0804	10.8043	12.6996	12.1946	7.20651	12.4403	11.9347	11.9095	12.9934	12.787	12.0087	11.992	12.8283	13.1418	12.357	11.8795	12.2985	12.6317
P10412		H14_HUMAN	H1-4	Histone H1.4 OS=Homo sapiens OX=9606 GN=H1-4 PE=1 SV=2	21.86	219	14.5288	14.4122	14.1531	13.1238	14.2915	13.6986	13.5404	14.0644	11.6307	14.257	12.7768	11.7191	13.6256	12.348	14.0833	13.8752	14.4103	12.9407	13.4901	12.946	8.80066	13.1525	11.4929	13.6754	8.71515	12.3604	15.2588	14.6707	13.2538	13.9021	12.9735	14.2467	13.1275	12.9312	13.7851	13.4904	11.2065	13.9891	13.0902	12.7875	12.5372	12.966	12.2748
P10586		PTPRF_HUMAN	PTPRF	Receptor-type tyrosine-protein phosphatase F OS=Homo sapiens OX=9606 GN=PTPRF PE=1 SV=2	212.88	1907	12.3175	12.3388	12.3308	12.5695	11.66	12.4573	12.2123	12.3855	12.5903	12.5584	11.9951	12.3404	12.0248	12.3162	12.0119	12.2228	12.3695	12.252	12.0268	11.9357	12.3811	12.3374	12.0489	12.579	12.7083	12.3329	11.7527	12.4168	12.4388	12.3468	12.397	11.8177	12.7673	12.7715	11.869	12.2774	12.1159	12.3331	12.6645	12.2415	12.588	13.7122	11.9144
P10599		THIO_HUMAN	TXN	Thioredoxin OS=Homo sapiens OX=9606 GN=TXN PE=1 SV=3	11.74	105	12.8142	12.2323	12.6906	12.223	12.3511	11.8517	12.8491	13.2828	11.8743	12.3792	11.584	11.9186	12.7784	13.0091	12.9864	13.0081	13.319	12.1017	12.4966	12.0544	12.2623	12.7646	13.0797	12.2364	12.8971	12.1392	13.8198	12.3449	12.2953	12.9719	12.5136	12.6531	12.3164	13.2613	12.9638	12.6299	12.3425	13.0032	11.8048	13.0379	12.34	12.7778	12.6289
P10619		PPGB_HUMAN	CTSA	Lysosomal protective protein OS=Homo sapiens OX=9606 GN=CTSA PE=1 SV=2	54.47	480	12.8923	10.723	12.9699	12.0102	12.9142	13.014	13.8193	12.3849	11.0939	12.9861	12.8583	10.8603	13.3509	11.1135	12.7152	12.7545	12.3913	12.4638	13.1014	12.7576	12.0685	13.0293	11.0925	13.0693	12.1463	13.1357	12.3784	12.1706	13.3554	13.0389	11.5158	11.2328	12.8521	13.9593	13.8046	7.32782	12.0415	13.1711	11.5053	12.235	12.4458	11.5689	11.5944
P10643		CO7_HUMAN	C7	Complement component C7 OS=Homo sapiens OX=9606 GN=C7 PE=1 SV=2	93.52	843	14.728	14.8625	14.7486	14.7713	15.0773	14.7674	15.1531	16.0344	14.8073	14.9626	14.8431	15.1209	14.8542	14.6831	14.6362	15.1934	14.9688	15.314	14.5877	15.3611	14.7929	14.7512	15.2497	14.4606	14.6077	13.8411	16.2398	14.3617	15.5955	14.2354	14.6215	14.4702	14.4654	14.5456	14.4544	14.3182	16.2988	14.4297	14.9636	15.1858	15.4524	14.6459	15.65
P10644		KAP0_HUMAN	PRKAR1A	cAMP-dependent protein kinase type I-alpha regulatory subunit OS=Homo sapiens OX=9606 GN=PRKAR1A PE=1 SV=1	42.98	381	11.4968	10.6359	12.0129	11.1699	11.5621	11.3714	13.3543	11.3123	11.0597	12.4061	10.8935	10.8707	12.459	7.50263	12.2985	11.7338	11.2406	11.4731	11.8507	11.7845	10.6183	10.8676	10.9453	11.3782	11.18	12.3494	11.6061	12.1538	11.7784	12.3781	11.3322	11.0958	11.5697	13.1517	11.6172	11.7629	12.9518	12.5805	10.7053	11.0764	11.0658	10.9068	11.2845
P10645		CMGA_HUMAN	CHGA	Chromogranin-A OS=Homo sapiens OX=9606 GN=CHGA PE=1 SV=7	50.69	457	15.7337	16.4764	20.4576	16.3394	15.1483	16.0469	15.5869	15.5993	17.3165	16.5221	16.2244	15.3433	17.6345	15.9921	15.9567	16.432	16.5012	15.9902	15.2148	15.5547	15.9118	17.5863	15.6443	15.7863	16.7207	16.1784	15.9619	17.0593	16.2388	16.6013	15.505	16.0805	16.5697	16.3097	16.9153	15.9981	14.9611	15.6971	16.7002	19.0731	16.2989	16.0148	15.7662
P10646		TFPI1_HUMAN	TFPI	Tissue factor pathway inhibitor OS=Homo sapiens OX=9606 GN=TFPI PE=1 SV=1	35.01	304	16.3178	16.3085	16.0961	16.5458	16.8647	16.5975	16.7144	16.3618	16.1547	16.6404	16.3724	16.2081	16.2784	15.8601	15.8597	15.7795	15.6758	16.6919	15.4858	15.4826	16.6744	16.5428	16.5619	15.4486	16.7548	16.291	14.5226	15.8658	16.0612	15.82	16.544	16.41	16.4414	16.0118	16.3448	16.0042	14.7935	16.3327	16.1004	15.8028	16.281	15.8069	15.5119
P10720		PF4V_HUMAN	PF4V1	Platelet factor 4 variant OS=Homo sapiens OX=9606 GN=PF4V1 PE=1 SV=1	11.55	104	19.8676	19.7949	19.9882	19.3811	19.711	19.6999	19.9601	18.6828	19.2053	19.6349	19.8674	18.7471	20.1704	15.6308	17.8115	19.2047	19.222	20.0821	18.1841	18.6742	19.1443	19.3391	18.2331	17.8194	19.6024	18.4175	18.3504	18.8724	19.8656	18.6549	19.6715	18.0623	19.7732	18.4852	19.3845	15.1033	18.7822	20.3752	17.8021	19.3501	18.4237	17.8074	17.2872
P10809		CH60_HUMAN	HSPD1	60 kDa heat shock protein, mitochondrial OS=Homo sapiens OX=9606 GN=HSPD1 PE=1 SV=2	61.05	573	11.0881	11.2619	11.0539	10.8336	8.3269	11.0547	11.0911	11.2076	11.1456	10.8298	10.3668	11.236	11.2198	11.6566	11.5724	11.7482	11.1042	10.6322	10.8313	11.0725	11.1686	10.329	10.7966	11.3416	10.7901	10.8607	11.2308	10.9541	10.9371	11.5155	11.5287	11.0785	11.6208	10.7695	11.145	11.451	11.0898	10.9035	11.3971	11.2388	11.4808	11.3662	11.1283
P10909		CLUS_HUMAN	CLU	Clusterin OS=Homo sapiens OX=9606 GN=CLU PE=1 SV=1	52.49	449	20.5261	20.3962	20.1581	20.2764	19.8161	20.2066	20.0951	20.1206	20.1581	19.9601	20.2302	20.3538	19.9742	20.4972	20.3538	20.5823	20.3101	20.1457	20.0292	19.9103	20.1457	19.9316	20.1825	20.5069	20.1332	19.8793	19.7921	20.2989	20.0426	20.2535	19.8463	20.0292	20.0156	20.343	20.2877	19.9128	19.3749	19.9094	20.1825	20.1332	20.2764	19.8737	20.1946
P10915		HPLN1_HUMAN	HAPLN1	Hyaluronan and proteoglycan link protein 1 OS=Homo sapiens OX=9606 GN=HAPLN1 PE=2 SV=2	40.17	354	10.4929	11.6702	11.3333	11.6274	10.5787	12.1364	11.0321	11.4781	12.1248	12.3381	12.5684	11.0866	12.003	10.8605	11.091	11.5869	11.5759	12.289	10.8462	11.6904	11.901	13.4969	8.4392	11.8553	11.6665	11.8413	11.4495	11.0509	11.5898	12.0941	11.1955	10.938	11.1291	11.0661	11.4019	11.0513	10.6544	11.409	11.7679	11.9741	11.7722	12.4266	11.9065
P11021		BIP_HUMAN	HSPA5	Endoplasmic reticulum chaperone BiP OS=Homo sapiens OX=9606 GN=HSPA5 PE=1 SV=2	72.33	654	20.1704	20.002	20.0156	19.9316	20.3101	20.0951	20.1825	19.911	20.0821	19.9226	20.3321	19.4671	20.2764	19.8748	20.3101	19.9459	20.2066	19.9316	19.9601	19.9316	20.2989	19.7729	19.7954	20.2419	19.9074	20.5356	19.1533	20.1457	20.1332	20.0292	19.9243	19.9882	20.2419	20.0156	20.3752	20.002	19.0917	20.2184	19.9601	20.1825	20.4375	20.1457	20.0951
P11047		LAMC1_HUMAN	LAMC1	Laminin subunit gamma-1 OS=Homo sapiens OX=9606 GN=LAMC1 PE=1 SV=3	177.6	1609	13.6051	13.9554	13.7414	13.9857	13.7291	13.7154	13.8263	13.437	13.7195	13.8797	13.9847	13.8713	13.9024	13.313	13.3164	13.9228	13.3646	13.7029	13.9915	13.4855	13.8752	13.9357	13.6738	13.7472	13.6289	13.8926	13.4197	13.7952	13.9091	14.2225	13.9553	13.0785	13.8618	13.8962	13.348	14.1922	13.4895	13.6973	13.5083	13.6311	13.8189	13.9862	13.3422
P11049		CD37_HUMAN	CD37	Leukocyte antigen CD37 OS=Homo sapiens OX=9606 GN=CD37 PE=1 SV=2	31.7	281	11.8099	13.2027	12.8074	12.4457	13.0728	12.7287	12.6555	12.6542	12.6677	12.6315	11.7417	12.1546	13.0045	12.0674	11.7822	11.2337	12.1405	12.1855	11.7971	11.6475	12.8222	11.8138	12.2162	12.2835	11.334	11.8575	11.7566	11.7663	12.3777	11.834	13.0611	12.574	12.6589	12.2039	12.0758	13.2949	11.5633	12.4986	13.013	11.8527	11.7456	12.3049	11.0978
P11137		MTAP2_HUMAN	MAP2	Microtubule-associated protein 2 OS=Homo sapiens OX=9606 GN=MAP2 PE=1 SV=4	199.52	1827	11.4287	11.8116	11.4666	11.107	10.5444	11.3536	11.7865	10.627	11.4118	10.9709	9.46544	9.86645	11.2052	11.4946	12.4594	11.927	11.5323	11.6733	11.4698	11.6766	10.8403	11.207	11.2738	11.6855	11.9407	10.8807	12.5072	11.7088	10.856	10.9435	11.445	11.8621	10.3311	12.2033	11.2285	12.1677	10.9512	9.05446	11.2605	10.8685	10.3138	11.3527	8.15338
P11142		HSP7C_HUMAN	HSPA8	Heat shock cognate 71 kDa protein OS=Homo sapiens OX=9606 GN=HSPA8 PE=1 SV=1	70.9	646	12.9465	12.6841	13.6798	13.0532	13.5398	13.0082	13.4933	13.9676	13.1115	13.8305	12.5001	12.7839	13.7026	12.7432	13.5991	13.2362	13.2527	12.9719	13.6934	13.4124	12.6065	13.0674	12.7288	13.3925	13.1077	13.7721	13.6421	13.902	13.6289	13.5517	13.1887	13.5762	13.4564	13.108	13.7704	13.8827	13.048	13.5054	12.9818	13.4774	13.2146	13.0924	13.0582
P11150		LIPC_HUMAN	LIPC	Hepatic triacylglycerol lipase OS=Homo sapiens OX=9606 GN=LIPC PE=1 SV=3	55.91	499	11.5232	11.2319	11.0185	11.1974	11.1945	11.4588	11.4976	11.0179	11.2237	12.1256	11.2595	12.7901	7.96848	12.2953	11.751	11.622	11.8911	11.6618	12.4752	12.2291	11.8	12.9898	12.4765	12.2519	11.8802	7.72725	11.8903	12.3877	11.4801	12.1289	12.1418	11.8707	12.1531	11.9439	11.0988	11.525	12.2817	11.9269	12.3249	11.8702	11.9166	12.6269	11.9673
P11166		GTR1_HUMAN	SLC2A1	Solute carrier family 2, facilitated glucose transporter member 1 OS=Homo sapiens OX=9606 GN=SLC2A1 PE=1 SV=2	54.08	492	9.85284	9.9621	10.5979	10.1749	10.3403	9.63148	11.0982	10.204	10.4131	10.0539	10.9041	8.61967	9.61673	8.45488	7.3272	10.5224	10.1638	9.91099	10.6193	10.3683	10.5475	9.48491	10.125	9.82605	10.783	11.067	10.8925	10.6246	10.7127	10.0282	9.96264	10.5752	10.1002	9.47745	11.0518	10.3334	11.5979	11.1836	10.4326	10.4744	10.3481	10.187	9.1166
P11169		GTR3_HUMAN	SLC2A3	Solute carrier family 2, facilitated glucose transporter member 3 OS=Homo sapiens OX=9606 GN=SLC2A3 PE=1 SV=1	53.92	496	13.6169	11.9785	14.9362	13.0704	14.4648	13.6893	15.6762	13.7099	13.154	15.2368	13.1982	11.4525	15.3267	11.1316	14.3009	14.2737	13.6358	14.2522	14.9459	13.9609	12.4089	13.8062	10.9782	13.9566	13.395	15.5238	13.3451	14.5372	14.2651	14.7946	12.8632	11.6508	14.1992	14.2947	15.1393	14.0112	14.5572	15.6804	10.4957	14.1915	13.7585	12.6927	12.6793
P11171		EPB41_HUMAN	EPB41	Protein 4.1 OS=Homo sapiens OX=9606 GN=EPB41 PE=1 SV=4	97.02	864	12.2403	12.3195	11.7769	11.486	11.734	13.2996	12.2895	7.13185	10.6142	12.0844	11.9817	11.1007	12.5908	11.7648	12.4295	12.1998	11.8153	11.9345	12.4993	12.0579	11.6992	12.445	11.2652	12.2512	12.7902	12.6364	13.096	13.1687	12.2094	12.0658	12.6502	13.6168	12.3405	11.6184	12.1401	7.58226	7.92134	13.0752	10.7878	11.8417	11.944	7.79714	10.9202
P11215		ITAM_HUMAN	ITGAM	Integrin alpha-M OS=Homo sapiens OX=9606 GN=ITGAM PE=1 SV=2	127.18	1152	10.7585	10.2107	10.5939	10.2153	10.0002	10.0856	11.1083	11.9161	10.4818	10.7396	10.3735	9.33377	10.4762	9.03687	10.5304	10.4311	10.1363	10.1096	9.77867	11.2945	10.2524	10.0805	9.62201	10.3474	9.27745	9.85319	11.0157	10.5331	11.8745	10.2126	10.1537	10.5325	11.1307	9.89805	10.3643	11.1553	10.8862	10.3214	10.1654	10.4671	10.1302	10.7768	11.1515
P11216		PYGB_HUMAN	PYGB	Glycogen phosphorylase, brain form OS=Homo sapiens OX=9606 GN=PYGB PE=1 SV=5	96.69	843	11.3155	11.0032	11.1132	11.3514	11.9691	11.0296	11.5891	11.3999	11.0094	10.9956	10.923	11.042	11.1113	11.287	11.0895	10.8633	11.2762	11.2111	11.3544	10.9261	11.4001	10.9665	11.2162	11.284	10.9467	11.0974	11.2683	10.9828	11.1664	10.9016	10.8668	10.7114	10.8146	11.9269	10.927	11.749	11.1645	11.136	10.8693	11.0429	11.4754	10.8105	11.1616
P11217		PYGM_HUMAN	PYGM	Glycogen phosphorylase, muscle form OS=Homo sapiens OX=9606 GN=PYGM PE=1 SV=6	97.09	842	9.88202	9.34423	8.39223	8.93282	11.1428	10.2409	9.91839	9.15392	8.6741	10.2314	9.71184	9.91864	8.14157	7.88787	8.21591	7.98128	9.84691	6.92836	10.3191	9.96556	9.74649	8.34222	7.3935	11.0667	9.94208	7.1671	9.77745	9.17664	7.19949	9.54545	9.548	9.83388	9.02511	10.0178	9.05678	7.92476	8.17996	7.99085	7.14404	7.77598	7.72523	9.71492	7.01548
P11226		MBL2_HUMAN	MBL2	Mannose-binding protein C OS=Homo sapiens OX=9606 GN=MBL2 PE=1 SV=2	26.14	248	20.2877	18.307	18.6128	20.7876	20.9601	20.417	20.2989	20.714	18.2085	13.2464	15.9862	17.2211	18.6935	20.6886	20.2419	19.886	19.801	19.7535	18.631	16.6697	13.7501	19.9269	17.3538	19.4879	19.4409	21.1825	19.7357	19.9274	19.9272	14.0473	19.8121	20.3645	18.4018	20.1079	20.8034	20.2302	15.293	18.1707	17.4662	20.2989	21.0559	20.4476	17.5196
P11233		RALA_HUMAN	RALA	Ras-related protein Ral-A OS=Homo sapiens OX=9606 GN=RALA PE=1 SV=1	23.57	206	11.7235	11.2571	11.4893	11.4593	11.6495	11.7122	11.9439	11.6332	11.226	11.779	11.662	10.768	11.9293	10.9273	11.7392	11.4108	11.6014	11.768	11.4061	11.7997	11.2261	11.5992	11.2246	11.5909	11.6005	11.6972	11.9189	12.0682	11.9467	11.2198	11.8428	11.9505	11.7255	11.7702	11.5121	11.724	11.7668	11.7709	11.3634	11.6173	10.7917	11.2126	11.4621
P11274	Q12979	BCR_HUMAN	BCR	Breakpoint cluster region protein OS=Homo sapiens OX=9606 GN=BCR PE=1 SV=2	142.82	1271	9.30477	7.1989	8.86587	8.49744	8.88728	8.49554	8.80334	7.40801	9.26437	9.0995	6.83477	8.74955	9.57982	8.38576	9.57808	9.14517	9.7509	7.42913	8.51181	10.4265	7.36696	9.93571	8.83422	9.68339	7.18705	9.07208	10.4967	9.69746	9.68919	9.7656	8.24843	8.95175	8.0922	9.27475	9.53509	9.18111	7.73515	9.00864	7.29015	7.95718	8.97634	8.5694	9.53349
P11277		SPTB1_HUMAN	SPTB	Spectrin beta chain, erythrocytic OS=Homo sapiens OX=9606 GN=SPTB PE=1 SV=5	246.47	2137	12.7144	11.8792	12.0699	12.1206	12.5656	13.949	13.0735	11.0244	10.8219	12.6018	12.4679	11.5264	12.5714	11.561	12.3294	12.5698	11.8072	12.2419	12.7506	12.3482	12.1106	12.7328	11.6367	12.6791	12.782	13.0815	12.3061	13.355	12.4914	12.2665	12.348	13.3013	12.2223	12.7732	12.9346	12.9654	12.1294	13.3463	11.8274	11.9223	12.5814	11.6414	11.8041
P11279		LAMP1_HUMAN	LAMP1	Lysosome-associated membrane glycoprotein 1 OS=Homo sapiens OX=9606 GN=LAMP1 PE=1 SV=3	44.88	417	7.75566	10.3821	10.1509	10.2087	11.0751	10.4561	11.1526	11.3675	10.5095	10.8597	9.65581	9.80977	10.9041	10.8308	10.9964	10.8606	11.142	10.7339	10.7311	10.6611	8.08561	10.3915	11.0338	9.93045	10.2571	8.50342	11.76	7.14137	10.3694	10.948	7.74107	10.2674	7.33038	10.7577	10.9889	10.4038	10.8849	9.11683	6.93688	10.4134	10.1962	10.0053	11.3816
P11362		FGFR1_HUMAN	FGFR1	Fibroblast growth factor receptor 1 OS=Homo sapiens OX=9606 GN=FGFR1 PE=1 SV=3	91.87	822	17.5062	17.4215	17.6769	17.6964	17.5502	17.6495	17.3939	17.398	17.7965	17.3881	17.4558	17.2055	17.1573	17.3026	17.2021	17.3209	17.6317	17.5001	17.3465	17.4823	17.5983	17.3238	17.5681	17.1876	17.7372	17.2469	16.8899	17.7637	17.5985	17.9727	17.6686	17.6716	17.3354	17.6349	17.5608	17.0573	17.074	17.4843	17.5196	17.7012	17.5511	17.6587	17.4638
P11413		G6PD_HUMAN	G6PD	Glucose-6-phosphate 1-dehydrogenase OS=Homo sapiens OX=9606 GN=G6PD PE=1 SV=4	59.26	515	12.3628	12.526	12.6019	12.0755	12.2211	12.0284	12.6356	13.9843	11.9153	12.5956	11.3181	12.3181	12.9453	11.6255	12.5896	12.3369	12.0856	11.9097	12.3556	12.6672	11.5211	12.0232	11.8133	12.084	11.8744	12.5504	13.0169	12.8145	12.7408	12.4469	12.1108	12.4032	12.1967	12.363	12.3086	13.2488	12.008	12.3271	12.2188	11.8601	11.8551	12.105	12.3001
P11586		C1TC_HUMAN	MTHFD1	C-1-tetrahydrofolate synthase, cytoplasmic OS=Homo sapiens OX=9606 GN=MTHFD1 PE=1 SV=4	101.53	935	10.3345	10.8569	10.5267	11.0427	10.879	10.927	11.2813	10.6693	9.99502	10.7487	9.5615	10.4399	10.8521	10.6386	10.5596	10.9868	9.75626	10.9477	11.0763	10.8788	10.1155	10.4207	10.9083	11.5354	10.9379	11.3675	11.2876	11.3955	11.1992	11.0884	10.9923	11.5352	11.0205	10.716	10.8284	11.278	8.96561	11.3734	10.6198	11.056	10.4896	10.7564	10.9855
P11597		CETP_HUMAN	CETP	Cholesteryl ester transfer protein OS=Homo sapiens OX=9606 GN=CETP PE=1 SV=2	54.76	493	18.1233	17.1807	18.3951	18.102	15.8326	17.6122	17.4934	17.93	18.5211	17.7771	18.1984	18.0937	15.8596	18.5208	16.9476	17.9636	17.8987	17.6905	17.4707	17.0695	16.9129	16.5971	17.974	19.1645	17.9722	15.9544	16.0059	17.1561	17.7713	17.8725	16.4073	16.3869	17.1051	16.9311	17.343	18.1612	16.9134	16.9355	17.5583	17.1869	17.8493	15.8284	18.6696
P11678		PERE_HUMAN	EPX	Eosinophil peroxidase OS=Homo sapiens OX=9606 GN=EPX PE=1 SV=2	81.04	715	14.8015	13.1059	13.6289	14.3483	15.2997	13.8655	14.475	13.4485	14.0523	11.9118	14.3181	13.4877	15.9115	11.5792	14.5854	14.6114	14.7269	14.1185	14.0645	13.5216	14.102	14.0796	10.9932	12.6799	13.4264	14.0441	14.5471	13.6549	15.6068	13.4637	13.6522	13.1155	13.5634	13.1689	13.3959	14.4524	12.1718	14.5627	13.917	14.8613	13.5141	13.4045	12.2028
P11717		MPRI_HUMAN	IGF2R	Cation-independent mannose-6-phosphate receptor OS=Homo sapiens OX=9606 GN=IGF2R PE=1 SV=3	274.37	2491	12.4616	12.8257	12.545	12.2704	8.97092	12.2978	8.09573	12.9223	7.21498	12.4581	12.8312	11.7558	7.15042	8.03879	12.3749	11.357	12.5111	12.5676	8.24578	11.3991	12.3531	7.19911	12.0469	11.4736	7.64789	8.45449	12.0574	11.6262	12.2308	11.5862	12.8657	12.8238	12.61	12.1357	12.1052	7.59498	11.8632	12.7078	12.7308	11.45	11.6578	11.6976	11.521
P11940		PABP1_HUMAN	PABPC1	Polyadenylate-binding protein 1 OS=Homo sapiens OX=9606 GN=PABPC1 PE=1 SV=2	70.67	636	11.0694	11.142	11.2714	10.9834	11.2175	11.1367	11.101	11.7987	10.0771	10.8335	10.473	11.2644	10.4408	11.8879	11.6553	11.2615	10.7525	10.4008	11.8859	11.6362	11.2634	11.0081	11.2732	11.3951	10.8794	10.9967	11.3846	11.6085	11.3626	11.593	11.1787	11.5877	11.0272	11.4216	11.2003	10.6493	10.9996	11.3397	10.9919	11.4885	11.5265	11.6791	11.7792
P12035		K2C3_HUMAN	KRT3	Keratin, type II cytoskeletal 3 OS=Homo sapiens OX=9606 GN=KRT3 PE=1 SV=3	64.42	628	10.2855	8.90826	9.82612	9.51527	9.93322	7.53902	8.32011	9.94663	11.9555	9.84197	9.8059	8.3722	9.41836	11.1372	10.8606	8.60131	12.0582	9.98319	9.35981	10.4264	7.79959	13.8301	11.3522	10.1269	8.35083	9.61601	11.9217	7.51953	8.87631	11.273	8.2862	8.46714	8.20163	10.388	10.8229	8.03882	7.93696	9.1556	8.49488	11.6786	9.78826	10.2152	10.6085
P12110		CO6A2_HUMAN	COL6A2	Collagen alpha-2(VI) chain OS=Homo sapiens OX=9606 GN=COL6A2 PE=1 SV=4	108.58	1019	8.16416	12.1419	12.1427	11.9328	11.8167	12.2433	12.3216	12.1847	11.8439	11.379	11.957	11.5368	11.4997	12.7074	12.2363	12.5987	12.6085	12.2262	12.7091	12.4291	12.2389	12.213	12.1823	12.4197	11.7974	12.1366	12.4277	9.20171	12.3472	12.7806	12.4752	12.177	12.0107	12.4762	11.8673	11.5003	11.6264	12.3038	12.3171	11.7459	12.43	12.7419	12.0805
P12111		CO6A3_HUMAN	COL6A3	Collagen alpha-3(VI) chain OS=Homo sapiens OX=9606 GN=COL6A3 PE=1 SV=5	343.67	3177	13.5888	13.77	13.2814	13.6063	13.3151	13.864	13.3648	13.248	13.3437	13.4237	13.6055	13.5211	13.128	13.6539	13.5274	13.8873	13.4593	13.5291	13.9173	13.822	13.4738	13.7963	13.5022	13.5223	13.7398	13.0756	13.6516	13.6028	13.47	13.9779	13.8361	13.4677	13.6259	14.0026	13.3209	13.4219	13.914	13.2609	13.5688	13.7673	13.8934	13.8062	13.91
P12259		FA5_HUMAN	F5	Coagulation factor V OS=Homo sapiens OX=9606 GN=F5 PE=1 SV=4	251.7	2224	21.0886	21.5451	21.0359	21.5777	20.9812	21.1332	20.7876	21.2764	21.5261	20.7389	21.2821	21.3805	20.8576	21.8191	21.0493	22.1174	21.1581	21.0426	21.0292	20.8651	21.4676	21.0821	21.4476	21.4476	21.2535	20.8651	20.3211	21.2535	20.9098	21.2593	21.2066	21.1642	21.2821	21.0359	21.1015	22.9725	20.417	21.0224	21.4324	20.8651	21.6231	21.6497	21.2593
P12273		PIP_HUMAN	PIP	Prolactin-inducible protein OS=Homo sapiens OX=9606 GN=PIP PE=1 SV=1	16.57	146	11.8694	11.9483	10.4869	11.8392	11.1455	10.9224	11.0636	14.8575	11.6371	8.78884	11.0306	10.3462	11.3308	12.5661	12.7561	12.4232	13.5623	10.9031	10.6555	10.9343	11.838	12.7669	12.6744	11.3603	13.026	12.0801	11.7395	11.5398	10.4497	11.7704	9.78075	11.2575	10.1914	12.9502	13.5521	10.8102	8.74852	10.565	11.5583	12.6766	11.8367	12.0056	12.1084
P12277		KCRB_HUMAN	CKB	Creatine kinase B-type OS=Homo sapiens OX=9606 GN=CKB PE=1 SV=1	42.64	381	10.2483	10.6389	10.3359	10.8271	9.8433	10.5524	9.94789	10.39	11.0147	9.40416	10.3708	10.3148	9.70632	10.2581	10.1594	10.998	10.2868	10.0843	10.7602	10.4479	10.8215	10.6783	10.3802	10.4996	10.7362	9.72957	8.23968	10.0173	10.3978	10.6402	10.2296	10.345	9.79784	10.4528	10.1878	9.79731	9.49352	9.55948	10.404	10.3384	10.3142	10.5684	9.98463
P12429		ANXA3_HUMAN	ANXA3	Annexin A3 OS=Homo sapiens OX=9606 GN=ANXA3 PE=1 SV=3	36.37	323	10.5669	9.7804	10.4641	10.5731	10.3733	10.0086	10.7904	13.4834	10.5891	11.0133	8.01683	7.31304	11.264	10.6687	10.8472	11.1842	10.0787	10.4655	10.2718	11.5083	10.3832	10.3115	8.44557	10.4961	9.8117	10.8944	10.6327	10.591	11.3139	10.425	8.48623	10.8422	10.9748	10.7579	10.7924	10.1055	10.2801	10.2661	10.1006	10.3214	10.9562	10.6139	10.8388
P12814		ACTN1_HUMAN	ACTN1	Alpha-actinin-1 OS=Homo sapiens OX=9606 GN=ACTN1 PE=1 SV=2	103.06	892	13.1538	12.2709	14.4568	12.9059	13.9254	13.1072	15.0125	13.9184	12.3493	15.1352	12.6165	11.7307	14.8446	11.1785	13.3044	13.4274	12.5521	13.5487	14.6647	13.3696	12.3581	12.9957	11.7505	12.8719	12.9777	14.4568	13.0202	13.1099	13.5346	14.3524	12.4005	11.7204	13.0067	14.1184	14.4306	15.076	13.8389	14.1506	11.6434	12.8564	13.0313	11.7412	12.0978
P12821		ACE_HUMAN	ACE	Angiotensin-converting enzyme OS=Homo sapiens OX=9606 GN=ACE PE=1 SV=1	149.71	1306	10.6683	11.0366	11.3084	10.5096	11.0953	10.9135	10.8551	11.1211	10.2675	10.949	10.0278	10.7074	10.79	10.5948	10.6982	10.7961	11.0789	10.9415	10.5784	11.0745	11.701	10.4654	11.3084	10.5716	10.248	10.6653	11.3285	10.128	10.9307	10.4489	10.664	11.1695	10.9325	10.5039	11.3199	10.9625	12.0511	10.4019	10.4916	10.854	11.2772	10.7915	11.0048
P12829		MYL4_HUMAN	MYL4	Myosin light chain 4 OS=Homo sapiens OX=9606 GN=MYL4 PE=1 SV=3	21.56	197	10.7691	7.25513	9.81597	7.49163	10.7755	10.4966	9.55953	7.3342	6.93809	10.9607	10.7104	7.57695	10.565	8.39397	8.28536	10.1833	10.7754	11.1713	10.4943	11.1343	7.7471	10.5007	10.7025	10.8574	10.3213	10.7289	11.5091	11.8135	10.8561	8.32928	10.4578	11.3184	9.77883	7.69656	11.0012	10.7491	10.7606	7.43027	9.24831	9.86236	10.0813	7.46235	10.112
P12830		CADH1_HUMAN	CDH1	Cadherin-1 OS=Homo sapiens OX=9606 GN=CDH1 PE=1 SV=3	97.45	882	18.23	18.488	18.3774	18.6142	18.7464	19.1824	18.7544	18.5536	18.9449	18.4106	18.2554	19.0566	18.5275	18.9109	18.36	18.4334	17.9687	18.6072	18.5368	18.3414	19.3349	18.7891	19.164	18.6729	18.7756	18.4261	17.3133	18.5925	18.5152	18.5253	19.1678	18.7803	18.8534	17.9692	18.6544	17.3596	18.1511	18.1247	18.7072	18.6897	18.845	19.2182	18.4268
P12883		MYH7_HUMAN	MYH7	Myosin-7 OS=Homo sapiens OX=9606 GN=MYH7 PE=1 SV=5	223.09	1935	11.3571	11.2459	12.3514	12.1446	13.3723	12.5961	13.2706	12.7602	11.5267	12.696	13.4089	13.6883	10.2786	12.8584	12.4352	13.1308	13.6662	13.2519	13.7162	13.0478	13.4487	13.7301	12.1164	13.1766	13.7281	12.2802	13.5828	13.6579	12.0515	14.8528	13.5855	14.0827	13.2126	14.571	12.8021	12.3299	12.9693	11.747	11.9274	12.8267	12.8932	12.9527	12.0683
P12931		SRC_HUMAN	SRC	Proto-oncogene tyrosine-protein kinase Src OS=Homo sapiens OX=9606 GN=SRC PE=1 SV=3	59.83	536	12.8216	11.3757	14.0261	12.7886	13.3837	12.5783	14.3009	12.7717	12.6714	14.1197	12.3195	11.7074	13.7632	11.8575	13.8872	13.2064	13.0483	13.0999	13.7766	12.6006	12.0934	12.5716	11.9665	12.868	12.5622	13.5887	12.1729	13.5861	13.0535	13.9974	12.4805	11.8651	13.2108	13.4695	13.6321	13.4498	13.4947	13.5567	11.8671	13.5076	12.2723	12.703	12.2643
P12955		PEPD_HUMAN	PEPD	Xaa-Pro dipeptidase OS=Homo sapiens OX=9606 GN=PEPD PE=1 SV=3	54.55	493	11.5158	11.9129	11.6338	12.075	11.5263	11.7133	11.0717	11.6838	12.651	11.1745	11.4698	12.3227	11.4139	11.9968	13.0747	11.3411	11.718	11.6154	11.94	11.9056	13.4008	10.1865	12.0985	11.1914	13.1749	10.15	12.4911	11.5941	10.708	11.007	11.0687	7.33624	12.2343	12.0666	11.373	7.61917	12.2375	11.3243	11.013	11.066	11.7933	11.7417	12.3232
P12956		XRCC6_HUMAN	XRCC6	X-ray repair cross-complementing protein 6 OS=Homo sapiens OX=9606 GN=XRCC6 PE=1 SV=2	69.84	609	11.4416	11.5592	11.085	10.9542	11.41	11.9431	10.936	11.4599	10.1879	11.1556	10.0247	10.3631	11.353	11.1014	11.538	11.0708	11.2989	10.8113	11.2144	12.0903	10.6168	11.4273	10.9923	10.9335	10.548	11.1868	12.0616	11.2958	12.1724	11.249	10.7804	12.4103	10.4909	11.1972	10.6406	10.9124	8.2824	10.9879	10.8732	10.7343	11.102	11.0245	10.7654
P13224		GP1BB_HUMAN	GP1BB	Platelet glycoprotein Ib beta chain OS=Homo sapiens OX=9606 GN=GP1BB PE=1 SV=1	21.72	206	12.0832	10.9123	13.6751	11.9888	12.9922	12.6679	14.3458	12.1344	11.6724	14.5725	11.4885	7.12305	14.4757	8.27868	13.0279	13.1718	12.4254	12.9423	13.3962	12.2254	11.0052	12.2617	11.0551	12.3857	12.4978	14.2337	13.6188	12.7254	12.8784	13.5176	11.8553	9.10962	11.7887	11.842	13.9249	13.5188	14.6201	13.1502	7.41783	12.644	12.2887	10.9738	11.3811
P13473		LAMP2_HUMAN	LAMP2	Lysosome-associated membrane glycoprotein 2 OS=Homo sapiens OX=9606 GN=LAMP2 PE=1 SV=2	44.96	410	12.1395	11.7227	12.0949	11.76	12.7942	11.3188	11.9407	12.1053	12.2312	12.1763	11.2081	11.9936	12.1384	12.13	12.2186	12.8044	13.0696	12.0042	11.7436	12.4472	11.9804	11.9608	12.2782	11.2117	11.6335	11.0003	14.4779	10.9842	11.7621	11.441	11.6284	11.2087	7.12129	11.9135	12.2455	11.8121	14.8252	11.5451	11.729	11.2406	11.4694	11.4852	13.615
P13489		RINI_HUMAN	RNH1	Ribonuclease inhibitor OS=Homo sapiens OX=9606 GN=RNH1 PE=1 SV=2	49.97	461	12.5451	12.7279	12.5623	13.2183	12.6504	12.6262	12.8013	12.4594	11.9911	12.5702	13.5796	13.2489	13.8875	12.6711	12.9381	12.3586	12.613	13.2289	13.0282	13.0625	13.7397	13.0643	13.4411	12.8929	13.6591	12.43	12.8254	13.1776	14.176	12.5569	14.0924	13.8423	13.3114	12.4697	12.4319	12.8711	12.7463	13.4003	13.3767	11.979	12.1472	11.7192	12.3325
P13497		BMP1_HUMAN	BMP1	Bone morphogenetic protein 1 OS=Homo sapiens OX=9606 GN=BMP1 PE=1 SV=2	111.25	986	15.9457	16.4624	16.0324	16.0855	16.7276	16.5509	16.4364	16.3691	15.9672	16.1975	16.5084	16.2376	16.3935	15.6219	16.077	15.9354	15.3199	16.1235	15.8226	15.2485	16.1809	16.0682	16.0044	15.4891	15.7058	14.8938	15.0753	15.3002	15.6564	14.9982	16.0552	15.3657	15.8011	15.6463	15.5807	16.2252	15.1906	15.7937	15.5876	15.1969	15.6027	14.9132	15.4364
P13591		NCAM1_HUMAN	NCAM1	Neural cell adhesion molecule 1 OS=Homo sapiens OX=9606 GN=NCAM1 PE=1 SV=3	94.57	858	16.4191	16.268	16.4696	16.6545	16.4415	16.3269	16.4751	16.1056	15.9114	16.5142	16.8485	16.5542	15.5993	16.357	16.063	16.6739	16.4201	16.5563	16.1355	15.9774	16.5787	16.0012	16.0387	16.6071	16.0014	16.1712	15.4991	16.2787	15.6837	16.8817	16.3434	16.0767	15.8858	16.0689	16.8203	16.238	15.6202	15.8301	16.1893	15.8208	16.5524	16.069	16.4071
P13598		ICAM2_HUMAN	ICAM2	Intercellular adhesion molecule 2 OS=Homo sapiens OX=9606 GN=ICAM2 PE=1 SV=2	30.65	275	9.15211	9.52491	9.9575	9.65451	9.82108	9.6123	9.69412	9.13215	10.427	10.4032	9.14567	8.71929	9.8831	9.59301	7.59749	10.2725	10.8021	9.4357	9.6468	10.5512	7.08059	9.59523	9.30387	8.74065	9.89926	9.91088	11.5699	9.16682	8.51331	10.5829	8.59776	7.71585	6.86364	9.43007	10.2481	9.63722	12.0319	9.10683	7.49169	8.99234	9.92233	8.32423	10.7389
P13611		CSPG2_HUMAN	VCAN	Versican core protein OS=Homo sapiens OX=9606 GN=VCAN PE=1 SV=3	372.82	3396	16.8097	16.4116	16.395	16.6165	16.6476	16.5263	16.492	16.396	17.1897	16.2271	16.9216	16.1935	16.1989	16.2851	15.9231	16.3355	16.776	16.7307	16.5145	16.3911	16.0494	17.5032	16.1134	16.1952	16.489	16.3946	16.5767	16.9359	16.3742	16.608	16.3086	15.9571	16.5325	16.9376	16.4499	15.9308	16.1852	16.7302	16.4795	16.2448	16.2502	16.3515	15.9717
P13637		AT1A3_HUMAN	ATP1A3	Sodium/potassium-transporting ATPase subunit alpha-3 OS=Homo sapiens OX=9606 GN=ATP1A3 PE=1 SV=3	111.75	1013	11.2811	10.7987	7.51996	12.2673	12.5572	12.6486	11.3653	12.8426	7.36502	10.4901	12.8911	11.5192	7.41828	11.4119	8.04651	10.6701	11.1125	11.6621	8.83899	7.40633	12.9065	10.4263	11.5691	11.8752	7.03163	10.8226	8.7314	8.56113	11.3058	9.01109	11.5674	12.2912	12.5148	10.4485	8.60717	11.9073	11.2526	8.49038	10.2321	7.77945	12.3519	11.4519	12.7016
P13639		EF2_HUMAN	EEF2	Elongation factor 2 OS=Homo sapiens OX=9606 GN=EEF2 PE=1 SV=4	95.34	858	12.3933	12.638	12.4522	12.3134	12.2626	11.8851	11.9647	12.9571	11.6941	11.9422	12.2396	11.2617	12.0764	11.7253	12.2577	12.0306	11.9087	12.0331	11.734	11.7835	11.7229	12.2878	12.2099	12.3166	11.635	12.1092	12.8979	12.0238	12.3573	12.0717	11.9895	12.4709	12.3365	12.3071	12.2204	12.2431	11.96	12.3434	12.3606	12.7227	12.2972	12.4927	11.6801
P13645		K1C10_HUMAN	KRT10	Keratin, type I cytoskeletal 10 OS=Homo sapiens OX=9606 GN=KRT10 PE=1 SV=6	58.83	584	17.3152	17.3657	17.1463	16.9869	17.8638	16.74	16.886	18.2162	17.5972	17.1316	17.4505	17.0437	17.6269	17.9432	18.6129	17.7756	18.3632	17.0489	17.1062	17.1968	16.769	18.0668	18.8072	16.8743	17.7125	17.8267	19.5008	16.9618	15.6689	17.9947	16.0384	17.0744	16.694	18.9676	17.9998	17.3289	17.75	18.1749	16.8354	18.5885	16.7658	18.6172	18.4706
P13647		K2C5_HUMAN	KRT5	Keratin, type II cytoskeletal 5 OS=Homo sapiens OX=9606 GN=KRT5 PE=1 SV=3	62.38	590	14.5222	14.3771	14.0342	13.6557	14.4424	13.8877	13.8891	15.4815	14.0046	13.7151	14.1188	13.9175	14.3688	14.8575	15.4477	14.3308	14.8837	14.2402	13.8736	14.5294	13.8913	14.7174	15.7417	13.1847	14.6139	14.4888	17.5554	14.1046	13.4348	15.0911	13.1433	14.3752	13.5541	15.57	14.5804	14.1649	14.7568	14.5092	14.0471	16.159	13.266	15.551	14.9132
P13667		PDIA4_HUMAN	PDIA4	Protein disulfide-isomerase A4 OS=Homo sapiens OX=9606 GN=PDIA4 PE=1 SV=2	72.93	645	15.9989	16.005	16.0937	16.266	16.4752	15.9301	16.1124	15.7091	16.3745	16.2027	16.222	15.537	16.067	15.8372	16.34	16.2382	16.354	16.2575	15.825	15.5923	16.291	16.1812	15.5834	16.0348	15.877	16.4897	15.9501	16.1619	16.0436	16.2212	15.949	15.5195	16.0389	16.1742	16.4164	15.6685	15.3741	15.7612	15.7245	16.3047	16.4467	15.9553	16.285
P13671		CO6_HUMAN	C6	Complement component C6 OS=Homo sapiens OX=9606 GN=C6 PE=1 SV=3	104.79	934	13.7557	13.9991	13.7108	13.9536	13.8633	13.7817	14.1317	13.7986	14.1427	14.115	14.1143	13.897	14.1159	13.9683	14.162	14.231	14.5704	14.173	13.393	14.3028	13.8647	13.5392	14.2351	13.9653	13.2775	13.6687	16.0808	13.8331	13.6328	13.6739	13.37	13.3312	13.5121	13.9241	14.2358	13.5528	16.0594	13.641	13.3302	13.3982	13.664	13.9151	15.4221
P13674		P4HA1_HUMAN	P4HA1	Prolyl 4-hydroxylase subunit alpha-1 OS=Homo sapiens OX=9606 GN=P4HA1 PE=1 SV=2	61.05	534	12.0941	11.8779	11.9429	11.5727	12.1162	11.9512	12.4586	12.032	12.2482	12.0242	12.2907	11.1351	11.6531	11.8034	11.5429	12.0086	12.0418	11.7581	11.5991	11.4552	11.902	11.2467	11.3709	11.7704	12.2627	12.5426	12.355	11.9187	11.7722	11.4747	11.2438	11.6609	12.2945	11.3745	12.4751	11.9397	11.6607	11.7501	11.3694	12.638	12.1543	11.8459	11.6491
P13686		PPA5_HUMAN	ACP5	Tartrate-resistant acid phosphatase type 5 OS=Homo sapiens OX=9606 GN=ACP5 PE=1 SV=3	36.6	325	8.11459	12.2403	12.3728	12.2281	11.7921	8.76492	7.94871	12.508	11.9064	12.055	12.7776	11.8854	11.9569	12.5462	13.2291	12.7409	12.0965	12.2558	12.3521	11.9673	11.9553	12.0799	12.4411	8.09466	11.9092	12.3174	12.299	12.4495	12.0028	12.4067	12.4424	12.1556	12.5598	12.2894	12.6317	11.896	8.78001	12.3856	12.5766	12.299	12.204	12.9	12.5692
P13693		TCTP_HUMAN	TPT1	Translationally-controlled tumor protein OS=Homo sapiens OX=9606 GN=TPT1 PE=1 SV=1	19.6	172	10.7294	10.6731	10.7426	10.9439	9.54502	10.732	12.1953	11.384	7.32499	11.1735	10.4615	10.5368	11.3672	10.7596	10.6772	10.9317	8.30186	8.23095	11.0155	11.3321	10.2718	10.381	9.68458	11.297	10.5548	10.9815	11.1846	11.0136	11.0863	10.8752	10.9248	11.0212	10.9889	12.569	10.7667	11.2328	11.7792	11.8226	7.95037	10.2755	10.6546	11.4054	11.2474
P13727		PRG2_HUMAN	PRG2	Bone marrow proteoglycan OS=Homo sapiens OX=9606 GN=PRG2 PE=1 SV=2	25.21	222	16.2364	14.806	14.5884	15.0802	14.8406	14.1461	14.9467	14.9187	15.2767	14.7755	15.7025	14.8398	15.675	15.2523	14.9298	15.0991	15.5083	15.0123	15.2946	14.5827	14.7234	15.0894	14.7373	14.775	15.0205	14.2134	14.327	14.7345	14.5482	15.7475	14.8297	14.1834	14.3485	15.2454	14.9588	15.1734	13.5437	14.9156	14.8282	15.6185	15.6521	15.2481	15.1446
P13796		PLSL_HUMAN	LCP1	Plastin-2 OS=Homo sapiens OX=9606 GN=LCP1 PE=1 SV=6	70.29	627	13.3871	13.8336	13.4323	13.5407	13.7861	13.8018	13.0996	15.4621	13.2521	13.0374	13.1132	14.4777	13.4774	13.7086	13.5669	13.6063	13.6518	13.5463	14.1499	14.0969	13.5166	13.3795	13.4429	13.6261	13.4066	12.8366	14.3365	13.4258	13.2742	13.5132	13.5947	13.3684	13.5797	13.7927	13.5067	14.2023	14.1987	13.2201	13.8084	13.0282	13.8209	13.9052	13.8311
P13797		PLST_HUMAN	PLS3	Plastin-3 OS=Homo sapiens OX=9606 GN=PLS3 PE=1 SV=4	70.81	630	8.76633	10.4711	11.3707	10.9414	11.0385	10.8887	11.3972	12.2825	10.4715	11.3431	7.0546	11.0378	11.393	7.30173	11.0311	9.21787	11.3735	11.0512	11.3609	10.4106	10.8969	10.5407	10.7564	10.3671	11.0564	11.0246	11.8041	11.483	9.14774	11.4102	7.57734	10.5171	8.11286	10.933	11.2264	7.88789	7.56718	11.0963	7.70938	10.9614	10.9791	7.75971	9.14248
P13804		ETFA_HUMAN	ETFA	Electron transfer flavoprotein subunit alpha, mitochondrial OS=Homo sapiens OX=9606 GN=ETFA PE=1 SV=1	35.08	333	8.82841	9.82632	9.12243	9.90712	9.54545	9.6803	9.07398	7.71907	9.41589	9.63562	8.9299	9.75129	10.262	9.22718	9.56551	9.88573	7.66701	8.32642	8.83934	8.84881	9.12871	8.36037	7.40924	9.48652	7.94366	10.1512	9.68065	9.47397	9.43684	10.2092	9.24849	9.87277	9.30197	8.711	10.1181	10.0525	9.00597	9.08339	9.38367	9.51174	9.27061	9.36205	9.74015
P13805		TNNT1_HUMAN	TNNT1	Troponin T, slow skeletal muscle OS=Homo sapiens OX=9606 GN=TNNT1 PE=1 SV=4	32.95	278	7.83069	7.09013	8.06144	8.27454	13.041	8.39312	11.6848	10.8861	11.2745	11.371	12.1237	11.5834	9.09864	7.37664	8.45639	11.6229	11.5843	11.4095	11.6486	11.4717	12.295	11.9783	7.36935	12.8557	8.61457	8.28468	12.7831	9.19359	7.77143	11.7329	7.8316	11.9268	12.0072	11.8259	10.8641	10.6994	11.3388	7.35733	7.04705	12.0733	11.5983	7.19517	11.4138
P13807		GYS1_HUMAN	GYS1	Glycogen [starch] synthase, muscle OS=Homo sapiens OX=9606 GN=GYS1 PE=1 SV=2	83.78	737	10.6674	10.3347	11.4802	10.5724	10.3105	10.5283	11.0192	10.7331	10.9459	10.6051	10.2668	10.0063	11.5339	10.2163	11.0959	11.2262	10.805	10.7561	10.5832	11.7836	9.77311	10.9639	10.8142	11.019	10.2184	10.8314	11.7695	11.254	11.4921	11.0156	8.98323	10.459	11.1632	10.5959	10.5564	11.0535	8.43322	10.7893	10.1926	8.31034	10.212	10.0323	11.4428
P13861		KAP2_HUMAN	PRKAR2A	cAMP-dependent protein kinase type II-alpha regulatory subunit OS=Homo sapiens OX=9606 GN=PRKAR2A PE=1 SV=2	45.52	404	11.4501	11.1113	10.9007	11.0787	11.8422	11.1323	11.3525	11.125	11.6518	11.4402	10.6715	11.0108	11.1199	10.9026	11.1399	11.4163	11.2669	10.5994	11.2098	11.7971	10.8028	11.4774	10.7706	11.3858	11.245	11.9106	11.6147	11.4383	11.6328	11.1918	11.0753	11.8268	11.1632	11.7015	11.433	12.092	10.9242	11.0735	11.0828	11.3009	11.2564	10.8221	11.1888
P13929		ENOB_HUMAN	ENO3	Beta-enolase OS=Homo sapiens OX=9606 GN=ENO3 PE=1 SV=5	46.99	434	10.5657	11.1922	10.8687	9.46865	12.6306	11.3127	10.993	10.5814	10.4937	11.6705	11.0915	11.1841	10.5035	10.8305	10.7349	10.8271	11.3152	9.50277	11.7818	10.6931	11.2131	10.1957	8.97742	11.4116	10.7032	10.2096	13.4503	10.3827	11.5042	10.1883	11.265	11.5023	10.4487	10.2229	11.5792	11.511	11.6662	11.2879	7.52149	10.9343	10.7805	10.7442	11.2328
P13942		COBA2_HUMAN	COL11A2	Collagen alpha-2(XI) chain OS=Homo sapiens OX=9606 GN=COL11A2 PE=1 SV=5	171.79	1736	10.3866	7.04617	9.53254	10.266	10.0869	10.0264	9.62179	10.444	10.1354	7.00768	7.92806	11.3566	8.82024	10.7101	9.65307	9.18206	8.17696	10.5412	10.6031	9.72894	10.0149	9.52429	10.5864	8.04432	9.96481	7.84699	8.55857	10.4386	10.5099	10.2018	10.1318	10.2013	9.98567	8.90905	8.71519	8.92602	8.83031	9.74919	10.4546	8.82483	9.91158	10.1441	8.85476
P13987		CD59_HUMAN	CD59	CD59 glycoprotein OS=Homo sapiens OX=9606 GN=CD59 PE=1 SV=1	14.18	128	12.9877	12.9111	13.2317	12.3654	12.2268	12.434	12.3797	11.96	12.6024	12.4897	12.6017	12.7	12.712	12.3334	12.5581	12.0764	12.181	12.5167	12.1168	12.0081	12.5245	12.2805	12.0555	11.6537	12.9717	11.532	11.9797	11.9641	12.8928	12.1124	12.68	12.7511	12.4696	12.1103	12.4739	12.19	11.4892	12.1628	12.4239	12.1749	11.5598	11.7663	9.10646
P14151		LYAM1_HUMAN	SELL	L-selectin OS=Homo sapiens OX=9606 GN=SELL PE=1 SV=2	42.19	372	12.4247	11.2931	11.8415	11.7112	11.8412	11.3069	10.7646	11.4205	12.8319	10.5862	11.6816	12.3001	11.3512	12.3841	12.1389	12.5655	12.9315	11.9111	11.4369	12.9325	12.0833	11.7077	11.3473	11.3973	10.8412	11.0754	13.5646	11.4479	11.5954	11.3244	11.7029	11.8967	11.7435	12.0903	12.222	11.8629	13.3927	11.6471	12.7101	7.3788	12.1345	8.17298	13.4395
P14174		MIF_HUMAN	MIF	Macrophage migration inhibitory factor OS=Homo sapiens OX=9606 GN=MIF PE=1 SV=4	12.48	115	11.5965	12.1577	11.884	10.8332	12.7171	11.2692	12.771	12.3948	7.71434	12.6067	11.8197	7.17758	13.1432	11.2443	12.3186	11.7119	11.2878	12.444	12.2635	12.1402	11.1003	11.1604	11.1033	11.93	11.8398	12.6703	12.2866	12.4651	12.0514	12.4985	12.3272	11.7752	11.2991	12.2565	12.1374	7.08153	11.0974	12.8585	11.8657	11.9148	12.004	11.3018	11.7643
P14209		CD99_HUMAN	CD99	CD99 antigen OS=Homo sapiens OX=9606 GN=CD99 PE=1 SV=1	18.85	185	9.09778	9.94668	8.14613	6.94475	8.42633	9.04293	7.05336	9.22431	6.84134	9.42339	10.0739	9.74897	9.86337	10.7275	7.89382	7.41762	10.6793	8.10674	9.65668	10.4903	10.3373	8.14643	7.75726	10.6276	7.6514	9.85549	10.9054	10.9994	11.4732	7.03152	10.8567	11.2085	11.0597	8.54132	10.2266	10.7353	10.9675	7.73766	11.0892	10.9269	7.23215	10.4214	10.6959
P14314		GLU2B_HUMAN	PRKCSH	Glucosidase 2 subunit beta OS=Homo sapiens OX=9606 GN=PRKCSH PE=1 SV=2	59.42	528	17.6013	17.2822	17.6126	17.7487	17.7228	17.4002	17.678	17.3811	17.8272	17.5964	17.4037	17.113	17.5696	17.4233	17.7264	17.5062	17.7492	17.7552	17.1319	17.224	17.8824	17.9473	17.3752	17.4101	17.7345	17.9602	17.2005	17.7828	17.505	17.7505	17.4555	17.5855	17.8424	17.5709	17.7718	16.7736	16.7065	17.4087	17.0484	18.0617	17.8212	17.5627	17.3336
P14317		HCLS1_HUMAN	HCLS1	Hematopoietic lineage cell-specific protein OS=Homo sapiens OX=9606 GN=HCLS1 PE=1 SV=3	54.01	486	11.7964	11.1802	11.7975	11.4593	11.904	11.8315	12.0223	11.6349	10.9176	11.3798	11.0333	11.0779	11.3411	10.8239	11.3806	11.4184	11.5722	11.2827	10.973	12.7623	10.8472	11.9803	10.7082	12.092	10.9722	11.7285	11.9093	11.9593	12.7367	11.8337	11.4693	11.8467	11.6233	10.9874	11.439	12.2495	8.78821	11.9803	11.3794	11.134	11.376	11.5931	12.369
P14324		FPPS_HUMAN	FDPS	Farnesyl pyrophosphate synthase OS=Homo sapiens OX=9606 GN=FDPS PE=1 SV=4	48.27	419	11.874	11.8392	11.0963	11.1712	12.6871	11.6403	11.089	11.1373	11.297	11.8538	11.1646	11.4646	11.7755	11.739	11.076	11.8409	11.8568	11.2509	11.7758	11.6588	10.9357	11.3385	11.8485	11.4856	11.7722	11.6053	11.815	11.624	11.7576	10.9527	11.6612	12.3477	10.9082	11.441	12.3207	12.784	7.79678	11.6432	11.2159	11.874	11.1151	12.2076	11.7376
P14543		NID1_HUMAN	NID1	Nidogen-1 OS=Homo sapiens OX=9606 GN=NID1 PE=1 SV=3	136.38	1247	17.4763	17.6618	17.7415	18.0841	18.1149	17.9485	17.7575	17.1737	17.7566	17.8138	18.0282	17.1503	17.6306	16.7544	17.8337	18.3338	17.8702	17.5779	17.4926	17.3218	17.8561	17.8545	16.915	17.9722	17.6156	18.619	17.5549	17.9944	18.3232	17.6603	17.3393	16.9431	17.7957	17.6051	18.2417	17.4023	16.5947	17.8567	16.8468	18.3587	17.9657	17.8065	17.3282
P14618		KPYM_HUMAN	PKM	Pyruvate kinase PKM OS=Homo sapiens OX=9606 GN=PKM PE=1 SV=4	57.94	531	12.527	12.105	12.8549	12.0185	12.5024	11.815	13.1647	13.7534	12.6404	12.9258	12.2926	12.5009	12.8656	12.8563	13.3694	12.8853	13.0776	12.3702	13.0547	13.2894	11.9637	12.3001	12.3536	13.1009	12.3195	12.563	13.1789	13.074	12.7182	13.3336	12.2862	11.98	12.2886	13.0362	13.0617	13.5893	12.8106	12.4387	12.4919	12.6341	12.7763	12.1892	12.9099
P14625		ENPL_HUMAN	HSP90B1	Endoplasmin OS=Homo sapiens OX=9606 GN=HSP90B1 PE=1 SV=1	92.47	803	19.0242	19.0409	19.0516	19.4095	18.9362	19.1265	19.365	18.8309	19.1883	19.3493	18.9313	18.215	18.534	18.9987	19.1873	19.2956	19.6025	18.829	18.908	19.0551	19.002	19.2124	18.5604	18.9755	19.1902	19.1189	18.4299	19.0016	19.3208	19.4799	18.7529	19.0786	18.9377	19.0279	19.2929	18.9178	18.585	19.1427	19.0884	19.6465	19.7686	19.1359	18.8083
P14735		IDE_HUMAN	IDE	Insulin-degrading enzyme OS=Homo sapiens OX=9606 GN=IDE PE=1 SV=4	117.97	1019	10.0234	9.84692	7.36626	10.7497	10.0696	7.63327	9.56881	10.1786	10.2285	10.0364	10.5284	9.74781	10.2562	7.84177	8.27808	10.6657	9.52244	9.88509	11.5044	11.0841	8.903	10.0706	10.4443	9.9879	10.586	10.1159	10.8347	9.80988	8.53935	10.6473	10.1839	10.5982	9.37055	10.927	11.0946	10.6914	12.0738	9.66058	8.34463	10.7673	8.96935	11.052	7.33188
P14770		GPIX_HUMAN	GP9	Platelet glycoprotein IX OS=Homo sapiens OX=9606 GN=GP9 PE=1 SV=3	19.05	177	12.3712	11.6556	14.3413	12.6408	13.4649	12.9122	14.6305	13.1777	12.2279	15.1175	12.1408	10.8723	14.8296	11.0031	12.9548	12.9376	12.7417	12.9988	14.2063	13.0157	12.1744	12.7686	11.582	13.0677	12.3707	14.1943	12.5259	13.275	13.5613	13.6316	12.5715	10.7461	12.7018	12.9839	13.9345	13.9336	13.7223	14.2301	9.99462	12.9221	13.0287	10.6035	11.9533
P14780		MMP9_HUMAN	MMP9	Matrix metalloproteinase-9 OS=Homo sapiens OX=9606 GN=MMP9 PE=1 SV=3	78.46	707	13.7513	13.8441	15.442	14.6737	14.5242	15.3304	14.6772	16.2177	14.5861	15.1631	13.785	14.836	14.9681	13.9509	13.9386	15.1551	15.2876	15.1713	15.9343	14.9573	14.2399	15.4499	13.2719	15.1338	14.6871	14.6437	15.1668	15.3542	15.2691	14.5129	13.9028	14.852	15.2861	15.1749	15.0206	13.0624	14.0736	14.8997	14.5759	14.9581	13.6758	15.3001	14.5932
P14868		SYDC_HUMAN	DARS1	Aspartate--tRNA ligase, cytoplasmic OS=Homo sapiens OX=9606 GN=DARS1 PE=1 SV=2	57.14	501	10.9228	7.46889	7.82006	11.1116	10.3695	11.3575	10.5527	10.0979	8.21754	10.4194	7.58951	8.37866	11.2003	7.59739	7.33124	9.20955	8.01938	8.30991	10.8813	11.4288	8.78837	10.9147	10.3936	10.9204	11.0099	10.8265	10.8828	11.7369	11.4793	10.4413	11.2556	11.5701	12.0205	11.031	9.79484	11.7364	7.54481	11.2489	9.97472	10.6141	10.8773	10.3701	10.5508
P14923		PLAK_HUMAN	JUP	Junction plakoglobin OS=Homo sapiens OX=9606 GN=JUP PE=1 SV=3	81.74	745	13.2204	12.7182	11.9068	12.1282	13.1214	12.5865	12.5541	14.071	13.0581	12.203	12.3231	12.0142	12.5816	13.3937	13.5118	12.5298	12.9724	12.9658	12.5754	12.5412	12.415	13.4258	14.0427	11.6915	13.4287	13.123	16.5464	12.2526	11.8111	13.9839	10.9112	13.0042	11.8944	14.2722	12.9277	12.5328	12.8426	13.3614	12.7597	14.7735	11.8789	13.6851	13.3332
P15085		CBPA1_HUMAN	CPA1	Carboxypeptidase A1 OS=Homo sapiens OX=9606 GN=CPA1 PE=1 SV=2	47.14	419	11.7323	10.4418	10.4516	11.2032	12.4027	11.2354	12.2064	10.0646	10.8921	11.6023	11.8808	12.6036	10.6339	12.739	11.4797	13.0255	7.04083	12.7209	10.986	10.3446	11.7011	12.3537	10.5601	13.1865	12.1578	13.2382	12.063	11.417	11.9331	9.31442	12.0917	10.5087	12.3817	10.657	10.7242	11.9415	11.9131	8.42396	6.89972	11.4219	8.68153	10.2838	12.256
P15144		AMPN_HUMAN	ANPEP	Aminopeptidase N OS=Homo sapiens OX=9606 GN=ANPEP PE=1 SV=4	109.54	967	10.8249	12.0365	10.8622	10.3991	11.4436	10.7425	10.6602	11.2983	10.8178	10.9036	10.1448	11.3524	10.5622	11.0193	10.8062	12.142	12.1235	10.8687	10.7612	11.182	9.82612	11.6754	10.488	10.6023	9.77825	10.6212	11.4661	10.8753	10.3615	10.5694	10.4777	11.3103	11.058	10.9109	11.3983	11.3519	12.3323	10.5464	10.8257	11.7962	11.2929	10.5184	12.0659
P15153		RAC2_HUMAN	RAC2	Ras-related C3 botulinum toxin substrate 2 OS=Homo sapiens OX=9606 GN=RAC2 PE=1 SV=1	21.43	192	13.2925	12.9203	14.2571	12.893	12.9843	12.9538	13.6205	13.5171	13.1129	13.1662	12.563	13.1964	13.4442	11.9018	12.943	12.5587	12.418	12.8005	13.0505	13.5271	12.5202	12.8817	12.4576	13.2959	12.7869	13.2575	13.5823	13.2179	13.8502	13.2289	12.7349	13.0404	13.2269	12.9515	12.8521	13.5912	8.67299	13.2475	13.2218	12.4513	12.6461	12.7434	13.0999
P15169		CBPN_HUMAN	CPN1	Carboxypeptidase N catalytic chain OS=Homo sapiens OX=9606 GN=CPN1 PE=1 SV=1	52.29	458	18.1906	18.4316	18.5488	18.8238	18.1369	18.5046	18.4642	18.7418	18.3861	17.8844	18.4231	18.7023	17.9829	18.9392	18.332	18.2603	18.6371	18.7137	18.6929	18.6135	18.5042	18.0978	18.2329	18.8132	18.4207	18.4078	18.0163	18.5027	18.2177	18.4598	17.916	18.244	18.428	18.7043	18.4969	18.4149	18.1564	18.4671	18.5221	18.5635	18.989	18.5661	18.4137
P15170		ERF3A_HUMAN	GSPT1	Eukaryotic peptide chain release factor GTP-binding subunit ERF3A OS=Homo sapiens OX=9606 GN=GSPT1 PE=1 SV=1	55.76	499	11.0856	10.3036	10.7021	10.5274	10.7877	11.2093	10.8748	10.6087	9.97734	10.6913	10.2916	10.7559	10.5536	10.5974	10.6232	10.3805	10.617	10.422	10.8391	11.0771	9.47376	11.1835	9.44035	10.7697	10.8015	11.1064	11.0183	11.8402	10.9451	11.0211	11.1251	11.9561	10.5958	10.4102	11.109	11.974	7.69658	10.868	10.5972	10.2365	10.9134	10.9738	10.4022
P15291		B4GT1_HUMAN	B4GALT1	Beta-1,4-galactosyltransferase 1 OS=Homo sapiens OX=9606 GN=B4GALT1 PE=1 SV=5	43.92	398	11.4437	11.0756	10.5272	11.2791	10.8654	11.54	10.6109	10.5238	10.9881	11.2645	10.2339	10.0297	10.4441	6.92573	11.3252	10.5595	11.0644	10.6581	10.7345	10.7378	11.0467	10.114	6.8875	11.4061	10.0451	10.0241	11.0784	10.8739	10.4921	10.0921	7.3415	7.78816	8.43967	10.332	10.8147	9.47578	7.77145	8.5168	10.4351	10.3425	10.3618	10.7143	10.896
P15311		EZRI_HUMAN	EZR	Ezrin OS=Homo sapiens OX=9606 GN=EZR PE=1 SV=4	69.41	586	8.35171	9.57984	9.17909	7.8641	8.99807	9.42075	8.48851	11.414	9.65555	7.70179	7.14405	9.24436	9.32703	9.01353	7.07804	9.42597	9.1242	7.95005	7.73898	9.11736	9.54916	9.11892	8.25858	9.94959	7.46508	7.92019	9.49803	8.49587	9.08228	7.08033	9.93684	9.53313	9.73573	7.41003	8.55714	9.52192	10.4429	9.93284	9.44475	8.22441	9.51157	9.83701	9.13411
P15498		VAV_HUMAN	VAV1	Proto-oncogene vav OS=Homo sapiens OX=9606 GN=VAV1 PE=1 SV=4	98.31	845	11.026	9.04898	11.4652	8.54041	11.2717	10.4055	11.7357	11.2554	11.3969	11.3784	9.69141	10.3679	10.8719	7.40685	10.8305	10.9093	10.8154	6.97697	10.9464	11.5282	10.3541	11.1761	7.0367	11.2268	8.95578	11.9103	10.5302	10.5461	12.0189	11.315	10.6901	11.1893	11.0801	11.5782	10.9015	11.8355	7.92531	11.061	7.22257	10.9088	11.8278	10.6358	12.1096
P15502		ELN_HUMAN	ELN	Elastin OS=Homo sapiens OX=9606 GN=ELN PE=1 SV=4	68.4	786	10.3631	10.4677	9.81518	10.6916	10.4297	8.32608	7.11574	10.3136	10.8944	10.2379	10.6578	10.1317	10.239	6.36755	10.6259	10.4533	10.1016	10.5969	10.3597	10.9162	10.0756	9.84896	10.8262	11.4455	10.3894	10.372	9.99539	10.7676	10.3009	10.0436	9.92073	8.2803	10.0359	9.18402	8.15832	8.29498	8.23632	7.8101	10.4279	11.176	10.4192	10.7498	10.8174
P15531		NDKA_HUMAN	NME1	Nucleoside diphosphate kinase A OS=Homo sapiens OX=9606 GN=NME1 PE=1 SV=1	17.15	152	13.2285	12.6128	13.4468	13.4194	13.3392	13.3122	13.1167	12.8049	12.2978	13.6394	13.4682	13.0765	13.9793	13.0886	13.4712	13.6957	13.5273	13.5443	13.905	14.1924	13.5041	13.8995	12.94	14.0202	14.3097	13.8087	13.6161	14.894	13.9758	13.7661	14.0186	14.295	13.7887	12.9959	14.0889	13.1215	13.0435	14.0659	13.2414	12.9784	13.3552	12.7621	13.0714
P15814		IGLL1_HUMAN	IGLL1	Immunoglobulin lambda-like polypeptide 1 OS=Homo sapiens OX=9606 GN=IGLL1 PE=1 SV=1	22.96	213	16.4312	16.9045	17.4979	17.4144	16.7601	16.3342	17.3567	16.4046	17.316	15.47	16.9712	16.0788	15.919	15.4847	16.2894	17.6771	17.6661	17.1468	16.0786	17.7668	17.428	16.2079	15.279	16.2279	17.3182	15.2976	18.769	15.8667	17.1266	15.9852	15.6326	16.616	16.9044	15.7287	16.4766	16.7803	18.1912	16.1919	16.0772	15.7679	16.8646	15.6872	17.4485
P15848		ARSB_HUMAN	ARSB	Arylsulfatase B OS=Homo sapiens OX=9606 GN=ARSB PE=1 SV=1	59.69	533	17.9811	18.0955	18.5165	18.6628	17.498	17.9955	18.1272	17.8449	18.2207	17.7237	18.035	18.0669	17.1116	18.3065	18.8791	18.9547	18.2187	18.4292	18.387	18.6085	17.96	17.3429	18.4691	15.0751	18.8802	17.1983	19.044	18.333	17.3841	18.5654	17.1186	17.7052	17.8796	18.408	18.1243	18.3352	19.6874	17.7932	18.5853	17.6958	18.0472	16.7233	18.8857
P15907		SIAT1_HUMAN	ST6GAL1	Beta-galactoside alpha-2,6-sialyltransferase 1 OS=Homo sapiens OX=9606 GN=ST6GAL1 PE=1 SV=1	46.6	406	12.0277	12.4474	12.3282	12.5737	12.413	12.0836	12.2316	11.867	12.4872	12.0035	12.8168	11.1871	12.111	11.6837	12.5375	12.4495	12.4088	11.9055	12.3103	12.2501	11.9534	12.1804	11.5633	12.5156	11.9357	11.5259	11.7988	12.3023	11.8188	12.0744	12.1099	10.9271	11.7987	12.2231	12.6306	12.6687	7.32079	11.775	11.9351	12.0903	12.4901	11.694	12.28
P15924		DESP_HUMAN	DSP	Desmoplakin OS=Homo sapiens OX=9606 GN=DSP PE=1 SV=3	331.77	2871	12.6931	12.5407	12.4323	12.218	13.0217	12.6887	12.5768	13.8437	12.8497	12.0977	12.3204	12.2872	12.6253	12.8652	13.5248	12.8574	13.3272	12.7244	12.4896	12.7442	12.4342	13.206	13.9099	12.1205	13.0815	13.1549	15.5831	12.4503	12.055	13.7307	11.7879	12.8994	12.0962	13.8507	13.1576	12.7795	12.9088	13.3302	12.8247	14.5737	12.1613	13.9339	13.1863
P16035		TIMP2_HUMAN	TIMP2	Metalloproteinase inhibitor 2 OS=Homo sapiens OX=9606 GN=TIMP2 PE=1 SV=2	24.4	220	12.8486	13.8182	13.0674	13.5493	12.9876	13.4299	13.1566	13.6461	13.164	12.8294	12.9671	14.5359	13.4958	13.8669	13.0562	12.9579	12.7639	13.4845	14.4985	13.6685	13.2313	12.869	13.9898	12.8832	13.7656	12.2949	12.6023	13.3903	12.8941	14.1888	13.0619	13.1906	13.0806	13.4348	12.6035	12.44	12.6618	13.113	14.3736	12.667	13.7764	14.0625	12.9815
P16070		CD44_HUMAN	CD44	CD44 antigen OS=Homo sapiens OX=9606 GN=CD44 PE=1 SV=3	81.54	742	17.499	17.1389	17.1768	17.4002	17.5402	17.9015	17.5164	17.3651	16.5205	17.1697	17.599	18.7883	17.1761	17.8738	17.2082	17.7531	17.3815	16.7799	17.5036	17.4605	17.9333	17.5871	17.6857	17.111	17.113	16.9958	16.1069	17.2395	17.8587	17.7343	18.4152	17.7977	17.844	17.7162	17.8665	17.6504	16.4843	17.7258	17.6162	17.7271	18.107	17.9678	17.4225
P16104	Q96QV6	H2AX_HUMAN	H2AX	Histone H2AX OS=Homo sapiens OX=9606 GN=H2AX PE=1 SV=2	15.14	143	10.6745	10.7788	11.112	10.7729	11.3547	11.3937	11.729	11.3306	9.80017	11.5324	9.57959	9.14275	9.95467	9.80306	11.5046	10.6626	11.0472	10.3257	10.2018	12.3516	9.99604	10.9628	9.44216	10.5958	9.00683	9.09943	11.7198	10.4778	11.7064	10.8235	8.80374	9.47111	8.48324	9.68638	10.4458	8.46485	9.58687	9.65347	9.81137	8.47771	10.0251	9.62456	9.99533
P16109		LYAM3_HUMAN	SELP	P-selectin OS=Homo sapiens OX=9606 GN=SELP PE=1 SV=3	90.83	830	8.18383	7.85004	10.523	10.4798	11.1497	10.7593	11.1903	10.401	10.8537	11.9444	10.57	10.0926	11.1471	6.77632	9.99499	11.2979	10.7162	10.4324	10.6111	10.412	10.112	10.9355	7.90921	7.57206	10.3675	10.4662	10.4146	10.4078	10.0016	10.9672	10.4177	10.0081	10.848	11.0468	11.6042	8.12357	10.7703	10.9734	10.2373	10.3412	10.7067	10.4715	10.9723
P16112		PGCA_HUMAN	ACAN	Aggrecan core protein OS=Homo sapiens OX=9606 GN=ACAN PE=1 SV=3	261.33	2530	16.8707	16.0041	16.5477	17.1451	16.3718	16.691	16.5912	16.4778	16.4391	16.8127	16.4945	16.8598	15.8847	16.1699	15.8725	15.9519	16.3988	17.0216	15.303	15.6171	16.5152	17.1535	16.1389	15.7501	16.7347	16.1297	15.1701	15.7631	16.4941	16.5266	16.7195	16.4564	16.2885	16.0532	16.1202	15.8825	15.5023	16.5426	16.2254	15.933	16.7734	16.6726	16.1373
P16157		ANK1_HUMAN	ANK1	Ankyrin-1 OS=Homo sapiens OX=9606 GN=ANK1 PE=1 SV=3	206.26	1881	14.1641	14.0776	13.691	13.8415	13.7651	14.8522	13.7723	13.1786	13.3374	13.9633	13.9916	13.7671	13.8718	13.8054	14.3318	14.182	14.1794	13.3226	14.4761	14.8486	13.7163	14.261	13.2624	14.696	13.9417	14.4032	14.6568	14.9261	14.2563	13.8297	14.0985	15.0461	13.8925	13.9695	14.24	14.5457	14.3224	14.636	13.9368	14.0357	14.0386	14.509	14.2759
P16278		BGAL_HUMAN	GLB1	Beta-galactosidase OS=Homo sapiens OX=9606 GN=GLB1 PE=1 SV=2	76.07	677	12.6018	11.7421	13.1065	12.7095	13.7809	13.4398	14.7046	13.0712	12.2573	13.5068	13.2173	12.2969	14.0264	11.8696	13.3722	13.7926	12.9728	13.7752	14.0071	13.7893	12.4945	13.5349	12.0805	13.4652	12.5514	13.7096	12.9918	12.28	13.5023	13.7567	12.4152	11.812	13.1718	14.3533	13.9069	11.7465	13.3569	14.1803	11.9456	12.8235	12.9474	12.3934	12.5084
P16284		PECA1_HUMAN	PECAM1	Platelet endothelial cell adhesion molecule OS=Homo sapiens OX=9606 GN=PECAM1 PE=1 SV=2	82.52	738	11.159	10.3154	12.2155	11.1844	11.6638	11.7178	12.4445	11.1367	11.025	12.7093	11.2854	7.32899	12.5521	7.10373	11.7486	12.278	12.1455	11.0176	11.9824	11.7264	10.7492	11.327	10.2937	11.4116	11.1455	12.625	11.8124	11.7622	12.1318	12.0383	11.07	10.6166	12.2428	11.6124	12.2052	12.3714	12.5146	12.8071	9.98697	11.762	11.4856	10.6698	10.8309
P16401		H15_HUMAN	H1-5	Histone H1.5 OS=Homo sapiens OX=9606 GN=H1-5 PE=1 SV=3	22.58	226	13.752	12.9726	13.918	12.8837	13.1057	12.2231	13.8406	13.6509	10.3226	13.6684	12.3471	10.7818	13.3171	12.5211	13.205	14.1634	14.436	12.7382	13.1572	11.8579	9.52866	13.2609	11.1715	13.7973	10.393	11.8236	15.7386	13.9882	13.1198	13.8791	12.584	13.5616	12.7889	13.6629	13.9015	13.2542	11.3235	13.6654	12.9143	12.5512	11.6061	13.0503	11.9875
P16402		H13_HUMAN	H1-3	Histone H1.3 OS=Homo sapiens OX=9606 GN=H1-3 PE=1 SV=2	22.35	221	12.7028	12.792	11.7645	10.6559	12.2897	12.1345	11.4003	11.8713	9.67465	11.5001	10.5627	7.28859	11.481	7.86459	11.5592	11.444	11.9372	10.6591	10.8693	8.52432	7.82043	11.3415	9.77412	10.776	7.24663	9.02451	11.9475	11.7856	10.7807	11.6494	10.6009	13.0377	11.0191	11.6161	11.2925	9.63213	6.76292	11.3148	10.9183	7.4654	8.30781	10.8235	7.79115
P16403		H12_HUMAN	H1-2	Histone H1.2 OS=Homo sapiens OX=9606 GN=H1-2 PE=1 SV=2	21.36	213	10.4915	10.2074	10.4044	7.38168	10.3802	9.41319	9.49159	9.49248	8.44604	10.5621	7.95297	8.91736	9.66552	7.34373	9.81189	10.2403	10.7796	9.70229	10.2524	10.0631	7.03	9.9689	7.71736	9.04307	8.10093	9.40405	12.1754	10.4212	9.86572	9.94124	8.60398	11.9381	10.9199	9.32083	8.01079	10.2139	8.63593	10.6955	9.61175	8.31302	7.15814	9.41324	8.2913
P16435		NCPR_HUMAN	POR	NADPH--cytochrome P450 reductase OS=Homo sapiens OX=9606 GN=POR PE=1 SV=2	76.69	677	10.8732	10.9093	10.6964	10.5411	12.3714	10.8058	10.1573	10.6219	10.7764	10.7284	10.3829	8.25976	11.2035	11.0379	9.9112	10.9402	10.6245	11.1282	10.6345	10.9525	9.41254	10.8168	11.4193	10.2859	10.7432	11.1053	11.6169	10.5013	10.7164	9.44483	10.8532	10.419	10.6662	10.9484	10.7404	10.6041	7.17146	10.7925	10.6169	10.9179	10.8701	8.49527	10.8056
P16519		NEC2_HUMAN	PCSK2	Neuroendocrine convertase 2 OS=Homo sapiens OX=9606 GN=PCSK2 PE=1 SV=2	70.56	638	11.2479	10.8112	11.3979	10.4799	10.3224	10.9726	10.4665	10.3871	11.0869	10.5995	9.56589	10.433	11.2992	11.0956	9.54162	10.0489	11.646	10.9809	11.0016	11.2734	10.1127	10.5862	11.3158	10.9933	11.011	10.6948	8.36365	10.7915	7.84283	7.41074	11.2164	11.5608	11.1384	7.8621	10.8998	10.9166	8.25913	11.083	10.2855	10.7185	9.77185	11.1121	10.6575
P16662		UD2B7_HUMAN	UGT2B7	UDP-glucuronosyltransferase 2B7 OS=Homo sapiens OX=9606 GN=UGT2B7 PE=1 SV=2	60.72	529	11.1427	11.4971	10.7358	10.6713	10.9943	10.6889	10.226	12.398	10.8112	11.0441	11.2039	11.4091	10.1428	10.6523	11.1715	11.0484	11.2474	11.3304	10.7689	9.20322	11.7667	10.8838	10.9034	11.0414	10.9383	10.3651	11.3668	10.6152	10.8591	10.7557	10.7045	10.8647	10.5431	10.7547	10.4726	8.61244	10.7961	10.3935	7.10031	7.74156	10.7045	10.6167	11.7581
P16671		CD36_HUMAN	CD36	Platelet glycoprotein 4 OS=Homo sapiens OX=9606 GN=CD36 PE=1 SV=2	53.05	472	12.2721	13.0704	13.9117	13.1678	13.6036	13.2291	13.5715	12.937	12.577	14.3702	12.9225	12.5703	13.5531	12.1563	13.9788	13.3221	12.3834	12.8842	13.2045	11.2127	13.3167	12.9718	12.2813	11.3793	13.5023	13.609	12.2522	13.3015	13.6156	14.0756	12.9792	13.2263	13.597	13.1001	13.811	12.8549	12.6644	13.6731	11.633	11.81	13.5856	12.867	12.8854
P16870		CBPE_HUMAN	CPE	Carboxypeptidase E OS=Homo sapiens OX=9606 GN=CPE PE=1 SV=1	53.15	476	12.0213	12.7266	12.4635	12.807	12.4338	12.5524	12.7982	12.3483	12.4447	12.4761	12.6923	12.5711	12.5346	12.9415	12.8043	13.2272	12.8235	12.6722	12.7686	12.4909	12.8348	12.6314	12.6032	12.5024	12.6288	12.3118	12.9829	12.8922	12.1254	12.5188	12.5869	12.3689	12.7898	12.9257	12.3963	11.8666	11.8037	12.3622	12.7247	12.6265	12.6367	12.8841	12.7413
P16871		IL7RA_HUMAN	IL7R	Interleukin-7 receptor subunit alpha OS=Homo sapiens OX=9606 GN=IL7R PE=1 SV=3	51.58	459	12.253	11.6076	12.1432	11.861	12.1739	12.1597	12.3986	11.5169	12.3709	12.3874	12.6198	11.783	11.1974	12.2117	12.4412	12.2864	13.6512	12.7168	12.4466	12.4488	10.9428	12.0723	12.7653	12.67	11.2513	12.6252	11.6852	13.1753	11.8161	12.9227	12.1215	12.4773	12.0651	12.0323	13.1162	12.0971	12.9724	11.7663	11.6631	12.5639	12.892	12.3354	12.4234
P16930		FAAA_HUMAN	FAH	Fumarylacetoacetase OS=Homo sapiens OX=9606 GN=FAH PE=1 SV=2	46.37	419	7.49809	7.14202	9.86875	8.96937	9.393	8.40358	10.0573	7.79238	8.90344	10.2451	7.83249	6.80053	10.1431	9.26297	8.62683	10.1785	9.94024	7.60319	9.8678	9.85472	10.1876	9.86078	7.91039	9.47572	7.76981	10.4417	11.7781	10.0299	9.93539	9.09768	7.13398	10.1471	10.0397	8.35442	10.1519	10.422	11.485	10.3276	10.2091	10.0749	7.54405	9.68727	10.7058
P17066		HSP76_HUMAN	HSPA6	Heat shock 70 kDa protein 6 OS=Homo sapiens OX=9606 GN=HSPA6 PE=1 SV=2	71.03	643	14.3287	13.4014	12.663	13.8397	14.9291	15.2028	14.2441	14.9752	12.3935	11.2165	14.8377	13.5788	11.9801	13.9004	12.8098	12.8856	14.0789	14.6949	12.5256	12.0098	15.5408	13.4791	14.6378	14.5511	13.1426	16.0831	12.0274	11.5645	13.235	13.1715	12.5283	8.73612	13.8388	13.9036	14.624	7.44509	7.73856	13.5034	11.6532	13.474	15.7938	12.4553	15.3636
P17213		BPI_HUMAN	BPI	Bactericidal permeability-increasing protein OS=Homo sapiens OX=9606 GN=BPI PE=1 SV=4	53.9	487	10.0044	6.78757	10.9601	10.3103	10.429	10.677	10.3979	12.7456	10.7957	11.1127	11.0554	8.18927	11.2038	6.97973	10.9585	11.486	13.0211	11.3344	9.89015	10.9901	9.01017	10.7425	8.26684	11.9061	9.58898	9.99162	11.1954	11.189	11.0499	10.4159	7.5927	7.44289	10.8372	10.1709	11.1787	8.72088	10.5591	10.5887	10.5529	11.722	8.24043	11.5213	8.13675
P17301		ITA2_HUMAN	ITGA2	Integrin alpha-2 OS=Homo sapiens OX=9606 GN=ITGA2 PE=1 SV=2	129.29	1181	11.25	10.2634	12.0943	10.346	10.9003	10.8914	11.6414	10.5644	11.0152	11.1383	10.1821	10.8989	11.9946	11.1556	11.8129	11.0559	11.6011	11.5664	11.3837	10.6738	10.4429	10.6759	10.2907	11.3673	10.8809	11.547	11.2168	11.8318	10.6706	12.5285	10.6352	10.3958	11.7857	10.8542	11.8309	11.0829	11.2236	11.6007	10.7145	10.8138	11.0864	10.0628	11.7713
P17405		ASM_HUMAN	SMPD1	Sphingomyelin phosphodiesterase OS=Homo sapiens OX=9606 GN=SMPD1 PE=1 SV=5	69.94	631	8.57427	9.39738	7.09717	8.93304	9.00242	9.27998	9.15591	9.12523	9.64414	8.63548	8.65248	9.16687	9.40424	7.80443	8.73654	8.37156	8.91538	8.22954	8.78956	8.13308	9.81557	9.92913	9.22155	8.0639	8.78444	9.12746	7.24388	8.81445	8.87152	8.79803	9.12298	7.60889	8.59438	8.50586	9.14524	9.36551	7.37477	8.15082	9.35106	9.01196	9.71238	9.52615	8.92738
P17612		KAPCA_HUMAN	PRKACA	cAMP-dependent protein kinase catalytic subunit alpha OS=Homo sapiens OX=9606 GN=PRKACA PE=1 SV=2	40.59	351	7.52248	8.51091	9.42379	8.93579	9.71937	8.05035	9.09947	9.50391	8.73834	9.85395	6.57333	8.28351	8.91582	7.06181	9.63098	8.11777	8.69444	9.00883	9.73032	8.15969	7.56825	7.94362	7.01415	8.42312	9.52219	10.1672	9.52955	9.81852	8.83893	9.59519	8.28677	9.07071	8.91052	8.92558	9.67609	8.29597	8.40042	9.328	8.65732	7.17008	8.33462	8.68802	9.27031
P17655		CAN2_HUMAN	CAPN2	Calpain-2 catalytic subunit OS=Homo sapiens OX=9606 GN=CAPN2 PE=1 SV=6	79.99	700	13.5112	13.5255	13.7755	13.4453	14.0048	13.6766	13.4029	13.3348	13.8044	13.8229	13.688	13.262	13.2247	13.4015	14.105	13.3722	13.2135	13.6198	13.368	13.4151	13.6434	13.6734	12.8779	13.354	13.5349	12.6762	13.5602	12.8746	12.9892	13.5557	13.5872	13.2851	13.1332	13.3881	13.6373	12.6476	13.0352	12.7292	12.736	13.3123	13.7075	13.0482	13.689
P17812		PYRG1_HUMAN	CTPS1	CTP synthase 1 OS=Homo sapiens OX=9606 GN=CTPS1 PE=1 SV=2	66.69	591	12.0897	11.4707	11.5403	11.4961	11.5895	11.9008	11.4431	11.4174	11.7898	11.9785	11.2503	11.6613	11.9203	11.2321	11.7153	11.5429	11.0919	11.8053	11.5458	12.0163	11.5734	11.7547	11.9013	11.9751	11.8733	11.9288	11.8598	12.1491	11.9931	11.3666	11.9887	12.4135	11.8033	11.3727	11.5545	12.2669	11.3013	12.1121	11.1564	11.0503	11.2779	11.198	11.2718
P17858		PFKAL_HUMAN	PFKL	ATP-dependent 6-phosphofructokinase, liver type OS=Homo sapiens OX=9606 GN=PFKL PE=1 SV=6	85.02	780	11.4787	10.6276	11.4249	11.1716	10.5423	10.4967	11.7154	10.7069	7.86805	10.7767	10.9849	10.8587	11.0251	10.4452	10.2751	10.3691	10.4687	10.4805	11.0214	10.7785	9.8766	10.7523	11.3763	11.4195	10.9221	10.3613	10.8771	11.0955	10.815	10.4321	11.5818	11.0147	10.5111	11.9397	11.0477	11.076	11.8432	11.0313	11.134	6.91288	7.61756	7.05298	10.9957
P17927		CR1_HUMAN	CR1	Complement receptor type 1 OS=Homo sapiens OX=9606 GN=CR1 PE=1 SV=3	223.66	2039	10.3404	9.78431	9.96808	9.65162	10.3525	9.43395	9.1241	8.58227	9.93105	8.31516	9.37408	9.14219	9.45891	10.0431	7.18954	9.82252	9.93305	9.51286	9.22203	10.8764	8.97974	9.64426	9.27353	9.70073	9.17594	9.45214	10.5018	9.70456	9.59367	9.01755	9.91298	9.70845	10.0341	9.80243	9.95928	10.8818	10.2965	9.66066	10.2265	9.39893	9.99472	10.2797	10.5326
P17931		LEG3_HUMAN	LGALS3	Galectin-3 OS=Homo sapiens OX=9606 GN=LGALS3 PE=1 SV=5	26.15	250	15.6851	15.3567	8.08196	7.16148	14.94	7.99974	14.8538	17.0532	15.9614	15.05	15.5615	14.7192	15.2455	15.7627	7.73277	16.4242	15.986	15.5041	14.7198	15.7886	14.9921	15.1649	15.2553	15.1676	15.6088	14.9268	17.2779	15.2933	15.2903	15.6563	8.48943	15.1275	15.5652	15.1835	15.6518	7.7287	15.717	15.5528	15.7221	15.9763	15.8199	15.5904	15.9019
P17936		IBP3_HUMAN	IGFBP3	Insulin-like growth factor-binding protein 3 OS=Homo sapiens OX=9606 GN=IGFBP3 PE=1 SV=2	31.67	291	17.5219	17.6474	17.5368	17.4033	16.5149	17.2324	17.0312	17.0208	17.3943	17.7611	16.9836	16.8486	17.149	16.7332	17.1303	16.0934	16.7643	17.1723	16.5177	16.3485	16.9877	17.4465	16.4072	16.8169	16.9176	15.9139	15.946	17.115	16.8485	16.9262	17.0788	16.9821	16.8913	16.1717	16.6818	17.2979	16.8155	16.8336	17.4233	17.4031	16.341	16.4389	16.1348
P17947		SPI1_HUMAN	SPI1	Transcription factor PU.1 OS=Homo sapiens OX=9606 GN=SPI1 PE=1 SV=2	31.08	270	8.29104	8.39244	9.15702	6.0406	8.37597	8.66517	9.00279	7.64713	7.22326	8.2947	7.67948	8.41985	8.52329	8.25097	9.00942	7.96008	8.78483	8.24955	8.34745	9.60832	8.001	9.12494	8.15076	9.16584	8.1253	7.86947	10.1616	8.2275	9.33984	8.20625	7.93231	8.17877	7.78439	7.25757	9.14	7.97592	8.199	8.10069	7.18124	7.98375	7.73643	7.84908	7.17699
P17980		PRS6A_HUMAN	PSMC3	26S proteasome regulatory subunit 6A OS=Homo sapiens OX=9606 GN=PSMC3 PE=1 SV=3	49.2	439	13.9362	12.9645	13.6544	13.2636	13.4614	13.827	13.0802	13.1558	12.4028	13.8282	12.9667	12.9318	13.7769	12.8205	13.3654	13.3918	13.3282	13.5188	13.8134	14.0586	13.078	14.0306	12.9189	14.2391	13.654	13.9478	13.9474	14.7935	14.3203	13.6682	13.9617	14.8644	13.3614	12.7381	13.7214	13.573	12.1584	14.1503	13.5878	13.0047	13.3671	13.4088	13.4804
P17987		TCPA_HUMAN	TCP1	T-complex protein 1 subunit alpha OS=Homo sapiens OX=9606 GN=TCP1 PE=1 SV=1	60.34	556	14.6747	14.0928	14.6982	14.3181	14.0212	14.4703	14.2668	14.3578	14.0212	14.7025	14.1299	14.3217	14.3984	14.5495	14.6289	14.5631	14.0388	14.114	15.2217	15.2361	14.0946	14.4298	14.2952	15.6178	14.6998	14.7516	15.2704	15.5142	15.1525	14.8344	15.018	15.4679	14.5967	14.3226	14.6938	15.5748	13.7693	14.8484	14.4943	14.1614	14.6693	13.9282	14.962
P18054		LOX12_HUMAN	ALOX12	Polyunsaturated fatty acid lipoxygenase ALOX12 OS=Homo sapiens OX=9606 GN=ALOX12 PE=1 SV=4	75.69	663	12.587	11.0675	11.7538	11.1568	11.4548	11.3955	12.2002	11.3039	11.0235	11.6036	11.7124	8.24059	12.205	8.33802	11.3917	11.5926	8.99594	11.9219	12.2323	11.0261	10.803	7.30613	7.24249	7.41804	8.00745	11.5233	10.636	12.1686	11.0139	11.7001	11.7452	7.39467	11.9404	12.4067	11.0231	12.8457	8.56889	12.1346	11.5285	11.9458	11.7987	11.0056	11.4472
P18065		IBP2_HUMAN	IGFBP2	Insulin-like growth factor-binding protein 2 OS=Homo sapiens OX=9606 GN=IGFBP2 PE=1 SV=2	34.81	325	12.8994	12.9026	12.4376	13.1313	11.0978	13.248	12.4391	12.495	14.2787	11.8752	13.0854	12.1798	12.5808	12.1954	12.1873	12.1932	11.8995	13.0731	11.0481	12.6256	12.1287	12.8268	12.4586	11.8614	12.8896	11.8004	11.5468	12.2749	12.0294	12.965	13.4403	11.6353	12.5845	12.9906	12.0059	12.1235	12.693	12.6462	13.7977	12.0968	12.3991	12.7911	11.7153
P18084		ITB5_HUMAN	ITGB5	Integrin beta-5 OS=Homo sapiens OX=9606 GN=ITGB5 PE=1 SV=1	88.05	799	12.2409	11.7104	12.0019	11.88	11.9142	11.5485	8.44792	12.9828	11.465	11.6069	12.1036	11.7422	12.2483	8.37204	11.9082	7.26361	8.21555	7.97051	8.03059	7.23208	11.8358	7.65604	11.7709	7.87277	7.03576	8.44994	8.72677	8.17825	8.52352	8.45529	12.0198	11.9342	7.34666	8.81039	7.1123	11.5916	8.11204	7.46417	12.285	9.4154	7.96328	11.6436	12.7225
P18085		ARF4_HUMAN	ARF4	ADP-ribosylation factor 4 OS=Homo sapiens OX=9606 GN=ARF4 PE=1 SV=3	20.51	180	10.5609	9.9458	10.9578	10.0983	11.0432	11.1744	13.574	10.9417	9.98792	12.0537	9.96461	10.7504	12.3813	9.53323	11.1146	11.0288	8.03996	9.61345	10.4077	9.23073	10.0741	10.3753	9.7701	9.87461	10.3109	11.0019	10.9131	10.0673	10.913	11.8675	9.63091	9.96561	7.29381	14.2302	10.9371	10.5774	11.8182	11.5908	7.82774	9.12451	10.6211	7.41741	10.6577
P18124		RL7_HUMAN	RPL7	60S ribosomal protein L7 OS=Homo sapiens OX=9606 GN=RPL7 PE=1 SV=1	29.23	248	11.135	10.879	10.642	10.6336	11.4316	11.386	10.497	11.5154	10.5797	10.2741	10.4357	10.3615	10.767	11.2126	11.0839	10.354	7.2593	11.7765	10.5562	11.7065	10.685	10.4582	7.39751	10.6525	6.77592	10.9599	10.6827	10.9604	10.8149	11.1178	10.1801	11.3087	10.6651	10.9759	10.9711	11.9797	8.73229	11.1185	11.3854	11.0454	10.6806	10.9417	8.75453
P18206		VINC_HUMAN	VCL	Vinculin OS=Homo sapiens OX=9606 GN=VCL PE=1 SV=4	123.8	1134	12.8801	11.885	14.3387	12.6455	13.5257	12.7553	14.3993	13.0982	13.1006	14.4753	12.5055	11.0681	14.2279	11.4044	14.0374	13.1964	13.1999	13.3811	13.9887	12.9157	12.2015	12.6852	12.1254	13.1276	13.3149	14.3476	13.1271	14.0672	13.1422	14.1678	12.7348	11.8349	13.3948	13.6588	14.2847	13.779	13.3865	13.7495	11.8423	13.7502	13.0287	12.407	12.5937
P18428		LBP_HUMAN	LBP	Lipopolysaccharide-binding protein OS=Homo sapiens OX=9606 GN=LBP PE=1 SV=3	53.38	481	17.3014	16.6754	16.314	17.1469	16.9834	18.0579	15.4719	15.9645	15.9139	16.5675	16.4697	14.7499	15.4861	15.1487	15.0674	15.3989	16.5574	16.5546	17.027	16.0514	16.0657	15.1971	14.2504	15.9623	14.9347	15.2065	16.8302	16.3397	16.3033	15.3026	15.7612	15.4923	16.3676	16.507	16.0737	16.1648	16.6537	16.6345	16.0108	16.7212	16.8862	15.6553	17.0614
P18433		PTPRA_HUMAN	PTPRA	Receptor-type tyrosine-protein phosphatase alpha OS=Homo sapiens OX=9606 GN=PTPRA PE=1 SV=3	90.72	802	8.17657	8.35076	11.9426	10.032	10.9968	10.0381	11.6149	10.1381	10.4271	11.347	9.71291	7.83659	11.6596	9.25342	11.1685	10.9695	8.12734	10.6353	11.1658	9.89619	7.40704	9.53328	7.71084	7.44283	10.3797	10.9424	11.4115	10.6495	11.0822	10.7281	8.42152	8.23242	11.2953	10.9604	11.0788	10.0224	8.76629	10.7083	8.43971	10.8601	9.98221	9.51536	7.44026
P18564		ITB6_HUMAN	ITGB6	Integrin beta-6 OS=Homo sapiens OX=9606 GN=ITGB6 PE=1 SV=2	85.94	788	13.4186	12.8853	14.6259	13.1178	14.0197	13.1681	14.788	8.13716	13.4043	14.6859	9.15829	8.19763	14.8222	8.70955	14.3749	8.16733	7.32267	14.0774	7.61365	7.28069	12.9713	7.4727	7.46477	13.7411	13.4919	14.5843	7.35564	14.5205	8.17864	14.6933	7.22917	7.45583	14.3168	14.0963	14.5478	12.915	9.64718	7.81355	8.47326	8.48615	13.7084	7.36529	7.79464
P18621		RL17_HUMAN	RPL17	60S ribosomal protein L17 OS=Homo sapiens OX=9606 GN=RPL17 PE=1 SV=3	21.4	184	9.61194	10.2972	8.83043	7.22435	9.62167	9.82236	8.70758	8.97218	9.0346	9.25738	8.19842	7.18594	9.2264	7.5874	9.11572	8.83214	8.80821	7.19421	8.60444	10.1029	8.57804	8.54043	9.06086	8.45524	8.03577	7.10273	10.1589	7.80067	9.7054	7.33887	7.95177	10.1062	7.76485	7.51672	8.55248	9.61227	9.86763	9.04301	8.04167	7.28649	8.9481	7.8298	8.50609
P18827		SDC1_HUMAN	SDC1	Syndecan-1 OS=Homo sapiens OX=9606 GN=SDC1 PE=1 SV=3	32.46	310	14.5321	14.7199	14.5604	16.1516	16.9576	15.9822	16.2447	15.9464	15.6512	15.095	16.1488	15.9714	15.241	16.88	16.6687	17.1368	17.5483	15.1906	16.6519	16.3052	16.238	16.2882	16.8249	15.7756	15.3254	15.8229	17.4148	16.1179	15.6183	16.4243	15.9576	15.4297	16.2781	16.3525	16.8725	14.791	14.1694	15.7054	15.733	16.2782	17.2677	16.66	17.4757
P19012		K1C15_HUMAN	KRT15	Keratin, type I cytoskeletal 15 OS=Homo sapiens OX=9606 GN=KRT15 PE=1 SV=3	49.21	456	14.2495	14.0838	13.5824	13.3866	14.0208	13.6998	13.7075	15.2162	14.1878	13.7366	14.0877	13.8821	14.5421	14.6801	15.5705	14.6081	15.1289	13.3076	13.6393	14.1439	13.5446	14.7136	15.5214	13.0092	14.4057	14.6371	15.3823	13.897	12.3769	15.0047	12.899	13.3302	13.4612	15.5612	14.8031	14.2331	14.8127	15.0928	13.2427	15.538	13.2312	15.7234	14.9779
P19013		K2C4_HUMAN	KRT4	Keratin, type II cytoskeletal 4 OS=Homo sapiens OX=9606 GN=KRT4 PE=1 SV=5	56.14	520	11.728	11.7384	8.20769	7.68886	11.2756	7.70988	11.6437	13.2213	8.10932	8.14269	6.95925	6.92882	14.5202	12.849	7.55271	7.52538	13.0132	8.05741	11.8166	11.3278	10.6598	8.93956	11.0228	8.28785	7.8578	10.4743	12.3643	10.043	7.24607	9.08954	6.87716	10.4067	10.9211	7.86554	10.9473	7.55072	12.8674	9.23786	9.34239	8.59759	7.00319	7.46927	7.60897
P19021		AMD_HUMAN	PAM	Peptidyl-glycine alpha-amidating monooxygenase OS=Homo sapiens OX=9606 GN=PAM PE=1 SV=2	108.33	973	15.7295	16.0543	16.3287	16.0467	16.201	16.3738	15.5942	15.8352	15.6431	15.8147	15.7823	16.2283	15.808	16.2224	15.9946	16.0084	15.7935	16.0738	16.7102	15.8878	16.2826	15.7532	15.779	15.7363	16.1891	15.5516	16.1196	15.7599	15.9229	16.3734	15.8803	15.1394	15.7313	16.0519	15.9714	15.1181	15.4632	15.6096	15.8079	16.1836	16.2032	16.3532	16.3412
P19022		CADH2_HUMAN	CDH2	Cadherin-2 OS=Homo sapiens OX=9606 GN=CDH2 PE=1 SV=4	99.81	906	11.4736	11.6619	11.171	10.7879	11.2255	11.0625	11.3907	11.5338	11.7189	10.745	11.2852	11.1284	11.2446	11.5294	12.048	11.7119	11.0479	10.6491	11.4045	11.3248	11.0008	11.9395	11.3456	11.5284	12.0044	11.1505	10.8749	11.4192	11.4825	10.5447	11.5821	11.3367	11.52	11.5016	11.5025	11.0224	11.4022	10.9435	10.9032	12.2179	11.2173	11.8838	11.7794
P19086		GNAZ_HUMAN	GNAZ	Guanine nucleotide-binding protein G(z) subunit alpha OS=Homo sapiens OX=9606 GN=GNAZ PE=1 SV=3	40.92	355	11.2977	7.3693	11.9751	10.9547	11.3948	11.5749	12.0581	10.9608	10.8543	12.154	10.938	8.08006	11.728	7.67279	12.1402	11.8748	11.285	11.4625	12.1205	11.2007	11.4815	10.539	10.0428	12.3516	11.0853	12.4307	10.5005	12.176	11.5079	12.0672	11.1042	10.1072	11.9598	12.2159	11.8893	12.1336	11.1901	12.0977	10.3661	12.2818	11.2016	11.1292	9.71947
P19237		TNNI1_HUMAN	TNNI1	Troponin I, slow skeletal muscle OS=Homo sapiens OX=9606 GN=TNNI1 PE=1 SV=3	21.69	187	8.20603	7.11987	9.01525	7.24967	11.5085	8.75442	10.3333	7.17968	8.1789	10.3524	10.6367	8.71754	9.09054	8.55372	7.50077	7.87774	7.7909	9.44686	9.19227	8.68964	10.4964	9.84585	6.78846	11.3123	10.0506	9.47413	9.35023	8.82591	8.12924	10.6222	8.40304	10.7265	7.39925	10.0442	7.1749	7.49938	9.10361	7.63049	8.80608	7.02614	7.91241	8.6371	9.09457
P19320		VCAM1_HUMAN	VCAM1	Vascular cell adhesion protein 1 OS=Homo sapiens OX=9606 GN=VCAM1 PE=1 SV=1	81.28	739	11.6904	11.7957	11.2089	11.88	11.6331	11.7017	11.6687	11.5643	11.2908	11.3574	12.0966	11.8018	11.6553	11.7489	11.4389	11.3055	11.9152	12.0084	11.6369	12.0839	11.6671	12.1011	11.9433	11.8759	11.6706	11.7248	12.0207	11.8145	11.9124	11.8954	11.4864	11.3715	11.8072	11.6382	11.7005	11.5537	12.5396	11.6779	12.0279	12.1317	11.6	12.3059	11.7174
P19338		NUCL_HUMAN	NCL	Nucleolin OS=Homo sapiens OX=9606 GN=NCL PE=1 SV=3	76.61	710	11.5989	12.7525	12.2251	11.8974	12.3602	12.7822	11.7872	11.8289	12.1646	11.8711	11.8392	11.0646	11.7655	11.6591	12.2169	11.7438	11.924	11.8781	11.8883	12.5138	11.8107	12.1849	7.27291	11.6103	11.5274	11.9016	12.7446	12.0002	12.7229	12.0387	11.7627	13.1648	12.0322	11.7361	11.5744	12.203	7.98209	11.756	12.0783	11.8824	11.6312	12.0544	11.151
P19525		E2AK2_HUMAN	EIF2AK2	Interferon-induced, double-stranded RNA-activated protein kinase OS=Homo sapiens OX=9606 GN=EIF2AK2 PE=1 SV=2	62.09	551	11.3079	11.1734	10.6893	8.11288	8.20118	10.8713	11.8426	11.0385	10.5875	11.0621	8.31354	10.6474	11.3448	8.26136	11.5702	10.9885	10.0059	7.25723	8.43312	11.3352	7.81274	10.9523	6.22643	11.2127	8.16343	11.3898	11.2586	11.2162	11.2966	10.6821	10.9066	10.6812	11.0394	12.0502	9.17888	11.2029	11.3651	11.5064	7.69953	10.3477	10.7842	10.3572	11.0234
P19652		A1AG2_HUMAN	ORM2	Alpha-1-acid glycoprotein 2 OS=Homo sapiens OX=9606 GN=ORM2 PE=1 SV=2	23.6	201	16.6434	16.193	17.1634	16.6669	16.7731	16.4317	16.448	16.139	17.2075	16.0736	16.2347	15.8571	15.7848	16.2634	17.2001	17.5588	18.2917	16.7296	15.9303	16.9966	16.4125	15.9157	15.4644	17.3919	16.1579	16.0329	18.4481	16.1467	16.8739	15.7999	15.8377	16.6061	15.8334	15.9515	17.1209	16.0707	18.5634	16.1394	15.7771	16.4743	16.4386	15.291	17.9541
P19823		ITIH2_HUMAN	ITIH2	Inter-alpha-trypsin inhibitor heavy chain H2 OS=Homo sapiens OX=9606 GN=ITIH2 PE=1 SV=2	106.46	946	21.1886	21.0886	20.6453	20.3211	20.6714	21.1457	21.0951	21.265	20.7389	20.5915	21.0559	21.2066	20.714	21.2877	21.0359	20.6364	20.9459	21.1704	21.0559	21.0493	20.5823	20.714	21.4726	21.2535	20.9098	20.9243	19.3996	21.2593	20.6006	21.4273	21.2244	20.9601	21.1206	21.5213	20.5261	20.5638	20.4874	21.2821	21.5592	21.002	21.1206	21.343	20.4972
P19827		ITIH1_HUMAN	ITIH1	Inter-alpha-trypsin inhibitor heavy chain H1 OS=Homo sapiens OX=9606 GN=ITIH1 PE=1 SV=3	101.39	911	20.5069	20.4972	20.2989	19.7531	20.0426	20.4067	20.654	20.8727	20.0951	19.8029	20.5823	20.7796	20.4476	20.895	20.5451	20.2302	20.1704	20.3752	20.7796	20.6096	20.1825	20.002	20.8802	20.5069	20.5545	19.6881	18.8817	20.6364	19.9316	20.5356	20.5451	20.3857	20.5165	20.9024	19.6949	19.7225	20.0156	20.6628	20.895	19.8637	20.265	20.6186	19.7313
P19838		NFKB1_HUMAN	NFKB1	Nuclear factor NF-kappa-B p105 subunit OS=Homo sapiens OX=9606 GN=NFKB1 PE=1 SV=2	105.35	968	6.98024	8.4727	8.88294	7.92841	7.82601	7.71637	8.2923	8.89611	8.551	8.23754	7.26031	8.66732	8.67525	7.81427	7.60439	8.8484	8.1521	7.6309	7.88064	9.12892	7.12112	8.33505	6.96769	7.71814	8.36536	9.06253	8.0714	7.89612	9.42621	8.57651	8.08059	9.59203	7.9306	9.1451	8.88155	7.6018	8.65567	8.34051	8.65241	7.83202	9.34998	8.27753	7.39126
P19878		NCF2_HUMAN	NCF2	Neutrophil cytosol factor 2 OS=Homo sapiens OX=9606 GN=NCF2 PE=1 SV=2	59.76	526	9.32604	9.03302	9.20826	9.48422	8.70589	9.22412	9.83733	11.1051	9.02797	9.4443	7.52275	10.4972	10.4054	7.98227	10.0021	9.33616	7.63168	9.37242	9.83049	11.206	7.84187	9.66613	8.66681	10.1748	9.47922	9.1371	10.5329	8.92807	10.4804	9.65057	9.09915	9.15819	7.08608	7.74489	7.65017	9.23219	8.64572	8.17072	8.36412	8.98277	8.58126	10.0771	10.9428
P19971		TYPH_HUMAN	TYMP	Thymidine phosphorylase OS=Homo sapiens OX=9606 GN=TYMP PE=1 SV=2	49.95	482	11.7233	11.6096	11.8694	12.3596	12.6728	12.1663	11.6833	12.2721	12.6324	12.0506	12.1154	12.1813	12.123	12.4916	12.5409	12.5468	12.4573	12.2835	12.5789	12.661	12.0999	12.1973	12.6721	13.0541	12.1797	12.3181	12.4	12.2965	12.5958	12.3021	12.0848	11.5951	12.4431	12.7876	12.3107	12.8215	12.6002	11.5656	12.5989	12.5219	13.1281	12.3887	13.0016
P20073		ANXA7_HUMAN	ANXA7	Annexin A7 OS=Homo sapiens OX=9606 GN=ANXA7 PE=1 SV=3	52.74	488	11.2394	9.61018	11.2004	10.0797	11.3063	11.152	12.2152	11.8921	10.1594	11.6526	11.1384	7.19091	12.0685	9.67678	10.8751	7.47666	10.1707	10.2398	10.5619	9.28944	8.65842	10.5258	10.4755	10.5255	10.8668	11.4032	10.564	11.1144	11.4688	11.1401	9.47352	10.5844	10.4834	12.3197	10.3859	9.76839	10.9891	11.7685	9.70976	10.2939	10.512	10.112	7.47845
P20160		CAP7_HUMAN	AZU1	Azurocidin OS=Homo sapiens OX=9606 GN=AZU1 PE=1 SV=3	26.89	251	12.2135	12.4711	12.5558	11.7903	13.2671	12.3818	12.9523	12.8904	12.6267	13.2172	11.6059	6.13095	13.3918	10.864	13.0513	13.613	14.2027	13.0068	12.1202	14.5643	7.97321	13.4829	11.3056	12.4063	13.2902	11.3909	13.6859	12.0519	13.0901	12.8931	12.5965	10.9379	12.2688	12.7298	12.8674	11.3544	11.0486	13.1252	10.9383	12.5388	7.43531	13.1547	12.8349
P20290		BTF3_HUMAN	BTF3	Transcription factor BTF3 OS=Homo sapiens OX=9606 GN=BTF3 PE=1 SV=1	22.17	206	10.1778	7.99492	8.17558	9.0012	9.36699	8.32502	8.44172	9.0927	8.72215	9.03248	8.59324	8.1828	9.22397	8.42906	9.08056	8.74192	8.41364	7.13537	7.46866	8.50861	9.10888	8.97323	7.87616	8.30461	7.44783	7.97904	9.7269	8.22839	9.27325	7.00371	7.76758	9.2073	8.96146	8.73867	8.96404	9.15878	8.42264	7.54859	7.98328	8.17653	7.27059	9.2114	9.96081
P20339		RAB5A_HUMAN	RAB5A	Ras-related protein Rab-5A OS=Homo sapiens OX=9606 GN=RAB5A PE=1 SV=2	23.66	215	10.0612	9.44732	10.503	9.25992	10.3312	10.0932	10.448	10.515	6.74193	10.3541	10.4011	6.54784	10.6822	8.34758	9.25319	7.53847	10.5788	6.98115	9.31993	10.2178	8.18095	10.1682	6.92549	10.0697	8.86708	10.4402	10.9814	10.7019	10.3636	9.94564	10.5301	10.6168	9.83193	8.30652	9.83694	10.4001	8.98056	10.7078	7.87535	10.3034	8.09554	9.76024	8.33185
P20618		PSB1_HUMAN	PSMB1	Proteasome subunit beta type-1 OS=Homo sapiens OX=9606 GN=PSMB1 PE=1 SV=2	26.49	241	14.3801	14.8273	14.9777	15.1179	15.6888	15.0749	14.3745	14.9942	14.2537	15.0216	14.6418	14.412	14.8388	14.7295	15.3344	14.4432	15.1041	15.4214	15.234	14.8126	15.0709	14.7718	15.0191	15.6949	15.1115	14.9063	14.6932	15.2353	15.0798	14.3244	15.5845	15.5984	15.458	15.2826	15.4025	15.183	14.9716	15.3017	14.664	14.4807	15.6175	14.9542	14.9332
P20700		LMNB1_HUMAN	LMNB1	Lamin-B1 OS=Homo sapiens OX=9606 GN=LMNB1 PE=1 SV=2	66.41	586	11.1454	9.98516	11.2717	10.9752	10.739	10.8039	11.2984	11.1862	10.7246	10.6207	10.5352	11.1216	11.1694	11.3331	11.6148	11.4839	11.0716	10.6478	11.0705	12.7284	10.2168	11.1434	10.6122	10.9999	10.4549	10.6339	11.6271	10.9652	11.9679	11.4794	11.2752	11.2108	10.9555	10.8078	11.2274	11.0102	11.5393	11.0814	11.54	10.9097	11.5526	11.4337	11.0438
P20701		ITAL_HUMAN	ITGAL	Integrin alpha-L OS=Homo sapiens OX=9606 GN=ITGAL PE=1 SV=3	128.77	1170	8.86529	6.8981	9.88021	9.5576	9.58839	7.30843	9.09545	9.0704	9.29607	8.59578	8.64233	9.14537	8.27503	8.85254	8.62997	10.2505	10.2985	7.99156	8.40726	9.95207	9.42081	7.77256	11.1409	9.38686	7.20975	10.5266	9.30155	8.33007	10.0764	8.4655	9.41435	9.67279	9.41271	9.93741	10.3905	9.58886	8.1603	9.74496	9.63422	10.9771	8.90709	9.8749	8.78023
P20742		PZP_HUMAN	PZP	Pregnancy zone protein OS=Homo sapiens OX=9606 GN=PZP PE=1 SV=4	163.86	1482	12.9078	11.8848	13.9945	11.8029	12.6906	11.0919	8.47432	10.8092	13.7104	10.6411	13.0386	11.5583	10.8921	13.0715	13.5048	13.8249	12.5995	12.5981	10.3629	11.8851	12.5024	10.369	11.1074	14.0059	10.6708	11.4242	13.1728	12.7679	11.7709	13.3322	14	11.7194	13.1636	13.0735	10.6431	11.7121	14.4621	13.7656	12.6819	11.7224	14.0478	10.7524	15.0661
P20774		MIME_HUMAN	OGN	Mimecan OS=Homo sapiens OX=9606 GN=OGN PE=1 SV=1	33.92	298	14.3166	14.5955	13.787	14.2096	13.7869	14.7117	14.267	14.8728	14.3473	13.9179	13.7841	15.1467	14.239	15.0083	14.0634	14.1927	13.6191	14.1406	14.8621	14.2906	14.4751	14.0419	15.1382	14.5848	14.6432	13.7143	13.8554	14.8924	14.1714	14.9665	14.5845	14.3563	14.4052	14.6746	14.323	13.3844	14.292	13.9598	14.6269	14.6126	14.3156	15.6096	14.5141
P20810		ICAL_HUMAN	CAST	Calpastatin OS=Homo sapiens OX=9606 GN=CAST PE=1 SV=4	76.57	708	9.97529	8.70361	9.42036	9.53562	10.6798	9.98439	10.1089	10.0086	8.07184	9.39031	10.064	7.65774	9.62751	10.1165	9.75223	8.41188	9.60283	10.1371	10.6502	11.0563	9.88145	10.1853	9.41956	9.91269	9.88439	9.03425	10.5559	10.5531	9.82701	10.1845	10.5925	11.045	9.95331	10.9252	9.12704	10.0265	8.43341	10.1976	10.101	9.39791	9.6922	9.24322	8.14949
P20851		C4BPB_HUMAN	C4BPB	C4b-binding protein beta chain OS=Homo sapiens OX=9606 GN=C4BPB PE=1 SV=1	28.36	252	20.0951	19.9052	20.2066	20.6628	19.8765	20.1825	19.6292	19.876	20.1825	20.1457	20.4067	19.9253	19.7516	18.994	19.4148	19.2886	19.4373	19.9742	18.157	18.2174	19.8109	19.9459	19.6192	18.0892	19.6927	18.377	18.4279	18.4477	19.2387	18.5106	19.4978	19.3667	19.4349	18.6996	19.1814	18.8787	18.8378	18.9765	19.1749	17.8808	18.7853	18.1363	19.1961
P21291		CSRP1_HUMAN	CSRP1	Cysteine and glycine-rich protein 1 OS=Homo sapiens OX=9606 GN=CSRP1 PE=1 SV=3	20.57	193	12.3475	11.8526	12.5325	11.8879	12.3588	12.4434	14.2858	12.8592	12.1683	13.1605	11.3021	11.8155	13.5286	12.524	12.1755	12.516	11.7822	12.2051	12.6831	12.4984	11.7995	11.8452	11.3834	12.0962	12.2632	13.018	12.3441	12.5113	12.3133	12.9111	10.95	11.7229	11.3734	14.0694	12.6442	13.7209	12.8266	13.3368	11.5009	11.8432	12.0887	11.8927	11.374
P21333		FLNA_HUMAN	FLNA	Filamin-A OS=Homo sapiens OX=9606 GN=FLNA PE=1 SV=4	280.74	2647	14.7371	13.7395	16.4612	14.6353	15.8819	15.1821	16.8913	14.9176	14.3499	17.1009	14.4175	13.0162	16.9742	12.6389	15.4149	15.502	14.9239	15.4548	16.3461	15.2005	13.6975	14.8606	13.6768	15.2386	14.825	16.641	14.8412	15.3299	15.8115	16.2239	14.6875	13.4614	15.0718	15.5356	16.4059	16.1153	15.5288	16.46	12.8566	15.0386	15.0939	13.3472	14.0914
P21399		ACOHC_HUMAN	ACO1	Cytoplasmic aconitate hydratase OS=Homo sapiens OX=9606 GN=ACO1 PE=1 SV=3	98.4	889	13.2205	13.7538	13.4244	13.097	13.8203	13.4606	13.7476	13.1572	13.3297	13.6088	13.6954	13.5582	14.2364	13.8653	13.0929	12.9269	13.2453	13.6369	14.3089	13.1968	13.9528	13.787	13.0605	12.5694	12.8385	13.0025	12.7657	13.3704	13.648	12.5006	13.5174	12.471	13.6897	13.2612	13.1385	13.5666	13.4811	13.2816	13.223	13.3442	12.5726	12.7318	13.0636
P21589		5NTD_HUMAN	NT5E	5'-nucleotidase OS=Homo sapiens OX=9606 GN=NT5E PE=1 SV=1	63.37	574	9.84726	9.48658	10.1382	8.95435	10.5358	10.0257	9.83395	10.2263	7.16439	8.31054	9.80534	10.6291	7.19681	9.84591	9.73391	10.3937	10.4135	10.0981	8.70824	8.58463	9.78782	10.1731	10.6994	10.4759	9.4699	8.34497	9.927	10.6138	9.89186	8.72082	10.2283	10.3781	9.2901	10.514	9.85189	9.73713	10.7315	7.20869	10.638	10.0667	10.0497	10.0119	9.92928
P21810		PGS1_HUMAN	BGN	Biglycan OS=Homo sapiens OX=9606 GN=BGN PE=1 SV=2	41.65	368	14.2393	14.6644	14.6512	14.778	15.1153	14.7873	14.8476	14.5635	14.5674	14.5755	14.7752	13.7515	14.6964	14.0092	14.5144	14.6275	14.7999	14.8723	14.1786	14.0345	14.7329	15.6473	14.0832	14.4147	14.0394	15.0159	13.9466	14.792	14.7164	14.6118	13.8938	13.8615	14.5601	14.5879	14.7984	13.6155	13.62	14.7112	14.2547	14.8021	14.6109	14.6051	14.2724
P21926		CD9_HUMAN	CD9	CD9 antigen OS=Homo sapiens OX=9606 GN=CD9 PE=1 SV=4	25.42	228	13.6119	12.9921	14.3049	11.6645	14.242	12.9095	14.8874	13.6032	13.1067	14.5798	12.7054	12.4631	14.816	12.5129	14.2715	14.3056	13.5577	13.4465	14.7039	13.7232	13.0107	13.2865	12.4608	13.997	13.3315	14.9577	13.3338	14.4217	12.7936	14.2488	12.8122	11.4915	12.9588	14.1519	14.304	13.9287	14.4346	14.4719	12.0972	14.265	13.523	13.1459	13.1331
P21964		COMT_HUMAN	COMT	Catechol O-methyltransferase OS=Homo sapiens OX=9606 GN=COMT PE=1 SV=2	30.04	271	10.4978	10.3908	9.68296	9.48349	10.9398	9.93141	10.8787	9.0542	8.68207	9.93337	6.84776	8.90884	10.1639	9.00189	7.39027	7.26771	8.51043	10.5856	7.18898	7.98236	7.50107	9.40816	8.175	7.55504	9.11091	9.60996	10.6175	9.51875	10.0603	9.74154	8.03903	10.036	6.82901	9.83581	8.53824	10.3067	11.1625	9.3034	7.67301	9.12241	8.49723	8.43138	8.00035
P21980		TGM2_HUMAN	TGM2	Protein-glutamine gamma-glutamyltransferase 2 OS=Homo sapiens OX=9606 GN=TGM2 PE=1 SV=2	77.33	687	11.3256	11.0709	11.8037	12.2942	11.6382	11.5146	11.0142	11.0989	9.88661	11.0552	11.7629	11.1477	12.8764	10.6412	11.9344	11.9111	11.6687	11.5383	12.0286	11.9783	11.6329	12.6225	11.7146	11.7732	13.803	12.2971	12.2291	12.6842	12.6628	11.4146	11.8635	13.7657	12.6734	10.4067	11.5531	12.0336	10.9082	12.427	10.8672	11.3186	11.0384	11.1389	11.1873
P22059		OSBP1_HUMAN	OSBP	Oxysterol-binding protein 1 OS=Homo sapiens OX=9606 GN=OSBP PE=1 SV=1	89.42	807	11.8942	11.899	11.6385	11.2669	12.0452	11.4914	11.4288	11.9812	11.4217	11.4554	11.491	11.512	11.6562	11.3162	12.1017	11.8817	11.7978	11.1469	11.6215	11.6757	11.418	11.6368	11.5629	10.9528	11.2419	11.0977	12.6223	11.6327	10.9143	11.8599	11.0864	11.0334	8.59726	12.2215	11.3267	11.9624	8.47413	11.0248	11.79	8.48934	11.6337	11.4905	11.8065
P22061		PIMT_HUMAN	PCMT1	Protein-L-isoaspartate(D-aspartate) O-methyltransferase OS=Homo sapiens OX=9606 GN=PCMT1 PE=1 SV=4	24.64	227	10.9787	10.2388	10.2487	9.83407	10.4808	10.7085	10.6902	10.5498	10.2074	10.6128	10.4769	10.6696	10.6653	10.7094	10.7005	11.2225	10.7726	10.6462	10.7958	11.163	10.3799	10.6481	8.58461	10.5638	10.6366	11.3215	10.7348	11.7753	10.5237	10.7564	10.5292	10.8189	10.8361	11.0465	11.1235	11.0284	11.2497	11.0141	10.701	11.1256	10.6655	10.581	11.5852
P22105		TENX_HUMAN	TNXB	Tenascin-X OS=Homo sapiens OX=9606 GN=TNXB PE=1 SV=5	458.38	4244	17.5516	17.6062	17.7359	17.3267	17.4917	17.798	17.7487	17.7564	17.1928	18.3312	17.7898	17.0557	17.4614	17.6891	17.9866	17.7447	17.94	17.7302	17.5388	17.1441	17.7694	17.3915	17.4921	17.9065	17.6856	17.7833	16.982	17.9658	18.1343	17.91	17.6088	17.2303	17.6316	17.7957	17.995	17.3879	17.4663	17.7078	17.9292	18.0341	17.917	18.0291	18.0554
P22223		CADH3_HUMAN	CDH3	Cadherin-3 OS=Homo sapiens OX=9606 GN=CDH3 PE=1 SV=2	91.42	829	13.5402	13.2016	12.9761	12.9686	13.1726	13.3519	13.1739	13.0405	13.8413	13.6393	12.9926	12.8394	13.2194	13.1826	13.2347	12.6403	13.3369	12.9204	12.4696	12.9809	13.0632	13.6438	12.6455	12.9096	13.4495	13.1145	13.0632	13.0266	13.0347	13.014	12.8163	12.7854	13.1422	13.0284	13.2696	12.6796	12.6526	13.091	13.0252	13.7362	12.9465	12.9905	12.8443
P22314		UBA1_HUMAN	UBA1	Ubiquitin-like modifier-activating enzyme 1 OS=Homo sapiens OX=9606 GN=UBA1 PE=1 SV=3	117.85	1058	12.0613	11.9156	11.9764	12.1516	12.1289	11.9129	11.9582	12.3214	11.0572	11.8398	12.0355	12.5874	12.7017	12.2435	12.414	12.3355	11.7128	12.0265	13.0395	12.9208	12.0123	12.3233	12.2306	12.6592	12.6514	12.1302	12.4632	12.8965	12.4562	12.4546	12.9662	12.8948	12.1175	12.0322	12.0551	12.5706	12.2827	12.5058	12.6627	11.8099	12.2098	12.4713	12.3663
P22352		GPX3_HUMAN	GPX3	Glutathione peroxidase 3 OS=Homo sapiens OX=9606 GN=GPX3 PE=1 SV=2	25.55	226	17.0826	16.9652	16.334	17.3463	16.8063	16.6661	17.0222	17.0612	16.8031	16.9329	17.2054	16.5769	16.9151	16.8584	16.9352	17.1866	17.3789	17.0495	16.8134	16.8667	16.2408	16.3107	16.9956	17.1978	17.1	15.9644	16.8667	16.1457	16.4273	16.7741	16.6644	16.8134	16.2804	16.4802	16.63	16.5966	16.5148	16.57	16.9814	16.3526	16.737	16.5951	16.9794
P22455		FGFR4_HUMAN	FGFR4	Fibroblast growth factor receptor 4 OS=Homo sapiens OX=9606 GN=FGFR4 PE=1 SV=2	87.95	802	10.8323	11.9282	10.2708	11.2584	10.0341	12.1149	11.2849	11.9343	10.969	7.42733	10.7396	11.7378	9.2304	10.5954	10.8642	11.1021	10.1389	11.4805	10.4082	11.031	11.0244	10.6106	11.5266	10.9147	12.1198	9.41997	10.5997	11.0646	10.34	10.0048	10.3317	9.82552	10.1497	10.0939	8.52214	10.3271	11.2884	11.4615	12.2485	12.1437	10.4695	12.0841	11.3938
P22466		GALA_HUMAN	GAL	Galanin peptides OS=Homo sapiens OX=9606 GN=GAL PE=1 SV=3	13.3	123	11.7844	11.5577	11.9189	12.2316	11.4392	12.0273	12.3222	11.6252	11.4449	12.4561	12.7743	11.1908	11.503	13.0326	11.3776	12.1374	12.3711	11.8418	11.675	12.1685	11.5201	11.5455	12.5113	11.6823	11.6315	12.0601	8.61993	13.2786	12.2116	12.7138	12.4259	12.2494	12.2756	12.5396	12.4148	11.7041	11.7874	12.6942	12.3737	12.734	11.2197	12.6174	10.2867
P22607		FGFR3_HUMAN	FGFR3	Fibroblast growth factor receptor 3 OS=Homo sapiens OX=9606 GN=FGFR3 PE=1 SV=1	87.71	806	12.1966	11.0974	11.2692	11.3649	11.4127	11.1087	11.6534	10.9586	7.63001	10.6865	11.1633	10.9156	11.8866	11.4283	11.4554	12.0092	11.3179	11.2044	11.3114	11.4601	11.2579	11.1951	11.7143	11.5023	11.4981	12.0402	11.2924	11.8727	12.0669	11.5573	11.8301	11.0622	11.8718	11.8463	11.3157	8.54951	11.258	11.8695	11.1528	11.7161	10.9324	11.7268	10.6675
P22626		ROA2_HUMAN	HNRNPA2B1	Heterogeneous nuclear ribonucleoproteins A2/B1 OS=Homo sapiens OX=9606 GN=HNRNPA2B1 PE=1 SV=2	37.43	353	7.63295	11.0437	10.1135	10.9085	10.4945	10.5242	10.7859	11.388	11.3663	10.598	10.3317	7.80192	7.45156	7.20138	8.2278	8.2586	7.72454	10.0039	9.08063	8.31664	10.5852	7.05025	8.4277	7.3727	10.8866	8.22652	8.71259	7.85916	10.5532	10.075	10.8952	10.5121	10.7185	8.21483	9.67563	7.39016	8.19705	8.01634	9.40472	8.42148	7.30475	8.65067	8.50617
P22692		IBP4_HUMAN	IGFBP4	Insulin-like growth factor-binding protein 4 OS=Homo sapiens OX=9606 GN=IGFBP4 PE=1 SV=2	27.93	258	14.8832	14.652	14.3509	14.5882	14.3513	14.2917	14.2525	14.2846	14.7173	14.3777	14.3949	13.8353	14.2076	14.2034	14.7089	14.4496	14.4129	14.2585	13.4374	13.6514	14.3542	14.5042	13.9325	14.2285	14.9366	13.9438	13.8696	14.1708	14.7059	13.5897	14.4429	14.5452	14.8698	13.8875	13.5322	13.7409	14.16	13.8908	13.9405	14.1589	13.9093	13.9662	14.3604
P22694		KAPCB_HUMAN	PRKACB	cAMP-dependent protein kinase catalytic subunit beta OS=Homo sapiens OX=9606 GN=PRKACB PE=1 SV=2	40.62	351	11.3571	9.73428	11.1044	9.94309	10.2095	10.3253	11.3178	9.02973	10.0541	10.165	9.69324	7.59638	11.0427	9.51667	10.9561	9.87924	9.56863	9.93739	11.0422	10.5548	10.5532	9.18943	9.1986	10.4704	10.6646	11.2568	9.62331	11.1026	10.0468	11.0768	10.4871	9.88047	10.5047	11.2042	10.367	11.863	10.9554	11.0821	7.91161	10.9822	10.2759	9.594	9.85918
P22735		TGM1_HUMAN	TGM1	Protein-glutamine gamma-glutamyltransferase K OS=Homo sapiens OX=9606 GN=TGM1 PE=1 SV=4	89.79	817	11.8537	12.1337	11.4865	11.0502	11.5665	11.054	11.2135	12.6461	11.6378	10.8635	11.3303	11.6659	11.4384	12.0143	12.4376	11.95	12.3799	11.1434	11.8628	11.9151	11.4514	12.4364	12.6959	11.2104	11.5073	11.3748	13.5232	10.7759	9.68221	11.9629	7.45968	12.1121	10.6261	12.5309	12.0438	11.3625	12.385	11.6467	11.5913	12.5971	10.6323	12.5687	12.2807
P22792		CPN2_HUMAN	CPN2	Carboxypeptidase N subunit 2 OS=Homo sapiens OX=9606 GN=CPN2 PE=1 SV=3	60.56	545	14.9383	15.1634	15.3081	15.5435	15.259	14.9845	14.9828	15.1391	15.0645	15.2505	14.7902	15.4603	14.641	15.3998	15.3518	15.4463	15.854	14.9299	15.4269	15.1615	15.0011	14.7268	14.5693	14.7662	14.972	15.0667	16.1784	15.1891	15.0759	15.3113	14.4584	14.9024	15.0741	15.0336	15.4212	15.5107	15.8774	14.7553	15.0857	14.7555	15.3176	14.955	15.6134
P22891		PROZ_HUMAN	PROZ	Vitamin K-dependent protein Z OS=Homo sapiens OX=9606 GN=PROZ PE=1 SV=2	44.74	400	20.002	19.9742	19.5236	18.5228	19.6794	19.6942	18.837	19.494	19.7091	19.8559	19.2875	19.559	20.4676	19.2575	19.8584	19.8401	20.2066	20.0559	17.8005	17.8797	19.6618	19.6365	18.7693	18.7214	19.2716	19.5688	18.0162	18.6604	19.3865	19.3495	18.247	19.1551	19.0925	19.7874	20.0951	19.2056	19.2586	18.544	19.1687	18.4589	19.4595	18.1108	19.4686
P22897		MRC1_HUMAN	MRC1	Macrophage mannose receptor 1 OS=Homo sapiens OX=9606 GN=MRC1 PE=1 SV=1	166.01	1456	9.01162	8.82272	7.37323	9.57815	8.95258	9.4747	7.42237	9.17762	8.00405	8.91947	8.85564	7.97383	9.57168	8.14703	8.5711	10.0119	10.6955	9.40557	9.27784	8.26746	8.77881	10.3866	10.2028	7.78887	9.40476	8.50622	9.61372	9.05387	7.53899	9.5094	8.27987	8.67785	9.21049	10.0498	8.12095	8.97823	10.1508	9.43928	7.71458	9.33523	8.87464	8.84159	9.9568
P23083		HV102_HUMAN	IGHV1-2	Immunoglobulin heavy variable 1-2 OS=Homo sapiens OX=9606 GN=IGHV1-2 PE=1 SV=2	13.08	117	11.2287	11.9129	8.5236	11.335	8.33028	11.2634	7.77152	7.48042	7.54207	8.63694	8.20172	7.50764	10.5501	9.84545	7.61231	12.0417	11.7624	8.32459	11.1311	10.9295	7.10146	9.90202	12.0852	10.5555	9.00816	10.664	8.49938	12.8524	11.6044	8.14032	6.84013	10.1535	11.2185	8.2426	8.78202	8.76551	12.1574	8.51502	13.1117	8.64346	7.58289	8.09599	7.29833
P23141		EST1_HUMAN	CES1	Liver carboxylesterase 1 OS=Homo sapiens OX=9606 GN=CES1 PE=1 SV=2	62.52	567	13.5105	13.356	12.9982	11.9408	12.9144	13.0176	12.4413	13.0032	12.8909	12.5007	12.8309	12.7483	12.5888	13.5055	13.315	12.1912	12.5852	12.4383	12.8486	12.5103	13.1888	12.4178	13.0124	12.7662	12.6963	13.072	12.9657	12.8226	12.8701	11.3007	13.4075	13.2025	13.1284	12.922	12.7394	13.2075	12.6066	12.2766	12.0441	12.397	13.3651	12.4369	13.3675
P23142		FBLN1_HUMAN	FBLN1	Fibulin-1 OS=Homo sapiens OX=9606 GN=FBLN1 PE=1 SV=4	77.21	703	20.5638	21.0691	20.5545	21.4726	20.6971	21.3321	20.85	21.4118	20.265	20.0951	20.654	21.5404	20.654	20.4273	19.7761	20.1206	19.2846	20.714	20.714	20.4576	21.1886	20.85	21.502	20.0691	21.1332	18.9488	19.6888	19.9882	20.5545	20.2877	21.1332	21.1946	20.5545	20.0292	19.5087	20.1946	20.4972	20.2877	21.1581	19.7654	20.3211	20.3857	19.6172
P23229		ITA6_HUMAN	ITGA6	Integrin alpha-6 OS=Homo sapiens OX=9606 GN=ITGA6 PE=1 SV=5	126.6	1130	12.5776	11.3456	13.7616	12.2375	13.4603	12.4651	14.0295	12.3306	12.65	14.0537	12.1771	11.9379	14.0364	11.6083	13.4118	12.8704	12.6443	12.8289	13.4233	12.4789	11.8249	12.2227	11.8594	12.5059	12.3825	13.6241	12.4067	13.3437	13.1894	13.2659	12.5789	11.8624	12.8323	12.9766	13.3877	12.7238	12.5125	13.6218	11.4922	12.8744	12.3726	11.8949	12.2374
P23280		CAH6_HUMAN	CA6	Carbonic anhydrase 6 OS=Homo sapiens OX=9606 GN=CA6 PE=1 SV=3	35.37	308	11.5392	11.7143	11.7348	11.6179	10.9918	11.5846	11.5004	11.4418	11.37	11.1233	12.0523	12.213	11.4037	11.8397	10.7102	11.0273	11.9144	11.3707	11.1366	11.9494	10.8865	11.3899	11.8054	11.8116	11.4061	11.2911	12.129	11.1915	11.6922	11.3694	11.5528	11.5396	11.312	10.7861	11.6648	10.8955	12.0075	11.6206	11.5415	11.7568	11.4	11.7411	11.5798
P23284		PPIB_HUMAN	PPIB	Peptidyl-prolyl cis-trans isomerase B OS=Homo sapiens OX=9606 GN=PPIB PE=1 SV=2	23.74	216	13.9667	13.794	13.9662	14.15	13.8628	14.0094	13.9632	14.1291	14.6796	13.6105	13.9829	13.748	14.0568	14.1302	14.0573	13.944	14.0808	14.109	13.4962	13.5833	14.018	13.7836	13.7249	13.8488	14.1765	14.4611	13.5551	14.3582	14.2867	14.3219	14.2415	13.8207	14.2794	14.2033	14.308	13.361	13.7934	14.0319	13.9871	14.5319	14.4828	14.2621	13.5919
P23297		S10A1_HUMAN	S100A1	Protein S100-A1 OS=Homo sapiens OX=9606 GN=S100A1 PE=1 SV=2	10.55	94	9.93665	7.96687	9.61725	9.89083	9.72938	10.2656	10.1235	10.5688	9.05569	10.3115	10.7861	10.2624	8.31166	10.2154	9.22356	8.91383	10.1436	10.2524	10.5914	9.81672	7.70958	10.0744	9.7024	10.8447	10.1875	10.1265	9.62673	9.51571	8.06824	10.9619	9.50729	9.71834	9.72812	10.156	8.88709	9.08752	10.0634	8.71671	9.68913	9.51812	9.56844	10.5533	9.2691
P23327		SRCH_HUMAN	HRC	Sarcoplasmic reticulum histidine-rich calcium-binding protein OS=Homo sapiens OX=9606 GN=HRC PE=1 SV=1	80.24	699	12.4882	12.5993	12.3933	12.9816	11.8319	11.9853	12.4353	11.6119	13.0097	12.8375	12.4337	12.4471	11.667	13.0269	13.0799	12.5376	12.5762	13.2188	13.1764	12.512	12.2881	12.8981	11.9843	12.7284	13.3132	12.195	12.726	12.9293	12.3476	13.8749	13.0178	11.7182	11.7333	13.125	12.7327	12.3844	12.3339	11.8754	13.4323	13.0735	11.4817	12.9624	11.2976
P23381		SYWC_HUMAN	WARS1	Tryptophan--tRNA ligase, cytoplasmic OS=Homo sapiens OX=9606 GN=WARS1 PE=1 SV=2	53.16	471	13.5907	12.8572	13.1756	13.9361	13.6132	13.5223	13.5732	13.4906	13.6616	13.1363	13.9484	14.4761	13.7901	14.2029	13.7603	13.0057	13.2741	13.8723	14.5418	14.4388	14.8794	14.2614	14.3704	14.2937	13.9058	13.1901	14.2802	13.9343	14.4671	14.105	14.949	14.1666	13.7409	13.6812	14.0776	13.9332	14.3302	13.5239	14.0723	12.9884	14.7316	13.8513	14.2587
P23467		PTPRB_HUMAN	PTPRB	Receptor-type tyrosine-protein phosphatase beta OS=Homo sapiens OX=9606 GN=PTPRB PE=1 SV=3	224.3	1997	10.9664	10.7752	10.5819	10.8541	9.93261	10.6126	10.225	11.3592	10.4683	10.1663	10.8374	10.8808	9.92023	11.2751	11.1215	11.2631	10.3387	10.5612	10.9656	10.754	10.8139	10.2695	11.2484	10.6005	10.5809	10.7701	9.88146	10.6904	10.5929	10.5748	10.7063	10.5091	10.5365	10.6812	10.898	10.7561	11.1591	10.0812	10.4472	10.8752	10.5636	10.6805	11.1592
P23470		PTPRG_HUMAN	PTPRG	Receptor-type tyrosine-protein phosphatase gamma OS=Homo sapiens OX=9606 GN=PTPRG PE=1 SV=4	162	1445	11.8169	11.6599	11.9723	12.156	11.4695	11.4902	11.3784	11.7371	11.7566	11.1807	11.6615	13.0618	11.7375	12.2522	11.6089	11.955	11.9779	11.8623	12.0757	11.8381	11.8785	11.631	12.3099	11.5862	11.5747	10.9211	12.2175	11.58	11.5901	11.6956	11.9625	11.84	11.4487	11.69	11.763	11.5539	13.035	11.6266	12.0122	11.9864	11.8865	12.4427	12.104
P23471		PTPRZ_HUMAN	PTPRZ1	Receptor-type tyrosine-protein phosphatase zeta OS=Homo sapiens OX=9606 GN=PTPRZ1 PE=1 SV=4	254.58	2315	14.1267	14.5792	14.3395	14.5044	14.634	14.2785	14.4382	14.2187	14.4672	14.401	14.4119	14.5795	14.0616	14.3059	14.289	14.4198	14.502	14.3354	13.8731	14.121	14.0769	14.1954	13.881	14.5679	14.0502	14.4588	14.0222	14.3963	14.3358	14.82	14.2685	14.1401	14.1759	14.1377	14.6556	14.1542	14.1693	14.0432	14.2977	14.55	14.5741	14.7634	13.9218
P23526		SAHH_HUMAN	AHCY	Adenosylhomocysteinase OS=Homo sapiens OX=9606 GN=AHCY PE=1 SV=4	47.72	432	11.1378	11.9686	11.5024	11.6219	11.9611	11.1551	11.4386	12.3988	11.259	11.3455	10.7947	11.2901	11.9122	11.924	12.0655	11.9004	11.6353	11.7426	12.0144	12.1527	11.127	11.2323	11.6876	11.8757	11.3584	11.4605	12.6753	11.1897	11.9383	12.1425	11.5826	11.9857	10.262	12.0795	11.3031	12.2213	11.7671	11.4987	11.8992	11.6131	11.459	11.8026	11.4379
P23528		COF1_HUMAN	CFL1	Cofilin-1 OS=Homo sapiens OX=9606 GN=CFL1 PE=1 SV=3	18.5	166	13.3672	12.7325	14.5147	12.8062	14.3409	13.2795	14.8182	13.7536	12.8516	15.121	13.5892	9.76551	14.7988	12.0104	13.2344	13.4266	12.9614	13.6388	13.3192	13.1833	11.8229	12.9266	12.0365	12.5068	13.2483	14.8283	12.943	13.1772	14.0515	14.1123	12.4153	11.7439	13.3482	13.629	14.6647	12.8267	13.1784	14.1539	11.2114	13.4268	13.4389	11.2458	12.6319
P23634		AT2B4_HUMAN	ATP2B4	Plasma membrane calcium-transporting ATPase 4 OS=Homo sapiens OX=9606 GN=ATP2B4 PE=1 SV=2	137.92	1241	7.40167	10.635	10.267	10.6731	9.91257	10.0297	10.4762	9.9573	9.97041	9.6322	10.5898	10.1781	8.39994	9.41896	8.45967	8.58519	8.97454	10.0906	7.5964	7.64296	8.30324	9.36433	9.75117	8.57775	9.50868	7.14908	8.34729	10.5311	9.9548	9.4233	9.71818	9.98328	10.29	9.58054	7.83297	10.7743	7.92001	10.2363	8.25138	10.3091	7.97601	9.82446	7.03619
P24043		LAMA2_HUMAN	LAMA2	Laminin subunit alpha-2 OS=Homo sapiens OX=9606 GN=LAMA2 PE=1 SV=4	343.9	3122	11.238	11.8888	11.4809	12.1834	11.9405	11.8764	11.8137	11.7221	11.4189	11.2525	11.0238	12.3391	11.367	12.0273	11.6061	11.7654	11.3375	11.9645	12.3202	12.0181	12.0338	11.8803	11.8151	11.694	11.9197	11.525	12.0475	12.0218	11.575	12.6881	12.1604	11.8345	11.6222	12.0225	11.2153	13.6284	12.042	11.6673	12.0777	11.2722	12.0543	12.7148	11.3232
P24158		PRTN3_HUMAN	PRTN3	Myeloblastin OS=Homo sapiens OX=9606 GN=PRTN3 PE=1 SV=3	27.81	256	12.2908	11.3399	12.7957	12.6376	12.283	11.9185	12.1016	15.8156	12.634	12.3299	11.4099	12.1727	12.2659	11.9985	12.2971	13.9499	13.9441	12.2335	12.3237	12.9137	11.4707	12.6343	11.305	12.2547	11.6097	11.4383	13.4961	12.4973	13.2069	12.4301	12.1279	11.7014	12.3208	12.2331	12.2355	11.5638	12.482	13.0465	12.3704	11.9893	10.5964	12.3538	12.746
P24298		ALAT1_HUMAN	GPT	Alanine aminotransferase 1 OS=Homo sapiens OX=9606 GN=GPT PE=1 SV=3	54.64	496	7.86313	11.0683	9.86956	10.8401	10.8692	7.67191	11.1744	8.26702	8.20367	10.7856	10.7953	12.3611	11.873	11.8069	10.682	12.0291	7.22182	10.8334	11.554	10.9754	10.741	10.8444	11.9968	11.6699	10.5328	8.02792	10.2061	11.1955	11.1468	11.0013	10.9634	7.04528	7.40731	11.1558	11.2145	11.6149	11.0226	8.62564	6.93946	8.47089	10.8687	7.47722	11.6409
P24534		EF1B_HUMAN	EEF1B2	Elongation factor 1-beta OS=Homo sapiens OX=9606 GN=EEF1B2 PE=1 SV=3	24.76	225	11.3083	10.9796	11.1035	10.8645	11.641	11.1654	11.5813	10.0378	10.7947	11.2687	10.0031	10.5803	11.3988	10.5356	11.0903	11.5157	11.0791	10.6043	10.0302	11.4569	10.7179	11.0744	10.2091	11.059	9.66063	10.9254	12.5233	10.4407	11.5901	10.6544	10.6952	11.5721	10.7672	11.7339	11.1512	12.6201	12.3748	11.4144	11.2164	10.3364	11.7826	10.7145	11.1982
P24592		IBP6_HUMAN	IGFBP6	Insulin-like growth factor-binding protein 6 OS=Homo sapiens OX=9606 GN=IGFBP6 PE=1 SV=1	25.32	240	9.62838	7.03275	9.79968	10.6789	10.8658	11.264	11.2759	10.7646	7.80679	10.3957	10.8487	12.4229	8.14502	11.2137	9.60277	11.0652	11.0518	11.4092	9.09128	10.9206	11.112	11.6104	11.3559	10.4123	9.90315	10.6961	8.29725	10.4972	10.8287	10.4506	11.7915	10.5696	11.5014	11.0813	11.0811	8.59759	11.2212	10.5605	10.3161	11.6007	10.4303	11.6687	10.2371
P24593		IBP5_HUMAN	IGFBP5	Insulin-like growth factor-binding protein 5 OS=Homo sapiens OX=9606 GN=IGFBP5 PE=1 SV=1	30.57	272	16.4666	16.528	16.3309	16.4407	15.8398	16.3649	16.3341	16.5545	16.5974	16.5038	16.3684	16.2141	15.879	16.2412	15.9356	15.7887	16.0323	16.1318	15.3152	15.2863	16.3811	16.7619	16.3236	16.1088	16.53	15.787	15.2017	15.7481	16.7949	15.7397	16.6937	16.6091	16.2948	16.187	16.2978	16.0479	16.1457	16.1936	15.8828	16.2235	15.6053	16.3829	16.1034
P24666		PPAC_HUMAN	ACP1	Low molecular weight phosphotyrosine protein phosphatase OS=Homo sapiens OX=9606 GN=ACP1 PE=1 SV=3	18.04	158	11.7125	11.3815	11.522	11.7457	11.4178	11.9752	12.6256	11.611	11.2562	11.8376	11.7593	11.181	12.4524	11.224	11.8873	11.8743	11.7876	11.9733	11.8653	12.0368	11.2873	11.8044	11.258	12.316	12.4894	12.1748	11.9114	12.5978	12.346	11.9636	12.3199	12.6421	11.3967	12.1662	11.9805	10.4636	11.5827	12.6636	11.3362	10.5485	11.3511	10.9982	11.1641
P24844		MYL9_HUMAN	MYL9	Myosin regulatory light polypeptide 9 OS=Homo sapiens OX=9606 GN=MYL9 PE=1 SV=4	19.83	172	15.5616	13.6104	14.2037	13.7462	14.0218	14.5546	16.3621	13.6382	13.6403	14.1895	13.0012	13.0078	14.9878	13.456	14.3953	14.0409	13.5398	13.858	14.132	13.8407	13.4914	14.1447	13.0499	13.1567	13.7233	14.5832	14.1457	14.1702	14.2613	14.6607	13.2608	13.1028	12.6689	17.0948	14.383	15.1501	14.2831	14.5085	12.7357	13.2262	15.0075	13.4251	13.5556
P24855		DNAS1_HUMAN	DNASE1	Deoxyribonuclease-1 OS=Homo sapiens OX=9606 GN=DNASE1 PE=1 SV=1	31.43	282	12.8214	12.9659	13.2565	13.9833	14.0905	14.8807	13.733	14.1915	14.4058	13.8001	13.3406	14.9188	13.1542	14.1556	13.7585	13.8556	13.8386	14.442	13.7465	14.7839	14.9827	14.7661	15.2394	13.7311	13.6316	14.8225	13.0987	14.5456	13.9071	14.675	14.4368	12.9265	13.8428	14.2371	13.1207	13.1358	13.0602	13.1988	14.2598	13.8761	14.9537	15.7528	14.6223
P25311		ZA2G_HUMAN	AZGP1	Zinc-alpha-2-glycoprotein OS=Homo sapiens OX=9606 GN=AZGP1 PE=1 SV=2	34.26	298	12.9983	13.5668	12.667	12.8697	14.5325	12.8054	13.1837	15.6031	14.8512	12.6505	12.4558	12.8315	12.9638	14.3179	15.1063	16.2852	16.0762	13.8705	12.8468	16.4486	12.9196	13.2129	13.2815	12.7979	13.0131	12.5177	18.5421	13.2635	12.1358	13.3599	12.5681	14.6276	12.5726	15.008	15.5437	12.8849	17.9522	14.8104	12.9877	13.4623	13.4964	13.3704	16.4625
P25325		THTM_HUMAN	MPST	3-mercaptopyruvate sulfurtransferase OS=Homo sapiens OX=9606 GN=MPST PE=1 SV=3	33.18	297	11.6603	10.6684	11.7684	11.2182	11.6576	12.0255	13.0265	11.1554	10.8184	12.0447	11.7919	11.5023	11.8869	11.5622	12.0701	12.0621	11.7279	11.7498	12.1682	12.1588	11.8296	11.526	11.7692	12.1164	11.7594	10.7928	10.8998	11.5305	11.0985	11.6389	11.4212	11.259	10.395	12.6845	11.7895	11.7808	12.1751	12.202	11.2015	10.8347	11.7353	11.7169	11.6598
P25398		RS12_HUMAN	RPS12	40S ribosomal protein S12 OS=Homo sapiens OX=9606 GN=RPS12 PE=1 SV=3	14.51	132	10.3603	10.2377	10.2247	9.97044	9.8469	10.3057	10.0985	10.0565	9.81803	9.91772	9.99294	9.20595	9.18773	7.93324	10.3196	9.97434	8.59276	9.91411	8.90154	9.6441	10.8352	10.6521	10.0317	7.11337	9.01152	10.2227	8.72313	10.8456	10.28	9.71796	9.53991	10.1501	10.0105	9.6598	9.89902	9.73159	8.70921	9.77484	9.59768	10.2833	9.39484	8.6352	9.6241
P25686		DNJB2_HUMAN	DNAJB2	DnaJ homolog subfamily B member 2 OS=Homo sapiens OX=9606 GN=DNAJB2 PE=1 SV=3	35.58	324	10.5729	10.621	10.7385	10.8091	10.4916	10.4178	10.2892	11.5974	8.54478	8.88411	10.6923	10.5169	10.6811	7.98302	11.4619	10.4937	11.1162	10.4721	10.74	11.1793	6.77654	11.2123	10.8038	11.3354	11.2866	11.4425	11.7619	12.0922	11.9826	11.6035	11.5771	12.365	11.2681	8.06802	11.0294	11.0223	7.21174	11.647	8.04056	11.16	11.7724	8.32753	10.6272
P25705		ATPA_HUMAN	ATP5F1A	ATP synthase subunit alpha, mitochondrial OS=Homo sapiens OX=9606 GN=ATP5F1A PE=1 SV=1	59.75	553	11.969	8.13365	12.3045	11.8295	11.6707	11.6162	11.6266	11.6743	7.41066	11.9249	11.4653	9.07417	11.8659	12.3411	12.3874	12.1244	11.5468	6.83421	8.71425	11.6959	12.293	12.0947	11.6184	11.2888	12.0064	12.1725	12.1644	11.9227	12.2217	12.0841	11.7011	11.7141	11.1799	11.9853	12.1914	12.3577	12.0123	11.7322	11.5512	11.5385	11.629	12.773	11.8759
P25786		PSA1_HUMAN	PSMA1	Proteasome subunit alpha type-1 OS=Homo sapiens OX=9606 GN=PSMA1 PE=1 SV=1	29.56	263	15.1663	15.6107	15.9656	15.6779	16.577	16.0086	15.2473	15.5785	15.5684	15.9521	15.2323	15.4731	15.8609	15.6905	16.4606	15.5308	16.1333	16.094	16.1773	16.1408	15.9471	15.7528	15.9697	16.7649	15.9262	15.8363	16.4521	16.3923	15.9977	15.8469	16.6332	16.6491	16.2122	16.3614	16.4879	16.0247	15.5806	16.114	15.8472	15.4974	16.5408	15.8437	15.9102
P25787		PSA2_HUMAN	PSMA2	Proteasome subunit alpha type-2 OS=Homo sapiens OX=9606 GN=PSMA2 PE=1 SV=2	25.9	234	13.9638	14.3806	14.4608	14.2767	15.2486	14.538	13.8359	14.3506	13.9879	14.3691	13.7997	13.7921	14.3239	13.8021	14.6647	13.8837	14.7391	14.8298	14.6664	14.4901	14.592	14.1896	14.3986	15.0026	14.4769	14.1722	14.5245	14.5419	14.6092	13.9743	15.0408	15.0126	14.9413	14.8865	14.5821	14.598	14.3421	14.6395	14.2935	14.0214	14.9779	14.3506	14.6477
P25788		PSA3_HUMAN	PSMA3	Proteasome subunit alpha type-3 OS=Homo sapiens OX=9606 GN=PSMA3 PE=1 SV=2	28.43	255	14.7773	14.7242	15.164	14.8702	15.7143	15.1504	14.5983	14.6707	14.2134	14.978	14.4351	14.3135	14.7115	14.605	14.8535	14.3588	15.139	15.2562	14.8523	15.0507	14.8861	14.7239	14.7291	15.3964	15.118	14.7291	15.2037	14.9652	14.6911	14.3677	15.287	15.0136	15.0688	15.1832	15.4192	14.9102	15.1607	14.9547	14.2192	14.3483	15.3099	14.6748	14.5691
P25789		PSA4_HUMAN	PSMA4	Proteasome subunit alpha type-4 OS=Homo sapiens OX=9606 GN=PSMA4 PE=1 SV=1	29.48	261	14.3626	14.7924	15.3503	15.2877	16.3565	15.4139	14.7913	15.014	14.8658	15.139	14.9583	14.7099	14.9488	14.911	15.64	14.7242	15.3646	15.7058	15.2709	15.1855	15.4249	14.9625	15.2122	15.8463	15.3059	15.2356	15.5467	15.0484	15.1809	14.7411	15.4958	15.6963	15.3462	15.6709	15.5915	15.4922	15.4026	15.3328	14.3147	14.6245	15.8159	14.7935	15.2553
P26022		PTX3_HUMAN	PTX3	Pentraxin-related protein PTX3 OS=Homo sapiens OX=9606 GN=PTX3 PE=1 SV=3	41.98	381	15.2099	15.384	15.6896	15.6082	15.268	15.1691	15.6014	16.0901	16.9338	15.6907	15.465	14.8698	14.6311	15.2853	14.8011	15.7184	15.8422	16.1204	14.7224	15.2871	15.0185	17.583	14.0126	15.4995	15.3755	15.5535	15.4336	15.1076	15.4594	16.0018	14.747	14.9641	15.7636	15.3727	15.402	14.7618	13.8351	15.1651	15.2337	15.5919	14.8639	15.302	14.7767
P26038		MOES_HUMAN	MSN	Moesin OS=Homo sapiens OX=9606 GN=MSN PE=1 SV=3	67.82	577	13.9696	14.4433	14.8273	14.3788	14.6474	14.2811	14.842	15.1498	14.4754	14.6366	14.0013	13.8826	14.7674	14.1781	14.6431	14.3504	14.4182	14.063	14.4896	14.1433	14.4728	13.9819	14.09	14.2281	14.2199	14.8139	14.3909	14.4044	14.2648	14.6616	14.5186	14.5165	14.5977	14.7185	14.7673	14.9212	14.3514	14.6058	14.2532	14.6138	14.3794	14.459	14.4629
P26368		U2AF2_HUMAN	U2AF2	Splicing factor U2AF 65 kDa subunit OS=Homo sapiens OX=9606 GN=U2AF2 PE=1 SV=4	53.5	475	7.50497	11.1786	10.9492	9.76705	10.6538	7.09928	10.8557	10.4498	9.47819	9.9135	9.51021	8.51949	10.4668	7.43731	7.58781	9.40157	7.32987	11.1374	9.52848	10.9797	10.7784	10.8113	7.21037	7.57034	6.94938	9.80337	9.76724	7.05098	10.4975	10.9649	7.39766	9.48048	9.35051	8.36783	9.98309	10.2823	8.26643	9.99149	9.81806	8.42954	9.54849	9.93742	7.84758
P26447		S10A4_HUMAN	S100A4	Protein S100-A4 OS=Homo sapiens OX=9606 GN=S100A4 PE=1 SV=1	11.73	101	12.4135	12.2612	12.7676	12.3499	12.2896	11.4415	12.2776	13.1714	12.1258	12.526	12.3129	11.9071	12.8521	11.9368	12.459	12.4762	12.5561	11.633	12.7944	12.2291	12.4827	12.5789	12.0203	12.1381	12.7449	11.7708	12.099	12.6096	12.4756	12.5499	12.281	12.6431	12.7221	12.2417	12.5545	12.3593	13.0977	12.797	11.7563	11.7089	12.5399	12.3726	11.7829
P26572		MGAT1_HUMAN	MGAT1	Alpha-1,3-mannosyl-glycoprotein 2-beta-N-acetylglucosaminyltransferase OS=Homo sapiens OX=9606 GN=MGAT1 PE=1 SV=2	50.88	445	12.2643	11.9318	12.0597	12.0447	11.2985	12.3952	11.6186	11.7457	12.2577	11.4551	11.6594	12.1158	11.7508	11.4325	12.3718	11.381	11.6132	12.0249	12.6169	11.6299	11.9074	11.7803	12.0084	11.6974	12.7847	11.5664	11.2138	12.3596	11.7791	12.0799	11.2404	10.9175	11.8142	11.6791	11.2772	11.3676	12.9286	11.2852	11.9704	11.9976	11.7191	11.538	12.2125
P26583		HMGB2_HUMAN	HMGB2	High mobility group protein B2 OS=Homo sapiens OX=9606 GN=HMGB2 PE=1 SV=2	24.03	209	12.3966	11.4855	12.7599	11.9115	11.8625	12.1978	12.6589	12.1603	11.5499	12.5284	11.6602	10.7108	12.7037	11.0923	13.1564	12.7393	12.4679	12.755	12.1049	14.1966	10.9295	13.0276	10.6552	11.4965	11.0524	12.0257	14.96	12.7578	13.7139	13.1374	11.2591	12.4021	11.602	12.1209	12.0341	12.1478	8.32774	11.9066	12.2504	10.8914	11.5798	12.0234	11.9923
P26641		EF1G_HUMAN	EEF1G	Elongation factor 1-gamma OS=Homo sapiens OX=9606 GN=EEF1G PE=1 SV=3	50.12	437	12.3566	12.4123	12.2468	12.0118	12.6433	12.0451	11.8142	12.4789	11.8247	12.4921	11.3174	11.7243	12.4124	11.2459	12.0164	11.7085	11.7029	11.2984	11.8297	12.3174	11.6009	12.3023	10.3464	11.3701	11.6701	12.1421	12.4834	12.168	12.436	12.127	11.7097	12.7928	11.8459	12.2793	12.1143	13.4375	11.9247	11.8915	11.3551	11.7698	12.2979	11.9422	12.4124
P26927		HGFL_HUMAN	MST1	Hepatocyte growth factor-like protein OS=Homo sapiens OX=9606 GN=MST1 PE=1 SV=2	80.32	711	12.6511	12.6538	12.6558	12.8011	12.5885	13.1474	12.4448	12.6805	12.8157	11.9271	12.5876	13.1688	12.5187	12.4935	13.2199	13.3354	13.4263	13.222	12.5154	13.4418	12.7671	12.9797	12.5778	12.5871	12.7356	11.7569	14.7545	12.6694	12.0979	12.5235	12.4621	12.0922	12.2686	12.8508	12.9305	12.7837	14.6525	12.4234	12.9796	12.5277	12.4203	12.4753	14.1691
P27105		STOM_HUMAN	STOM	Stomatin OS=Homo sapiens OX=9606 GN=STOM PE=1 SV=3	31.73	288	11.9318	12.2971	13.673	12.8243	13.7452	13.0721	14.8003	13.4439	12.2227	14.6439	13.137	11.7384	14.492	12.1336	12.8336	13.8519	12.846	13.2007	13.876	13.2518	12.6397	12.6589	12.2148	13.0621	12.3632	14.9637	12.6421	13.3557	13.9192	13.931	13.0909	12.5218	13.6363	13.8845	14.1684	13.3484	13.7664	14.6596	11.823	12.8434	13.5151	12.2522	12.9176
P27169		PON1_HUMAN	PON1	Serum paraoxonase/arylesterase 1 OS=Homo sapiens OX=9606 GN=PON1 PE=1 SV=3	39.73	355	20.5165	20.7223	20.4375	20.3321	20.1581	20.4775	20.5261	20.6096	20.4775	20.1332	20.9243	20.5638	20.5915	20.6186	21.1015	20.5823	20.6006	20.7056	20.6628	20.4375	20.5545	19.8328	20.4775	21.1519	20.4576	20.417	19.5162	20.4775	20.4375	20.4775	20.5731	20.6886	20.8113	20.5356	20.5451	20.654	20.1457	20.654	20.7553	20.4972	20.265	20.2302	20.3857
P27348		1433T_HUMAN	YWHAQ	14-3-3 protein theta OS=Homo sapiens OX=9606 GN=YWHAQ PE=1 SV=1	27.76	245	12.3172	11.7075	12.1856	11.6396	12.0373	11.6937	12.0004	11.5989	11.6443	12.3627	11.0987	11.3219	12.3533	11.2011	11.7314	11.7263	11.3738	11.4899	11.9223	11.5245	11.2987	11.9839	11.6216	11.6605	12.2154	11.7449	11.6651	12.2137	11.8468	11.9754	11.6446	12.2664	11.0669	12.2595	11.9147	11.6952	11.0275	11.6216	11.1851	11.0962	12.0708	11.3705	11.4293
P27797		CALR_HUMAN	CALR	Calreticulin OS=Homo sapiens OX=9606 GN=CALR PE=1 SV=1	48.14	417	17.1041	16.7845	17.0493	16.9662	17.0028	16.7942	17.1397	16.569	17.3236	16.907	16.968	16.4537	16.7302	16.7363	17.1454	17.0716	17.1465	16.9433	16.4626	16.3242	17.0529	17.1338	16.3402	17.0353	16.8115	17.531	16.314	16.9701	17.0298	17.207	16.5434	16.6816	17.1388	17.1027	17.228	16.6705	16.0831	16.7883	16.5648	17.5959	17.1126	17.2004	17.0245
P27824		CALX_HUMAN	CANX	Calnexin OS=Homo sapiens OX=9606 GN=CANX PE=1 SV=2	67.57	592	16.3423	16.0975	16.1257	16.2148	16.0872	15.9577	16.3292	15.8523	16.4452	16.3487	16.1448	16.1615	15.8269	15.9078	16.2002	16.5489	16.2931	15.994	15.5164	15.8665	16.2878	16.3175	15.9985	15.8675	16.1847	16.5751	16.1257	16.1042	15.8888	16.0594	16.2059	15.9501	16.36	15.9737	16.5966	15.4315	15.3614	15.6645	15.5376	16.7197	16.396	16.1905	16.2865
P27918		PROP_HUMAN	CFP	Properdin OS=Homo sapiens OX=9606 GN=CFP PE=1 SV=2	51.28	469	14.4689	14.4751	12.9978	13.4976	13.3273	12.9744	12.6215	13.6952	12.8209	13.0087	13.5015	13.6149	13.9621	13.3749	13.8176	13.8272	13.3526	13.3676	13.3737	14.4659	13.4006	12.9202	14.2002	12.9777	12.6598	11.9245	14.9102	8.09537	14.0214	11.4817	14.0356	13.1223	13.7079	12.5432	12.9852	13.8447	15.4494	14.3626	13.6794	7.20807	11.7285	12.1319	13.4358
P28062		PSB8_HUMAN	PSMB8	Proteasome subunit beta type-8 OS=Homo sapiens OX=9606 GN=PSMB8 PE=1 SV=3	30.35	276	13.4071	13.7978	14.121	13.8192	14.9857	14.1571	13.2894	13.8027	13.5927	13.6583	13.3942	13.5111	13.8278	13.6575	14.5095	13.753	14.393	14.3969	13.9845	13.6524	14.2582	13.8356	13.9857	14.6436	13.7434	13.4809	14.1015	13.6671	13.348	13.4742	14.2416	13.846	14.0884	14.5878	14.6086	14.3725	13.9602	13.8186	13.6651	13.4555	14.6393	13.8693	14.3594
P28065		PSB9_HUMAN	PSMB9	Proteasome subunit beta type-9 OS=Homo sapiens OX=9606 GN=PSMB9 PE=1 SV=2	23.26	219	12.5143	13.2211	13.4699	13.0298	13.9687	13.5043	12.5186	12.8978	12.9806	12.9749	12.6007	11.6971	13.31	12.8777	13.5206	13.0923	13.4496	13.372	12.9554	13.1057	13.8219	13.1153	12.9907	13.6552	12.7999	12.9662	12.992	12.89	12.8794	12.7139	13.2159	12.9186	13.2422	13.5523	13.3062	13.1733	12.5158	13.14	12.8451	12.8279	13.9349	12.8211	13.1564
P28066		PSA5_HUMAN	PSMA5	Proteasome subunit alpha type-5 OS=Homo sapiens OX=9606 GN=PSMA5 PE=1 SV=3	26.41	241	15.5263	15.9115	16.2185	15.7762	16.7331	16.083	15.4607	15.7659	15.3099	15.7522	15.4633	15.4912	15.7734	15.2812	16.2143	15.4035	16.0353	16.3745	15.9958	15.8095	15.9567	15.8858	16.0479	16.4192	16.0628	15.4168	15.8201	15.906	15.6843	15.3069	16.3069	16.0687	16.0264	16.2314	16.0447	15.5445	15.3227	15.9385	15.4467	15.1611	16.2146	15.6192	16.0105
P28070		PSB4_HUMAN	PSMB4	Proteasome subunit beta type-4 OS=Homo sapiens OX=9606 GN=PSMB4 PE=1 SV=4	29.2	264	14.5638	14.8943	15.408	14.9298	15.9728	15.1694	14.6872	14.9356	14.6847	15.0681	14.6751	14.4621	14.8613	14.4654	15.3454	14.3756	15.2822	15.7465	15.0737	14.6615	15.2281	15.0216	15.1306	15.6035	15.0822	14.764	14.6454	14.8313	14.7752	14.6092	15.1607	15.1488	15.163	15.2732	15.3005	14.4455	14.1394	14.9248	14.3436	14.1107	15.4802	14.5678	15.1095
P28072		PSB6_HUMAN	PSMB6	Proteasome subunit beta type-6 OS=Homo sapiens OX=9606 GN=PSMB6 PE=1 SV=4	25.36	239	13.7485	14.3852	14.7217	14.7008	15.2626	14.2828	13.9408	14.3291	13.804	14.6822	13.9552	13.7567	14.5516	14.1655	14.7176	13.7578	14.6147	14.8504	14.0568	13.9027	14.4272	14.3102	14.0896	14.6905	14.1685	14.0848	13.8854	14.206	14.1621	14.0097	14.0171	14.5981	14.0434	14.6295	14.7856	14.5051	13.2019	13.9292	14.2057	13.9321	14.8874	13.6989	14.5973
P28074		PSB5_HUMAN	PSMB5	Proteasome subunit beta type-5 OS=Homo sapiens OX=9606 GN=PSMB5 PE=1 SV=3	28.48	263	14.0002	14.0906	14.4921	14.0503	14.9814	14.6071	14.0665	14.1381	13.6084	14.3261	13.9968	13.8813	14.289	14.0293	14.6193	13.73	14.6529	14.9697	14.6899	14.1645	14.0839	14.1651	14.7	14.7369	14.7551	14.1362	13.654	14.5354	14.1033	14.0013	14.5715	14.4659	14.2456	14.9356	14.8517	13.9244	13.0511	14.3151	13.738	13.1835	14.7255	13.8271	14.1463
P28161		GSTM2_HUMAN	GSTM2	Glutathione S-transferase Mu 2 OS=Homo sapiens OX=9606 GN=GSTM2 PE=1 SV=2	25.74	218	7.24098	8.29541	8.32372	8.95059	7.8883	8.0911	9.05226	7.18379	8.84263	9.50703	6.90094	9.24124	9.76667	8.88043	9.96823	8.69676	7.05374	10.0245	10.56	9.14829	8.79147	8.84211	7.63424	10.2452	9.14277	9.2048	9.25478	8.9545	9.88703	8.88555	9.33359	9.73921	7.30871	9.84737	9.15252	8.55735	9.71816	9.72519	7.55153	9.12851	9.21915	8.96719	9.00617
P28289		TMOD1_HUMAN	TMOD1	Tropomodulin-1 OS=Homo sapiens OX=9606 GN=TMOD1 PE=1 SV=1	40.57	359	10.3993	10.4571	9.63132	9.95566	10.3022	11.9799	10.7605	10.1657	8.38729	10.695	10.3925	10.3684	10.3284	6.89342	10.0798	10.807	10.43	10.8018	10.7485	10.7053	10.677	10.517	10.0006	10.3318	10.6654	11.1003	10.963	10.4848	10.8359	10.7891	11.1648	12.3629	10.6644	8.56592	10.8158	7.60963	9.74693	11.3837	10.1041	10.915	10.5536	7.45264	9.88596
P28300		LYOX_HUMAN	LOX	Protein-lysine 6-oxidase OS=Homo sapiens OX=9606 GN=LOX PE=1 SV=2	46.94	417	12.979	10.6118	12.5682	11.8411	10.3701	11.7144	12.8221	10.3436	11.9352	12.0775	12.9265	8.7033	11.6434	10.4906	12.4297	11	12.0982	12.5492	11.9488	12.3336	12.3492	11.692	10.3674	11.9973	11.1008	12.8243	9.99842	12.7398	12.5771	12.3474	11.9327	10.8464	11.7327	12.5428	13.0734	9.83932	8.37749	12.6367	11.3618	12.3077	11.8611	12.2993	10.376
P28676		GRAN_HUMAN	GCA	Grancalcin OS=Homo sapiens OX=9606 GN=GCA PE=1 SV=2	24.01	217	10.8854	8.32907	10.5057	10.2262	10.4829	10.5022	10.4797	11.9235	11.0084	10.3179	10.2155	10.0737	11.1723	10.3066	11.262	10.4837	10.2225	7.65686	10.7388	11.2251	10.0629	10.9133	10.3719	10.4672	10.3803	10.3389	10.7734	10.2622	10.8924	10.5526	9.60615	7.84368	7.38238	7.37701	10.4662	11.1792	7.83209	7.61355	10.6412	10.4617	9.9489	10.4645	11.1926
P28838		AMPL_HUMAN	LAP3	Cytosol aminopeptidase OS=Homo sapiens OX=9606 GN=LAP3 PE=1 SV=3	56.17	519	9.95796	9.20109	7.51825	7.1243	11.0454	10.0636	8.29815	10.2646	8.09181	10.2996	6.53762	7.46213	10.3559	7.50573	7.73662	7.12362	10.3175	10.1867	10.3833	7.80614	7.21253	10.4958	9.94321	10.2061	9.68188	9.79999	9.8355	10.08	9.89825	8.22357	9.54163	10.6934	10.0289	8.67637	9.96636	10.6399	8.0684	9.77236	7.78468	9.8604	10.0893	10.0329	10.0382
P28845		DHI1_HUMAN	HSD11B1	11-beta-hydroxysteroid dehydrogenase 1 OS=Homo sapiens OX=9606 GN=HSD11B1 PE=1 SV=3	32.4	292	10.1591	9.57145	7.47955	7.60316	8.98009	9.24689	8.5172	6.92545	9.7269	7.14149	9.57447	9.4315	8.22794	9.99561	8.03739	7.67603	8.75536	8.92618	9.06858	9.2431	8.84226	8.94988	9.72566	9.0594	9.88489	9.13331	9.80744	8.93723	9.41443	9.97935	7.04	8.98374	9.98372	7.11898	9.76885	9.51103	10.1582	9.69332	10.1809	8.31635	9.44191	9.96464	9.5592
P28906		CD34_HUMAN	CD34	Hematopoietic progenitor cell antigen CD34 OS=Homo sapiens OX=9606 GN=CD34 PE=1 SV=2	40.72	385	12.7691	13.6955	13.4689	12.6518	13.1371	12.5668	12.6156	12.6635	12.688	12.2901	12.7908	12.7331	13.0779	7.47314	11.9633	7.93037	11.4659	12.9431	12.3891	8.50275	13.1606	12.1723	11.8952	9.09476	12.4594	7.40364	8.95522	8.3904	12.4123	11.8883	12.5392	12.0512	12.2694	7.66586	9.11821	12.4728	13.0117	11.7447	11.9154	7.35717	8.00424	7.60196	12.0172
P29122		PCSK6_HUMAN	PCSK6	Proprotein convertase subtilisin/kexin type 6 OS=Homo sapiens OX=9606 GN=PCSK6 PE=1 SV=1	106.42	969	12.4191	12.2123	12.1458	12.3135	12.6578	12.55	13.1531	11.5794	12.1081	12.1567	12.291	11.2752	12.5708	11.3883	12.8209	13.0814	13.0022	12.9258	11.8901	11.7815	12.6205	12.1607	11.0751	12.5117	11.3632	13.2914	12.3914	12.2891	12.4869	11.8462	11.833	10.7334	13.178	12.1747	12.9357	12.0416	12.1047	12.4296	10.9196	12.8325	12.5725	12.1534	12.3842
P29218		IMPA1_HUMAN	IMPA1	Inositol monophosphatase 1 OS=Homo sapiens OX=9606 GN=IMPA1 PE=1 SV=1	30.19	277	11.8483	11.9971	11.4707	11.2849	11.8622	11.861	11.4514	11.8834	11.1252	11.7043	11.5072	12.3584	11.7283	12.3742	11.5917	12.2896	12.4551	11.3916	12.4225	12.4716	11.6103	11.8024	11.7461	12.1144	11.8989	11.4593	11.5778	12.1741	12.168	11.8765	12.3743	11.7004	12.275	12.205	12.1954	11.9878	12.4032	12.0226	11.9905	11.5832	11.6259	12.4491	12.0517
P29279		CCN2_HUMAN	CCN2	CCN family member 2 OS=Homo sapiens OX=9606 GN=CCN2 PE=1 SV=2	38.09	349	11.8466	11.0403	11.7032	11.3667	11.8134	11.9685	11.6648	11.3293	11.8569	11.4625	11.9016	11.3315	12.0236	10.8707	11.4061	11.6791	12.0432	12.1014	10.8489	11.5968	11.5074	11.7373	11.4257	11.8199	11.9722	11.7058	12.6431	11.736	11.7021	11.6787	12.2309	11.1084	11.9286	11.3965	11.5572	10.5671	7.2885	12.0423	11.0183	11.7215	11.4846	12.0122	7.40763
P29350		PTN6_HUMAN	PTPN6	Tyrosine-protein phosphatase non-receptor type 6 OS=Homo sapiens OX=9606 GN=PTPN6 PE=1 SV=1	67.56	595	10.675	10.4911	11.8771	10.5024	11.4524	11.2283	11.8859	11.593	11.0951	11.89	11.7583	10.1398	11.7719	11.2103	11.5178	11.05	11.0017	10.7993	11.2536	11.1546	8.18427	10.8016	11.8035	11.2829	10.7926	12.0013	11.1811	11.3755	11.5514	11.651	10.3495	10.2293	11.2652	10.8336	11.6348	11.7263	11.6515	11.4092	10.0063	11.4094	10.6421	10.9765	11.6352
P29401		TKT_HUMAN	TKT	Transketolase OS=Homo sapiens OX=9606 GN=TKT PE=1 SV=3	67.88	623	10.9489	10.971	10.9241	10.0088	10.4344	10.8534	10.3498	13.8897	9.99083	10.3027	10.3696	7.53605	11.3968	8.10399	10.5812	10.2115	10.0924	8.83154	9.87021	10.7087	9.41992	10.4459	10.5185	10.1295	10.3266	10.1164	11.0496	9.8682	9.43704	10.9617	8.04834	9.42381	7.5338	10.215	10.033	10.1952	10.7621	10.5161	10.0209	9.97822	7.82682	10.6288	10.5127
P29508		SPB3_HUMAN	SERPINB3	Serpin B3 OS=Homo sapiens OX=9606 GN=SERPINB3 PE=1 SV=2	44.56	390	12.0874	11.0866	9.74044	10.4135	10.8227	7.91459	10.66	14.744	11.4136	9.25534	10.7692	11.218	10.9176	11.2748	11.4692	11.1611	11.5711	10.9361	9.44865	10.6628	10.2618	11.5788	11.4743	10.7598	11.0742	10.7343	12.8687	10.284	10.8569	10.5253	10.6562	10.2335	10.3978	10.9827	11.0657	10.5843	11.2985	9.66752	10.7184	11.4394	10.5583	11.1517	11.3422
P29622		KAIN_HUMAN	SERPINA4	Kallistatin OS=Homo sapiens OX=9606 GN=SERPINA4 PE=1 SV=3	48.54	427	15.8692	15.4134	15.4842	15.2781	15.0249	15.5166	14.7319	15.3714	15.7268	14.9818	15.1786	15.9628	14.9368	15.9946	15.4434	16.2375	16.1577	15.5678	15.5683	15.9989	15.0095	15.1501	15.3459	16.0835	15.2131	15.1453	16.7577	15.3575	15.0326	15.6997	15.1191	15.3806	15.225	15.496	15.9627	15.8411	17.1512	15.4379	15.7619	15.973	15.6038	15.4043	17.0788
P29692		EF1D_HUMAN	EEF1D	Elongation factor 1-delta OS=Homo sapiens OX=9606 GN=EEF1D PE=1 SV=5	31.12	281	13.0244	12.9804	12.9353	12.7594	13.5148	13.1723	12.8573	12.5418	13.1681	13.543	12.0762	12.554	13.1715	13.1311	13.1685	13.0185	13.6205	12.5754	13.0682	13.9194	12.1538	12.5789	12.4126	13.0862	12.3774	13.3989	13.8767	13.5855	13.6874	13.3646	13.0747	14.351	13.0666	13.0788	13.1146	13.9929	11.4448	13.2046	13.1557	12.512	12.9212	13.4139	13.4399
P30039		PBLD_HUMAN	PBLD	Phenazine biosynthesis-like domain-containing protein OS=Homo sapiens OX=9606 GN=PBLD PE=1 SV=2	31.78	288	9.94064	11.0402	9.03956	9.32757	10.6583	9.5076	9.59142	8.17801	9.34826	8.6694	8.93473	8.36056	9.63597	9.7413	9.22078	10.2715	10.1042	10.277	10.2219	9.04646	8.28979	9.20161	9.70121	8.46363	7.08118	9.97295	10.3272	9.4916	9.8076	9.53706	7.85032	9.48422	7.83986	9.37133	8.36145	10.2464	7.90047	9.8455	7.01519	10.1283	8.13151	9.70656	10.1969
P30041		PRDX6_HUMAN	PRDX6	Peroxiredoxin-6 OS=Homo sapiens OX=9606 GN=PRDX6 PE=1 SV=3	25.03	224	12.2688	11.9342	12.81	11.6978	12.2426	12.0912	12.8691	13.4303	11.904	12.9674	12.0535	11.8165	13.2882	12.1084	12.7369	12.4676	12.399	12.4787	13.1752	13.1818	12.0722	12.2347	12.0242	12.5088	12.5416	12.9547	13.1101	13.5176	12.7061	12.7987	12.4832	12.5394	12.3397	12.3017	12.9079	12.6926	12.6551	12.9785	11.4108	12.0541	11.9732	11.8228	12.6633
P30043		BLVRB_HUMAN	BLVRB	Flavin reductase (NADPH) OS=Homo sapiens OX=9606 GN=BLVRB PE=1 SV=3	22.12	206	13.8265	13.5945	13.7023	13.971	13.8321	14.2082	13.4886	12.8092	12.6	14.363	13.745	12.6735	14.6598	12.929	14.1121	14.3198	13.8564	13.7803	13.8005	13.993	13.5567	14.2068	13.6758	14.4129	14.7676	13.7911	14.135	14.6426	14.0409	14.1646	14.267	13.9363	13.6317	12.2778	13.8505	7.36877	7.86789	13.8151	12.9547	13.1959	13.634	13.305	13.2857
P30044		PRDX5_HUMAN	PRDX5	Peroxiredoxin-5, mitochondrial OS=Homo sapiens OX=9606 GN=PRDX5 PE=1 SV=4	22.09	214	7.19817	10.5455	10.5837	7.23149	10.1316	9.41528	11.0792	11.5937	9.95681	10.4536	8.36092	9.67056	11.0043	7.06965	10.2959	10.5191	7.00896	7.2108	10.8554	10.3782	7.60566	9.50492	8.30218	7.90865	10.0463	10.0839	10.1276	10.05	10.642	10.8711	7.12065	9.16051	9.43705	10.4517	8.19117	10.4054	8.49839	10.7495	7.61899	10.9164	9.93678	7.90377	10.2662
P30048		PRDX3_HUMAN	PRDX3	Thioredoxin-dependent peroxide reductase, mitochondrial OS=Homo sapiens OX=9606 GN=PRDX3 PE=1 SV=3	27.69	256	11.0811	10.8358	10.7803	10.716	10.5064	10.993	11.3261	11.8768	10.8272	11.2591	11.2418	10.6096	10.933	10.6745	10.8131	11.6782	11.1296	9.78994	10.6363	11.0689	10.5639	10.6722	11.1563	11.1396	11.0127	11.6344	10.5958	10.4211	10.9203	11.578	10.6143	10.3521	11.1054	10.5979	11.1519	11.7937	7.46463	11.0612	10.7758	11.345	11.7448	10.9432	10.7322
P30050		RL12_HUMAN	RPL12	60S ribosomal protein L12 OS=Homo sapiens OX=9606 GN=RPL12 PE=1 SV=1	17.82	165	10.8447	10.3713	9.25545	10.0475	10.3799	10.564	10.2358	11.865	9.26685	9.51051	9.47033	10.308	10.243	10.4685	10.6745	9.83507	10.2519	9.66679	10.5576	10.8395	9.71997	9.8543	10.1077	9.96167	10.3859	10.0566	9.78963	10.4881	10.7884	10.5811	10.5059	10.7863	9.87908	10.3292	9.80845	10.9915	9.9637	10.2876	10.509	10.8845	10.1477	10.7296	9.43392
P30085		KCY_HUMAN	CMPK1	UMP-CMP kinase OS=Homo sapiens OX=9606 GN=CMPK1 PE=1 SV=3	22.22	196	9.42019	7.10911	9.47228	7.59604	9.3678	9.13479	10.5967	9.35059	8.92575	10.1022	8.10145	7.81327	9.24108	8.34421	8.40774	9.08234	9.19549	7.83788	8.88394	8.33617	6.72419	8.99202	7.7646	8.48676	7.09635	10.6893	8.55972	9.64905	9.87931	9.68175	8.64072	8.20766	10.4052	8.8675	9.34853	8.62807	10.0282	10.2139	8.26288	9.98105	9.36115	7.66675	7.12854
P30101		PDIA3_HUMAN	PDIA3	Protein disulfide-isomerase A3 OS=Homo sapiens OX=9606 GN=PDIA3 PE=1 SV=4	56.78	505	17.8044	17.616	17.7753	17.688	17.6213	17.741	17.6841	17.4817	17.7932	17.6904	18.0153	17.2911	17.3074	17.6098	17.6996	17.5956	18.0214	17.7044	17.0883	17.3119	17.7854	17.471	17.3319	18.0041	17.6863	17.8537	16.989	17.6273	17.6803	18.0284	17.568	17.5485	17.6479	17.5993	18.1572	17.3979	16.8717	17.8038	17.6565	17.9048	18.0579	17.4699	17.886
P30153		2AAA_HUMAN	PPP2R1A	Serine/threonine-protein phosphatase 2A 65 kDa regulatory subunit A alpha isoform OS=Homo sapiens OX=9606 GN=PPP2R1A PE=1 SV=4	65.31	589	14.1931	13.6936	13.8465	14.2924	14.1178	14.1548	13.6525	13.4592	12.9337	14.4087	13.823	13.6571	14.6286	13.3903	13.7722	13.9049	13.6172	13.7932	14.361	14.6845	13.7582	14.4965	13.5267	14.2871	14.7167	14.5576	14.8217	15.1453	14.9565	14.1192	14.7836	15.304	13.9216	13.5022	14.5724	14.2331	13.305	14.6237	14.1265	13.126	13.9969	13.8585	14.1081
P30154		2AAB_HUMAN	PPP2R1B	Serine/threonine-protein phosphatase 2A 65 kDa regulatory subunit A beta isoform OS=Homo sapiens OX=9606 GN=PPP2R1B PE=1 SV=3	66.21	601	10.1043	9.87364	10.3026	10.1207	10.2622	10.3857	10.4921	10.1612	8.08175	10.826	10.5278	10.165	10.8435	10.8206	10.5765	10.9171	10.2284	7.15694	10.964	11.5239	8.11374	8.15988	10.4704	10.6908	10.9743	11.4129	11.2431	11.507	11.1201	10.3945	11.4015	11.7068	10.4943	7.91765	11.3439	9.00969	8.73848	10.7066	10.6368	9.40621	10.4627	10.3585	11.5967
P30419		NMT1_HUMAN	NMT1	Glycylpeptide N-tetradecanoyltransferase 1 OS=Homo sapiens OX=9606 GN=NMT1 PE=1 SV=2	56.81	496	10.4205	11.0128	11.3971	10.6011	10.5071	10.6637	10.929	11.263	6.58102	11.0114	11.1454	8.06239	10.1527	8.81346	10.59	9.97022	10.2513	11.1988	10.226	10.4626	6.87539	10.8492	10.1751	10.2269	10.3241	10.8551	9.59108	11.2811	10.3665	10.5099	10.4055	11.0709	10.0835	10.2468	10.7375	10.3174	9.20747	7.86573	7.58685	8.83615	10.7628	9.83809	9.97381
P30530		UFO_HUMAN	AXL	Tyrosine-protein kinase receptor UFO OS=Homo sapiens OX=9606 GN=AXL PE=1 SV=4	98.34	894	10.6036	11.4246	11.037	10.914	11.4718	11.0113	10.7077	10.6513	10.7079	11.7535	11.0471	11.1795	10.2422	11.2085	11.5083	11.3365	11.9377	11.1989	11.0531	11.4166	11.4733	10.5296	11.089	10.9773	11.5384	11.0987	12.2052	11.5156	11.0058	11.3224	11.4335	11.3785	10.8859	11.0985	11.1318	10.9712	11.3234	11.351	11.4875	11.5247	11.1691	11.2677	11.6153
P30740		ILEU_HUMAN	SERPINB1	Leukocyte elastase inhibitor OS=Homo sapiens OX=9606 GN=SERPINB1 PE=1 SV=1	42.74	379	11.4365	10.6548	11.6724	10.9739	11.3075	10.8351	11.7045	13.7065	11.5405	11.5592	10.9942	11.0611	12.5515	10.9164	11.7444	11.4293	11.0062	11.3845	11.666	12.14	10.6332	11.3039	10.3986	11.4748	11.3352	11.6282	12.5579	11.5929	11.4707	11.6561	11.0999	10.9104	11.5187	11.4901	11.4576	11.933	12.1066	11.2933	11.4762	11.5862	10.4947	11.4894	11.6703
P31040		SDHA_HUMAN	SDHA	Succinate dehydrogenase [ubiquinone] flavoprotein subunit, mitochondrial OS=Homo sapiens OX=9606 GN=SDHA PE=1 SV=2	72.69	664	9.45022	7.63724	7.01211	6.95755	9.70578	8.418	8.2129	9.82611	7.84225	9.56302	8.18267	9.51326	9.46454	8.1107	10.5845	9.88865	9.48627	7.26439	9.80415	9.65978	9.39648	8.35859	8.22014	8.65678	7.95586	9.0032	9.34356	9.34017	9.41407	7.90303	8.3746	7.82435	7.4121	7.48459	9.20148	9.85603	8.66991	7.37963	8.44582	7.58186	10.1474	6.47393	7.82793
P31146		COR1A_HUMAN	CORO1A	Coronin-1A OS=Homo sapiens OX=9606 GN=CORO1A PE=1 SV=4	51.03	461	10.9407	11.0536	12.2432	11.5021	11.9303	11.6496	11.8377	12.529	10.9046	12.2663	11.0047	11.8979	12.02	11.387	11.5314	11.5364	10.9831	11.2252	11.8673	12.2274	11.4625	11.6159	11.02	11.3324	11.2512	11.5756	12.2248	11.5736	11.7421	11.693	11.5518	11.1889	11.7453	11.2438	11.8665	11.9684	11.9604	11.6769	11.7508	11.3338	11.1056	11.9395	11.0062
P31150		GDIA_HUMAN	GDI1	Rab GDP dissociation inhibitor alpha OS=Homo sapiens OX=9606 GN=GDI1 PE=1 SV=2	50.58	447	10.3362	8.44636	10.8465	9.37896	10.5165	10.0649	11.0404	9.70816	10.0474	9.9092	9.57175	7.60642	10.817	9.24767	10.892	10.2227	10.345	9.66201	11.1678	10.4012	9.5369	9.64384	9.99284	10.3201	10.5228	11.2096	9.83035	11.2232	10.8993	11.3711	10.6259	10.3346	11.1285	11.5145	11.143	9.98262	10.1872	10.8313	9.83982	11.4598	10.4299	10.4236	10.5655
P31151		S10A7_HUMAN	S100A7	Protein S100-A7 OS=Homo sapiens OX=9606 GN=S100A7 PE=1 SV=4	11.47	101	13.505	13.3359	11.3412	12.2022	13.2968	10.9275	12.176	14.949	13.2399	11.7583	11.5124	12.8546	12.3283	13.7458	14.4169	12.8743	14.2216	12.2829	12.6067	12.1941	12.6637	13.6779	13.5587	12.2453	13.1809	12.3672	12.9884	12.2752	7.25008	11.9236	12.4916	12.5289	11.6879	13.4668	13.4766	11.2158	12.1536	12.0946	13.2038	13.1043	13.1884	12.5708	13.0014
[truncated: 1,157 more rows]
[truncated: 36 more columns]

## Sheet: Supp. Table 2
Table S2. 60 differential expressed serum protein expression (rows) across all participants (columns; Controls=36, VaD=35).
[truncated: 61 more rows]
[truncated: 34 more columns]

## Sheet: Supp. Table 3
Table S3. The GO enrichement analysis showed 14 distinct biological processes, 8 molecular functions and 6 cellular components,
[truncated: 29 more rows]

[truncated: 5 more sheets: Supp. Table 4, Supp. Table 5, Supp. Table 6, Supp. Table 7, Sheet2]
